# Supplementary material for: An RNA sponge controls quorum sensing dynamics and biofilm formation in Vibrio cholerae
Source: Nat Commun. 2022 Dec 8;13:7585. doi: 10.1038/s41467-022-35261-x (PMC9732341; doi:10.1038/s41467-022-35261-x)
Supplement: Supplementary file 4 — Supplementary Dataset 1 [file 41467_2022_35261_MOESM4_ESM.xlsx]

## Sheet: hfq_lcd
name1	type1	ref1	name2	type2	ref2	nb_ints	p_value	fdr	in_libs	strand1	meanleft1	meanright1	meanleft2	meanright2	strand2	meanlength1	meanlength2	minleft1	maxright1	minleft2	maxright2	nms1	nms2	meanmiss1	meanmiss2	relmean1	relmean2	relmin1	relmax1	relmin2	relmax2
MicX	sRNA	NC_002506	VC0972	5UTR	NC_002505	52195	0	0	2	-	893376	893417	1037828	1037864	+	41	37	893270	893612	1037723	1038963	0.4586	0.1312	0.6538	0.1425	0.6984	0	0.0117	1	0	1
VC0972	5UTR	NC_002505	MicX	sRNA	NC_002506	52185	0	0	2	+	1037792	1037834	893313	893348	-	43	36	1037714	1038985	893269	893521	0.2582	0.2467	0.3571	0.2846	0	0.8845	0	1	0.277	1
Vcr229	sRNA	NC_002506	Vssrna24	sRNA	NC_002505	17074	0	0	2	+	897559	897602	106501	106536	+	44	36	897517	897748	106448	106553	0.4189	0.0699	0.5548	0.0775	0.3786	0.3611	0	1	0	1
MicX	sRNA	NC_002506	VC0435	5UTR	NC_002505	14839	0	0	2	-	893367	893451	466304	466323	+	85	20	893271	893618	466287	466589	0.388	0.0611	0.5798	0.0622	0.7274	0	0	1	0	0.4502
Qrr2	sRNA	NC_002506	VC2647	5UTR	NC_002505	14500	0	0	2	+	48449	48489	2821423	2821459	+	41	36	48446	48518	2821310	2821946	0.2823	0.0595	0.375	0.0683	0.6012	0	0.3434	0.7771	0	0.8256
FarS	sRNA	NC_002505	Vssrna24	sRNA	NC_002505	13982	0	0	2	-	2266089	2266125	106501	106537	+	37	36	2266011	2266140	106450	106555	0.5763	0.0649	1.1138	0.0736	0.3856	0.9944	0	1	0	1
Vssrna24	sRNA	NC_002505	Vcr229	sRNA	NC_002506	11728	0	0	2	+	106484	106519	897649	897688	+	36	40	106441	106554	897524	897738	0.1555	0.2043	0.2013	0.4911	0.6792	0.6119	0	1	0	1
VCA0166	CDS	NC_002506	Vcr227	sRNA	NC_002506	11004	0	0	2	+	184255	184290	479975	480014	+	35	40	184115	184514	479951	480027	0.4023	0.0871	0.4964	0.0986	0.1547	0.2603	0	1	0	1
VC0706	CDS	NC_002505	Vcr043	sRNA	NC_002505	10834	0	0	2	-	756356	756397	1114688	1114724	+	42	38	756163	756604	1114593	1114750	0.3622	0.0787	0.5229	0.0905	0.6528	0.8448	0	1	0.0189	1
Vcr083	sRNA	NC_002505	Spot42	sRNA	NC_002505	9755	0	0	2	+	2472442	2472482	106129	106169	+	41	41	2472390	2472576	106075	106185	0.4231	0.1602	0.8975	0.2084	0.3998	0.4885	0	0.8821	0	1
VC0731	3UTR	NC_002505	Vcr043	sRNA	NC_002505	9575	0	0	2	-	786629	786669	1114693	1114731	+	41	39	786535	787343	1114583	1114750	0.3559	0.081	0.4817	0.0937	1	0.8863	0	1	0	1
VC1595	CDS	NC_002505	Spot42	sRNA	NC_002505	9384	0	0	2	-	1708116	1708154	106145	106180	+	39	36	1707068	1708220	106086	106186	0.3119	0.1668	0.3945	0.2454	0.0707	0.9562	0	0.9318	0.0917	1
VC0395	CDS	NC_002505	Qrr1	sRNA	NC_002505	9041	0	0	2	-	421464	421488	1089969	1090043	-	24	75	420797	421542	1089962	1090062	0.5455	0.0408	0.5471	0.0535	0.0498	0.1602	0	0.8126	0	1
VC2570	CDS	NC_002505	FarS	sRNA	NC_002505	8069	0	0	2	-	2751389	2751429	2266026	2266063	-	41	39	2750951	2751533	2266014	2266141	0.3293	0.0813	0.4857	0.0908	0.2815	0.6054	0	1	0	1
VCA0987	CDS	NC_002506	Spot42	sRNA	NC_002505	7980	0	0	2	+	938109	938149	106145	106179	+	41	36	938018	940405	106076	106186	0.3231	0.2071	0.4351	0.2624	0.0265	0.6294	0	0.9623	0	1
VC0706	CDS	NC_002505	Vcr227	sRNA	NC_002506	7964	0	0	2	-	756446	756486	479980	480016	+	41	37	756148	756605	479951	480024	0.3891	0.0935	0.5329	0.1081	0.3767	0.8903	0	1	0	1
VC1497	CDS	NC_002505	Vcr043	sRNA	NC_002505	7571	0	0	2	-	1608689	1608731	1114683	1114720	+	43	37	1608510	1609212	1114592	1114750	0.3358	0.0696	0.4689	0.0851	0.7389	0.8149	0	1	0.0126	1
VC1051	5UTR	NC_002505	Vcr043	sRNA	NC_002505	7502	0	0	2	+	1121417	1121456	1114686	1114724	+	40	39	1121359	1121592	1114589	1114750	0.2757	0.0599	0.3684	0.0718	0	0.6011	0	0.9695	0	1
VC0036	CDS	NC_002505	Vcr043	sRNA	NC_002505	7489	0	0	2	-	35720	35765	1114671	1114708	+	46	38	34333	35851	1114593	1114750	0.3661	0.0961	0.4966	0.1143	0.0105	0.7415	0	0.9846	0.0189	1
VC0470	CDS	NC_002505	TfoR	sRNA	NC_002505	6767	0	0	2	-	499379	499413	2236651	2236699	+	35	49	498683	499457	2236579	2236712	0.2463	0.0829	0.301	0.1045	0.0767	0.9329	0	1	0.0077	1
VC0910	CDS	NC_002505	Spot42	sRNA	NC_002505	6579	0	0	2	+	969782	969824	106142	106179	+	42	37	969714	971270	106077	106188	0.4523	0.1689	0.6009	0.1923	0.0248	0.6083	0	1	0.0092	1
VC1865	CDS	NC_002505	VqmR	sRNA	NC_002506	6567	0	0	2	+	2005174	2005213	1031536	1031574	+	39	39	2004999	2006830	1031438	1031590	0.2701	0.0844	0.3734	0.1067	0.0499	0.6503	0	1	0	1
VC2647	CDS	NC_002505	TfoR	sRNA	NC_002505	5501	1.72463e-119	1.00611e-116	2	+	2821514	2821554	2236668	2236705	+	41	37	2821309	2822039	2236588	2236720	0.3658	0.0684	0.4799	0.0838	0.0979	0.694	0	0.9981	0.0769	1
Qrr4	sRNA	NC_002506	VC2647	5UTR	NC_002505	5141	0	0	2	-	908268	908306	2821426	2821462	+	40	37	908212	908311	2821309	2822093	0.2624	0.0607	0.3482	0.0698	0.3647	0	0	0.8952	0	1
VC2647	CDS	NC_002505	GcvB	sRNA	NC_002505	4986	0	0	2	+	2821468	2821510	954742	954777	-	43	36	2821306	2822088	954716	954923	0.2778	0.0698	0.4176	0.0836	0.0166	0.8837	0	1	0	1
FarS	sRNA	NC_002505	VC2570	CDS	NC_002505	4920	0	0	2	-	2266098	2266131	2751366	2751406	-	34	42	2266015	2266142	2750852	2751527	0.575	0.0713	0.6252	0.0898	0.3092	0.2372	0	1	0	1
VC1034	CDS	NC_002505	Spot42	sRNA	NC_002505	4509	0	0	2	+	1100917	1100961	106141	106177	+	45	37	1100324	1101424	106075	106185	0.3775	0.1754	0.5797	0.2045	0.7316	0.5921	0	1	0	1
VC1146	CDS	NC_002505	Vcr043	sRNA	NC_002505	4428	0	0	2	-	1217471	1217507	1114681	1114729	+	37	49	1217195	1217653	1114589	1114750	0.2462	0.0569	0.3338	0.0705	0.1448	0.8737	0	1	0	1
VC2545	CDS	NC_002505	Vcr043	sRNA	NC_002505	4096	0	0	2	+	2726049	2726088	1114672	1114710	+	41	39	2725986	2726607	1114587	1114749	0.3301	0.0632	0.4451	0.0745	0.014	0.5187	0	0.9925	0	1
VC0706	CDS	NC_002505	VadR	sRNA	NC_002506	3641	4.53869e-90	2.09674e-87	2	-	756381	756423	3242	3277	+	43	36	756131	756604	3197	3286	0.3463	0.0989	0.5548	0.1857	0.5773	0.8996	0	1	0	1
VC2217	CDS	NC_002505	Vcr017	sRNA	NC_002505	3489	0	0	2	-	2374068	2374111	350282	350317	-	43	36	2371464	2374232	350273	350369	0.27	0.0708	0.3557	0.1032	0.0255	0.5425	0	1	0	1
VC2647	5UTR	NC_002505	Qrr3	sRNA	NC_002506	3461	0	0	2	+	2821345	2821385	772293	772329	+	41	37	2821308	2822021	772256	772369	0.3317	0.0509	0.4421	0.0561	0	0.3317	0	0.9647	0	1
VC1043	CDS	NC_002505	FarS	sRNA	NC_002505	3361	0	0	2	-	1112751	1112785	2266025	2266074	-	35	50	1111540	1112909	2266014	2266139	0.2919	0.0735	0.4005	0.0851	0.0515	0.5122	0	0.993	0	1
VC2478	CDS	NC_002505	Spot42	sRNA	NC_002505	3309	0	0	2	+	2657977	2658019	106143	106179	+	43	37	2657833	2658268	106075	106185	0.3545	0.1393	0.5533	0.1698	0.425	0.6132	0	1	0	1
VCA0059	CDS	NC_002506	VrrA	sRNA	NC_002505	3300	0	0	2	-	66759	66788	1878780	1878820	+	30	41	66495	66844	1878684	1878825	0.4312	0.0558	0.4842	0.0627	0.0603	0.9774	0	1	0	1
Vcr230	sRNA	NC_002506	Spot42	sRNA	NC_002505	3267	0	0	2	+	938002	938043	106144	106179	+	42	36	937991	938075	106090	106186	0.3545	0.1919	0.7009	0.236	0.675	0.6281	0	1	0.1284	1
VC0349	CDS	NC_002505	Spot42	sRNA	NC_002505	3267	0	0	2	+	371783	371815	106132	106180	+	33	49	371735	372941	106078	106185	0.4074	0.1139	0.4821	0.1365	0.0297	0.5179	0	0.9781	0.0183	1
VC2606	CDS	NC_002505	Spot42	sRNA	NC_002505	3195	0	0	2	-	2774836	2774877	106143	106178	+	42	36	2774800	2776434	106073	106186	0.3806	0.2097	0.5199	0.2394	0.9945	0.932	0.1077	1	0	1
VC0327	CDS	NC_002505	TfoR	sRNA	NC_002505	3158	0	0	2	+	339881	339922	2236663	2236699	+	42	37	339736	340182	2236588	2236710	0.3141	0.0855	0.4272	0.1244	0.422	0.6563	0	1	0.0769	1
VCA0181	CDS	NC_002506	Vcr043	sRNA	NC_002505	2952	0	0	2	+	199458	199501	1114687	1114726	+	44	40	199377	200597	1114605	1114750	0.2967	0.0803	0.3994	0.0949	0.0402	0.6129	0	1	0.0943	1
VC2087	CDS	NC_002505	Spot42	sRNA	NC_002505	2900	0	0	2	-	2248970	2249017	106137	106173	+	49	37	2246619	2249524	106073	106185	0.3334	0.1824	0.4662	0.2314	0.1744	0.8944	0	1	0	1
VC0643	CDS	NC_002505	Spot42	sRNA	NC_002505	2582	8.89277e-171	6.61746e-168	2	+	685853	685897	106141	106177	+	46	37	685313	688095	106077	106186	0.3687	0.1832	0.5837	0.2215	0.2079	0.5978	0	1	0.0092	1
Vcr216	sRNA	NC_002505	GcvB	sRNA	NC_002505	2419	0	0	2	-	2518882	2518923	954732	954768	-	41	37	2518784	2518942	954716	954923	0.3535	0.0682	0.4733	0.0794	0.3472	0.7538	0	1	0	1
VC1193	CDS	NC_002505	Vssrna24	sRNA	NC_002505	2386	0	0	2	-	1266576	1266610	106501	106537	+	35	36	1266360	1266645	106480	106545	0.2531	0.0465	0.2871	0.0536	0.0958	0.992	0	1	0	1
VC1337	CDS	NC_002505	Spot42	sRNA	NC_002505	2352	0	0	2	+	1420779	1420814	106137	106179	+	36	42	1420709	1421944	106076	106185	0.2258	0.128	0.3206	0.1603	0.0014	0.5629	0	0.9991	0	1
VC0911	CDS	NC_002505	Vcr017	sRNA	NC_002505	2340	0	0	2	+	971411	971454	350282	350318	-	43	36	971243	972985	350273	350369	0.2607	0.0658	0.3697	0.0782	0.0886	0.9199	0	0.9959	0	1
VC1449	5UTR	NC_002505	VC0410	CDS	NC_002505	2332	0	0	2	+	1549207	1549237	436332	436369	+	31	37	1549164	1549483	436278	436385	0.1827	0.0635	0.2178	0.0832	0	0.6357	0	0.5738	0.5246	0.7439
VC0706	CDS	NC_002505	Qrr2	sRNA	NC_002506	2318	5.26222e-280	5.79148e-277	2	-	756494	756536	48514	48549	+	43	36	756159	756608	48424	48558	0.3464	0.0518	0.4767	0.0582	0.2299	0.9616	0	1	0.2108	1
VC2013	CDS	NC_002505	TfoR	sRNA	NC_002505	2151	0	0	2	-	2167866	2167910	2236666	2236704	+	45	38	2166657	2168197	2236587	2236710	0.304	0.0674	0.4282	0.0828	0.1881	0.9665	0	0.9933	0.0692	1
VC0395	CDS	NC_002505	Qrr3	sRNA	NC_002506	2108	0	0	2	-	421462	421486	772298	772333	+	25	36	420653	421541	772256	772367	0.5451	0.0489	0.5517	0.0536	0.0527	0.7036	0	0.9771	0	1
VC1905	CDS	NC_002505	Spot42	sRNA	NC_002505	2057	0	0	2	+	2055630	2055672	106141	106177	+	43	38	2055467	2056340	106084	106185	0.4084	0.1638	0.7341	0.2081	0.1256	0.5935	0	0.7198	0.0734	1
VC1558	CDS	NC_002505	Vssrna24	sRNA	NC_002505	2047	0	0	2	-	1670550	1670585	106499	106536	+	36	38	1669417	1670677	106479	106543	0.3996	0.0484	0.6058	0.0586	0.0546	0.9903	0	0.8433	0	1
VC0249	CDS	NC_002505	Vcr043	sRNA	NC_002505	2011	1.6458e-158	1.16198e-155	2	+	255839	255877	1114683	1114727	+	39	45	254729	256193	1114604	1114750	0.3297	0.0562	0.46	0.0632	0.7943	0.5869	0	1	0.0881	1
VCA1043	CDS	NC_002506	Spot42	sRNA	NC_002505	1994	0	0	2	-	994263	994304	106139	106175	+	42	37	993416	994424	106077	106185	0.342	0.2267	0.4498	0.2748	0.0371	0.9096	0	0.9343	0.0092	1
VC0186	CDS	NC_002505	Vcr043	sRNA	NC_002505	1946	0	0	2	-	190771	190801	1114664	1114732	+	31	69	189418	190879	1114590	1114750	0.3207	0.0427	0.3905	0.0514	0.037	0.895	0	1	0	1
VC2091	CDS	NC_002505	Spot42	sRNA	NC_002505	1934	0	0	2	-	2252735	2252776	106137	106173	+	41	37	2252381	2252991	106077	106186	0.3795	0.1939	0.4814	0.2332	0.0908	0.8912	0	0.9949	0.0092	1
VC0244	CDS	NC_002505	VqmR	sRNA	NC_002506	1899	0	0	2	+	250879	250920	1031532	1031572	+	42	41	250430	251561	1031443	1031590	0.3138	0.1069	0.4144	0.1448	0.4214	0.6278	0	1	0.0333	1
Vcr043	sRNA	NC_002505	VC0731	3UTR	NC_002505	1885	5.45994e-38	1.21406e-35	2	+	1114632	1114672	786577	786619	-	41	43	1114587	1114749	786548	787311	0.2886	0.078	0.3958	0.1119	0.5178	1	0	1	0	1
VC1048	CDS	NC_002505	Vcr043	sRNA	NC_002505	1854	0	0	2	+	1118475	1118516	1114676	1114714	+	42	39	1118421	1119255	1114592	1114749	0.3225	0.075	0.4698	0.0933	0.1131	0.5403	0	1	0.0126	1
VC0706	CDS	NC_002505	TarB	sRNA	NC_002505	1847	0	0	2	-	756373	756412	911235	911271	-	40	37	756174	756571	911231	911318	0.3194	0.0552	0.4543	0.0612	0.6004	0.5605	0	1	0.023	1
VC2386	CDS	NC_002505	Spot42	sRNA	NC_002505	1822	0	0	2	+	2551246	2551285	106138	106174	+	40	37	2550597	2552259	106077	106185	0.3057	0.1833	0.3732	0.2256	0.4138	0.5662	0	1	0.0092	1
VCA0892	3UTR	NC_002506	Vcr043	sRNA	NC_002505	1803	0	0	2	-	845000	845028	1114641	1114717	+	29	77	844975	845379	1114591	1114750	0.142	0.0316	0.1947	0.0349	1	0.7986	0.1834	1	0.0063	1
VC2355	CDS	NC_002505	Vcr043	sRNA	NC_002505	1802	0	0	2	-	2511605	2511645	1114664	1114705	+	41	42	2510817	2511738	1114589	1114750	0.2825	0.0766	0.3896	0.0916	0.038	0.7236	0	1	0	1
VC2387	CDS	NC_002505	Spot42	sRNA	NC_002505	1797	5.52963e-270	5.9119e-267	2	+	2552587	2552628	106135	106174	+	42	40	2552243	2553138	106078	106185	0.2972	0.1725	0.4135	0.1987	0.6141	0.5404	0	1	0.0183	1
Qrr3	sRNA	NC_002506	VC2647	5UTR	NC_002505	1781	1.9473e-207	1.70592e-204	2	+	772258	772291	2821421	2821456	+	35	36	772253	772363	2821307	2821946	0.2459	0.0696	0.2931	0.0786	0.3119	0	0	0.9813	0	0.8256
VC0033	CDS	NC_002505	Qrr1	sRNA	NC_002505	1681	0	0	2	+	32500	32537	1089972	1090007	-	38	36	32468	32616	1089963	1090059	0.2487	0.1208	0.4813	0.1541	0.9667	0.9123	0.8891	1	0	1
Vcr067	sRNA	NC_002505	Spot42	sRNA	NC_002505	1679	0	0	2	+	1801988	1802030	106134	106169	+	43	37	1801885	1802127	106073	106185	0.346	0.1876	0.5896	0.2329	0.6099	0.5283	0	1	0	1
VC0910	CDS	NC_002505	VqmR	sRNA	NC_002506	1677	0	0	2	+	969973	970006	1031527	1031577	+	34	51	969729	971249	1031442	1031590	0.3375	0.0865	0.3965	0.1216	0.1519	0.5912	0	1	0.0267	1
VC1434	CDS	NC_002505	Spot42	sRNA	NC_002505	1665	0	0	2	-	1532414	1532456	106133	106168	+	43	36	1531813	1532486	106076	106185	0.2991	0.1562	0.4505	0.1868	0.0723	0.8463	0	0.871	0	1
Vcr025	sRNA	NC_002505	VadR	sRNA	NC_002506	1615	0	0	2	+	522667	522710	3245	3279	+	44	35	522600	522718	3211	3286	0.4892	0.1102	0.6743	0.2217	0.9326	0.5207	0	1	0.1084	1
VCA0933	3UTR	NC_002506	Vcr229	sRNA	NC_002506	1613	0	0	2	+	886453	886479	897587	897682	+	27	96	885964	886550	897525	897727	0.1847	0.0887	0.2176	0.1798	1	0.3029	0	1	0	1
VC0395	CDS	NC_002505	Qrr2	sRNA	NC_002506	1612	0	0	2	-	421464	421488	48509	48544	+	25	36	421161	421542	48446	48556	0.4491	0.0583	0.4547	0.0651	0.0502	0.9345	0	0.3966	0.3434	1
VC0395	CDS	NC_002505	Qrr4	sRNA	NC_002506	1581	0	0	2	-	421462	421493	908215	908250	-	32	36	420725	421543	908200	908303	0.3669	0.0658	0.413	0.0797	0.0528	0.5372	0	0.8949	0.0286	1
VC2091	CDS	NC_002505	Vcr043	sRNA	NC_002505	1534	0	0	2	-	2252726	2252764	1114679	1114720	+	40	42	2252366	2252961	1114599	1114750	0.4368	0.0619	0.5645	0.0717	0.116	0.8191	0	1	0.0566	1
VC2550	CDS	NC_002505	Spot42	sRNA	NC_002505	1525	4.15132e-103	2.19231e-100	2	+	2733409	2733451	106138	106175	+	43	38	2733378	2734026	106076	106185	0.2367	0.2026	0.3574	0.2341	0.0845	0.5669	0	1	0	1
VC0037	CDS	NC_002505	Vcr043	sRNA	NC_002505	1494	0	0	2	-	36392	36426	1114680	1114727	+	35	47	35904	36491	1114592	1114750	0.3481	0.0589	0.4183	0.0676	0.1375	0.8598	0	1	0.0126	1
VC2137	CDS	NC_002505	Spot42	sRNA	NC_002505	1490	0	0	2	-	2292565	2292597	106138	106177	+	34	40	2291285	2292907	106077	106185	0.3315	0.151	0.3879	0.2168	0.1456	0.9237	0	1	0.0092	1
VC0633	CDS	NC_002505	Vcr043	sRNA	NC_002505	1487	8.56649e-07	3.487e-05	2	-	675632	675675	1114701	1114738	+	44	37	674781	676001	1114606	1114750	0.2851	0.0773	0.3793	0.0955	0.2362	0.9289	0	1	0.1006	1
VC2013	CDS	NC_002505	Vcr227	sRNA	NC_002506	1462	0	0	2	-	2168082	2168117	479974	480015	+	36	41	2166674	2168205	479953	480025	0.2811	0.0766	0.3488	0.0855	0.0445	0.8713	0	0.982	0	1
VC0249	CDS	NC_002505	VqmR	sRNA	NC_002506	1456	0	0	2	+	255698	255736	1031531	1031575	+	39	44	254735	256194	1031472	1031590	0.4169	0.0982	0.5014	0.1401	0.6949	0.623	0	1	0.2267	1
VC2133	CDS	NC_002505	Vcr227	sRNA	NC_002506	1426	0	0	2	-	2287134	2287164	479970	480016	+	31	46	2286546	2288298	479951	480023	0.277	0.0687	0.3513	0.0785	0.6731	0.8873	0.0046	1	0	1
VCA0745	CDS	NC_002506	Spot42	sRNA	NC_002505	1420	0	0	2	-	690211	690248	106139	106177	+	38	39	689650	690807	106073	106185	0.3901	0.1521	0.5887	0.1789	0.4499	0.9231	0	1	0	1
VC0014	CDS	NC_002505	Spot42	sRNA	NC_002505	1416	0	0	2	+	10553	10589	106144	106180	+	37	37	10221	10890	106087	106185	0.4619	0.1893	0.541	0.2712	0.5481	0.6225	0.2108	0.824	0.1009	1
VCr021:VCr022	IGR	NC_002505	Spot42	sRNA	NC_002505	1402	0	0	2	-	2933588	2933623	106136	106174	+	36	39	2933281	2933645	106077	106185	0.2382	0.2047	0.2974	0.2389	0.1567	0.9013	0	0.9973	0.0092	1
VC0583	5UTR	NC_002505	Qrr3	sRNA	NC_002506	1400	0	0	2	-	613188	613231	772320	772355	+	44	36	612711	613255	772268	772368	0.5371	0.0557	0.6821	0.0643	0	0.9031	0	0.7623	0.0935	1
VC1919	5UTR	NC_002505	VrrA	sRNA	NC_002505	1392	0	0	2	-	2069184	2069226	1878774	1878810	+	43	37	2068847	2069282	1878682	1878824	0.4727	0.0726	0.6085	0.0826	0	0.9065	0	1	0	1
VC0706	CDS	NC_002505	Vcr064	sRNA	NC_002505	1356	0	0	2	-	756334	756376	1595738	1595773	-	43	35	756172	756598	1595728	1595809	0.3614	0.0863	0.5052	0.1047	0.7213	0.408	0	1	0	1
FarS	sRNA	NC_002505	VC1043	CDS	NC_002505	1337	1.03301e-175	7.84303e-173	2	-	2266079	2266123	1112716	1112754	-	45	39	2266014	2266141	1111564	1112909	0.4914	0.1219	0.6036	0.3074	0.4731	0.0488	0	1	0	0.9743
VC1449	CDS	NC_002505	TfoR	sRNA	NC_002505	1329	0	0	2	+	1549288	1549325	2236657	2236696	+	38	40	1549162	1549664	2236578	2236710	0.2558	0.0843	0.386	0.1151	0.1334	0.6095	0	1	0	1
VC0641	5UTR	NC_002505	Vcr227	sRNA	NC_002506	1328	0	0	2	+	683204	683241	479976	480014	+	38	39	683117	683783	479951	480023	0.3931	0.0663	0.5301	0.0836	0	0.275	0	0.9495	0	1
VC1498	CDS	NC_002505	Vcr043	sRNA	NC_002505	1317	0	0	2	-	1609720	1609758	1114684	1114725	+	38	43	1609185	1609825	1114589	1114750	0.2825	0.0524	0.4039	0.0592	0.1916	0.8517	0.0104	1	0	1
VC0112	CDS	NC_002505	VadR	sRNA	NC_002506	1309	0	0	2	+	107444	107486	3246	3280	+	44	35	107381	108147	3201	3286	0.3102	0.0917	0.4927	0.2292	0.1154	0.5285	0	1	0	1
VC1532	CDS	NC_002505	Vssrna24	sRNA	NC_002505	1293	0	0	2	-	1645550	1645591	106501	106536	+	42	36	1644691	1645666	106477	106548	0.307	0.0441	0.4084	0.0487	0.0334	0.9888	0	0.9791	0	1
VC2605	CDS	NC_002505	Spot42	sRNA	NC_002505	1286	0	0	2	-	2774788	2774827	106138	106176	+	40	39	2774560	2774843	106072	106185	0.4487	0.2154	0.682	0.2589	0.1396	0.9155	0	1	0	1
QrrX	sRNA	NC_002506	Qrr4	sRNA	NC_002506	1270	0	0	2	-	776887	776919	908213	908248	-	33	36	776831	776968	908200	908308	0.3378	0.0764	0.374	0.0843	0.5616	0.5506	0	0.9448	0	1
VC2771	CDS	NC_002505	MicV	sRNA	NC_002505	1241	0	0	2	-	2956424	2956465	2812097	2812121	-	41	25	2956237	2956702	2812093	2812163	0.4069	0.0387	0.5633	0.058	0.5363	0.6077	0	1	0	1
VCA0935	5UTR	NC_002506	Vcr229	sRNA	NC_002506	1234	0	0	2	+	886747	886776	897592	897680	+	30	89	886595	887257	897521	897744	0.2618	0.0956	0.2861	0.2058	0	0.3256	0	1	0	1
VC1492	CDS	NC_002505	Spot42	sRNA	NC_002505	1225	3.74795e-163	2.71195e-160	2	-	1601998	1602041	106137	106177	+	44	41	1597554	1602520	106078	106185	0.2922	0.1657	0.3731	0.2	0.0876	0.9311	0	1	0.0183	1
VC0122	5UTR	NC_002505	Qrr3	sRNA	NC_002506	1224	0	0	2	+	115997	116039	772299	772334	+	43	36	115954	118266	772267	772366	0.2222	0.0564	0.3627	0.0613	0	0.3873	0	0.8744	0.0841	1
VC1904	CDS	NC_002505	GcvB	sRNA	NC_002505	1214	0	0	2	-	2055346	2055380	954737	954781	-	35	45	2054887	2055520	954717	954906	0.2265	0.0601	0.2998	0.0692	0.0567	0.6922	0	0.9858	0.0784	1
MicX	sRNA	NC_002506	VC0620	5UTR	NC_002505	1211	0	0	2	-	893391	893432	657300	657333	-	41	35	893272	893616	655742	657460	0.5673	0.2015	0.763	0.223	0.6548	0	0	1	0	0.9467
VCA0166	CDS	NC_002506	VCA0543	3UTR	NC_002506	1191	0	0	2	+	184243	184268	479946	479969	+	25	24	184135	184469	479332	479985	0.4047	0.0235	0.4114	0.0235	0.0503	1	0	1	0	1
VC2550	CDS	NC_002505	FarS	sRNA	NC_002505	1190	2.91e-319	3.56766e-316	2	+	2733529	2733570	2266023	2266060	-	42	38	2733378	2734053	2266014	2266138	0.2941	0.0908	0.4849	0.0992	0.3016	0.9498	0	1	0	1
VC0122	CDS	NC_002505	Vcr227	sRNA	NC_002506	1168	0	0	2	+	116064	116099	479975	480017	+	36	43	115967	118621	479951	480024	0.2705	0.0856	0.333	0.095	0.0182	0.2635	0	1	0	1
VC1141	CDS	NC_002505	Spot42	sRNA	NC_002505	1165	0	0	2	+	1209735	1209779	106139	106176	+	45	37	1209455	1211897	106077	106185	0.2498	0.1983	0.3742	0.2343	0.0569	0.5807	0	1	0.0092	1
VC0643	CDS	NC_002505	VqmR	sRNA	NC_002506	1143	1.65473e-313	1.98823e-310	2	+	685906	685950	1031541	1031577	+	44	37	685309	687979	1031448	1031589	0.3088	0.112	0.4611	0.14	0.2272	0.6852	0	0.98	0.0667	1
VC0971	3UTR	NC_002505	Spot42	sRNA	NC_002505	1143	0	0	2	+	1037314	1037352	106131	106172	+	39	42	1035384	1037480	106078	106185	0.2546	0.1802	0.3937	0.2073	1	0.5076	0.0662	1	0.0183	1
VCA0946	CDS	NC_002506	FarS	sRNA	NC_002505	1138	8.40938e-71	3.18313e-68	2	+	898181	898221	2266024	2266062	-	41	39	897782	899031	2266014	2266141	0.2953	0.0861	0.4271	0.0958	0.3207	0.9442	0	1	0	1
VC0899	CDS	NC_002505	Vcr043	sRNA	NC_002505	1137	0	0	2	-	958567	958605	1114675	1114719	+	39	45	957459	958738	1114589	1114750	0.2709	0.0686	0.358	0.0783	0.0497	0.8134	0	0.8565	0	1
VC2361	CDS	NC_002505	Vcr043	sRNA	NC_002505	1124	0	0	2	+	2517109	2517146	1114670	1114715	+	38	46	2517076	2517487	1114595	1114750	0.2972	0.0756	0.4155	0.0845	0.0157	0.5041	0	0.9204	0.0314	1
VCA0946	CDS	NC_002506	TfoR	sRNA	NC_002505	1123	5.52081e-32	1.04487e-29	2	+	898828	898867	2236664	2236701	+	41	38	897782	899076	2236588	2236710	0.366	0.073	0.7186	0.0846	0.8968	0.6618	0	1	0.0769	1
VCA0970	CDS	NC_002506	GcvB	sRNA	NC_002505	1116	0	0	2	-	917340	917382	954725	954760	-	42	36	916801	917445	954716	954896	0.2921	0.0699	0.4176	0.0762	0.0949	0.7951	0	1	0.1275	1
VC0347	CDS	NC_002505	Spot42	sRNA	NC_002505	1102	7.10276e-128	4.35709e-125	2	+	370144	370185	106137	106174	+	42	38	370055	370415	106078	106185	0.3775	0.1597	0.5681	0.1996	0.1357	0.5632	0	1	0.0183	1
VC2415	CDS	NC_002505	FarS	sRNA	NC_002505	1093	0	0	2	-	2588319	2588360	2266023	2266060	-	42	38	2587810	2588437	2266015	2266135	0.3403	0.0997	0.4812	0.1153	0.0723	0.6321	0	0.7338	0	1
Vcr229:VCA0946	IGR	NC_002506	Spot42	sRNA	NC_002505	1071	0	0	2	+	897742	897784	106141	106176	+	42	36	897705	897825	106078	106185	0.3249	0.1979	0.4407	0.2344	0.5769	0.5964	0	1	0.0183	1
Vcr026	sRNA	NC_002505	Spot42	sRNA	NC_002505	1062	2.89132e-215	2.6667e-212	2	-	523172	523208	106141	106178	+	37	39	522799	523436	106079	106186	0.2533	0.1723	0.3992	0.2147	0.4202	0.9387	0	1	0.0275	1
Vcr229	sRNA	NC_002506	VCA0946	CDS	NC_002506	1046	2.03059e-65	7.1974e-63	2	+	897560	897603	898927	898960	+	44	35	897524	897746	898506	899074	0.501	0.1147	0.6874	0.2208	0.3827	0.9498	0	1	0.5745	1
VC0910	CDS	NC_002505	Vcr017	sRNA	NC_002505	1045	0	0	2	+	971138	971183	350282	350316	-	46	35	969743	971285	350273	350365	0.3464	0.0794	0.4919	0.0947	0.9712	0.9269	0	1	0.0217	1
VC0633	CDS	NC_002505	VrrA	sRNA	NC_002505	1043	1.76726e-222	1.69565e-219	2	-	675410	675460	1878768	1878803	+	51	36	674780	676001	1878682	1878825	0.3269	0.0671	0.5158	0.0748	0.4465	0.8538	0	1	0	1
VC0122	5UTR	NC_002505	Qrr1	sRNA	NC_002505	1043	0	0	2	+	116010	116053	1089968	1090004	-	44	37	115940	118446	1089962	1090059	0.2148	0.1304	0.3337	0.164	0	0.9522	0	0.9455	0	1
VC2348	CDS	NC_002505	Vcr017	sRNA	NC_002505	1032	0	0	2	-	2504401	2504444	350278	350312	-	44	35	2504343	2505622	350273	350364	0.3362	0.1434	0.4535	0.1686	0.9985	0.5975	0	1	0.0326	1
VC0633	CDS	NC_002505	Vcr229	sRNA	NC_002506	1029	4.70773e-30	8.39433e-28	2	-	675131	675166	897622	897685	+	36	64	674794	675900	897525	897727	0.3362	0.139	0.413	0.2964	0.7117	0.7939	0	1	0	1
VC0112	CDS	NC_002505	Spot42	sRNA	NC_002505	1026	2.9701e-110	1.64477e-107	2	+	107415	107449	106133	106171	+	35	39	107342	108080	106077	106185	0.2086	0.1764	0.2856	0.2037	0.0596	0.5224	0	1	0.0092	1
VC2647	5UTR	NC_002505	Qrr4	sRNA	NC_002506	992	8.03167e-76	3.22667e-73	2	+	2821355	2821395	908241	908275	-	41	35	2821297	2822019	908200	908308	0.3286	0.0625	0.4294	0.0696	0	0.6198	0	0.961	0	1
VC2064	CDS	NC_002505	VadR	sRNA	NC_002506	991	0	0	2	-	2220070	2220117	3247	3280	+	47	35	2219966	2220751	3202	3286	0.333	0.0868	0.5469	0.1403	0.891	0.9446	0	1	0	1
VCA0026	CDS	NC_002506	TfoR	sRNA	NC_002505	985	0	0	2	-	32520	32564	2236664	2236699	+	45	36	31926	32658	2236577	2236710	0.3259	0.0863	0.4538	0.1015	0.1308	0.9287	0	1	0	1
VC2698	CDS	NC_002505	Spot42	sRNA	NC_002505	981	1.07315e-05	0.000345583	2	+	2865329	2865374	106140	106176	+	46	37	2864848	2866410	106077	106185	0.3486	0.2151	0.5372	0.2457	0.2865	0.5887	0	1	0.0092	1
VCA0952	CDS	NC_002506	TfoR	sRNA	NC_002505	975	0	0	2	-	901521	901564	2236663	2236699	+	44	37	901389	902250	2236575	2236710	0.3446	0.0892	0.4359	0.1149	0.8587	0.9287	0	1	0	1
VC2085	CDS	NC_002505	Vcr043	sRNA	NC_002505	971	0	0	2	-	2245176	2245209	1114677	1114723	+	35	47	2244086	2245343	1114590	1114750	0.4243	0.0639	0.4717	0.0731	0.0543	0.8355	0	0.9889	0	1
VCA0570	CDS	NC_002506	Spot42	sRNA	NC_002505	965	0	0	2	-	508475	508507	106134	106178	+	33	45	508221	508600	106078	106185	0.2725	0.1461	0.3223	0.1751	0.39	0.9348	0	1	0.0183	1
VC0031	5UTR	NC_002505	GcvB	sRNA	NC_002505	958	0	0	2	-	29558	29598	954744	954785	-	41	42	27865	29740	954716	954906	0.3372	0.0605	0.4635	0.0731	0	0.6727	0	1	0.0784	1
VCA0181	CDS	NC_002506	VqmR	sRNA	NC_002506	948	0	0	2	+	199463	199507	1031538	1031577	+	45	40	199381	200475	1031473	1031590	0.2785	0.1266	0.365	0.1814	0.0468	0.6648	0	1	0.2333	1
VC1836	CDS	NC_002505	VrrA	sRNA	NC_002505	941	0	0	2	-	1977130	1977172	1878782	1878816	+	43	36	1977083	1978499	1878683	1878825	0.2763	0.0691	0.3858	0.0744	0.9927	0.9531	0	1	0	1
VCA0935	CDS	NC_002506	FarS	sRNA	NC_002505	939	2.09328e-215	1.93749e-212	2	+	886925	886967	2266025	2266065	-	43	40	886623	887308	2266014	2266135	0.2577	0.0596	0.3248	0.0682	0.3282	0.9285	0	1	0	1
VC1992	CDS	NC_002505	GcvB	sRNA	NC_002505	935	0	0	2	+	2143902	2143932	954729	954786	-	30	58	2143824	2144612	954716	954892	0.2299	0.0428	0.3743	0.0439	0.0009	0.9478	0	0.8175	0.1471	1
Vcr034	sRNA	NC_002505	TfoR	sRNA	NC_002505	928	0	0	2	-	756066	756105	2236655	2236690	+	40	36	756023	756170	2236586	2236710	0.319	0.1196	0.4138	0.1444	0.6739	0.8611	0	0.9658	0.0615	1
VC1866	CDS	NC_002505	Vcr043	sRNA	NC_002505	912	5.46677e-56	1.66894e-53	2	+	2007031	2007071	1114676	1114714	+	41	38	2006803	2009217	1114589	1114750	0.3213	0.0614	0.4671	0.0757	0.0515	0.5423	0	0.9943	0	1
VCA0665	CDS	NC_002506	Vcr043	sRNA	NC_002505	909	5.136e-147	3.47625e-144	2	+	601377	601419	1114688	1114726	+	43	39	600711	602113	1114589	1114750	0.4323	0.0627	0.5952	0.0803	0.5116	0.6172	0	1	0	1
VCA0744	CDS	NC_002506	Spot42	sRNA	NC_002505	898	0	0	2	-	689575	689617	106143	106179	+	43	37	688178	689706	106077	106185	0.3419	0.1626	0.9543	0.1893	0.0236	0.9466	0	0.9446	0.0092	1
VC0640	5UTR	NC_002505	Vcr043	sRNA	NC_002505	896	6.02611e-141	3.96598e-138	2	+	682525	682565	1114668	1114707	+	41	41	682460	683118	1114605	1114750	0.24	0.0647	0.3326	0.0681	0	0.4876	0	1	0.0943	1
VC0246	CDS	NC_002505	VadR	sRNA	NC_002506	891	0	0	2	+	253361	253398	3242	3279	+	38	38	252942	253696	3201	3286	0.3793	0.1201	0.4972	0.2177	0.6044	0.4778	0.0302	0.9798	0	1
VCA1063	5UTR	NC_002506	FarS	sRNA	NC_002505	874	0	0	2	-	1015437	1015476	2266025	2266063	-	40	39	1013145	1015602	2266014	2266134	0.349	0.0675	0.7643	0.0755	0	0.6066	0	1	0	1
VC1077	CDS	NC_002505	TfoR	sRNA	NC_002505	874	0	0	2	-	1145748	1145798	2236666	2236702	+	51	36	1145244	1146037	2236587	2236710	0.3524	0.0755	0.6304	0.0927	0.5053	0.9507	0	1	0.0692	1
VC0122	CDS	NC_002505	VadR	sRNA	NC_002506	871	9.44621e-85	4.19375e-82	2	+	116278	116320	3242	3277	+	44	37	115970	117933	3201	3286	0.31	0.0769	0.5672	0.1091	0.1056	0.4788	0	0.7428	0	1
VC1919	5UTR	NC_002505	Vcr064	sRNA	NC_002505	871	0	0	2	-	2069184	2069224	1595736	1595771	-	41	35	2068844	2069297	1595728	1595802	0.4087	0.1389	0.6051	0.1768	0	0.4352	0	1	0.0135	1
VC0648	CDS	NC_002505	GcvB	sRNA	NC_002505	852	0	0	2	+	692480	692521	954731	954766	-	43	37	692443	693245	954717	954910	0.2852	0.0575	0.4143	0.0622	0.0346	0.9385	0	0.8288	0.0588	1
VC2649	CDS	NC_002505	TfoR	sRNA	NC_002505	852	0	0	2	-	2822750	2822786	2236660	2236702	+	37	43	2822143	2823027	2236588	2236710	0.2887	0.0704	0.3838	0.0915	0.2763	0.9536	0	1	0.0769	1
VC2341	CDS	NC_002505	Spot42	sRNA	NC_002505	843	0	0	2	+	2493585	2493621	106141	106175	+	37	35	2493500	2494961	106120	106184	0.3013	0.2384	0.3654	0.2823	0.0179	0.5935	0	0.8102	0.4037	0.9908
VC0391	CDS	NC_002505	GcvB	sRNA	NC_002505	839	0	0	2	-	414128	414165	954753	954796	-	38	44	413307	414316	954716	954921	0.3123	0.062	0.4076	0.0775	0.0127	0.6161	0	0.6185	0.0049	1
VC0966	5UTR	NC_002505	Vcr227	sRNA	NC_002506	836	0	0	2	-	1031877	1031911	479974	480017	+	34	44	1031566	1032037	479951	480024	0.3098	0.0789	0.5084	0.0909	0	0.9008	0	1	0	1
VC2669	CDS	NC_002505	Vcr017	sRNA	NC_002505	833	0	0	2	-	2836682	2836725	350278	350312	-	44	35	2836629	2836879	350273	350364	0.4214	0.0612	0.7875	0.0732	0.9372	0.5951	0.3743	1	0.0326	1
VCA0288	CDS	NC_002506	Spot42	sRNA	NC_002505	827	1.9308e-41	4.64841e-39	2	+	308776	308817	106141	106177	+	42	37	308500	309045	106079	106185	0.3168	0.1693	0.6288	0.2092	0.5942	0.5983	0	1	0.0275	1
VC1055	CDS	NC_002505	TfoR	sRNA	NC_002505	815	0	0	2	+	1125010	1125046	2236666	2236702	+	37	37	1124818	1125166	2236588	2236710	0.2908	0.0761	0.346	0.1117	0.6634	0.6767	0.0331	0.9945	0.0769	1
VCA0220	5UTR	NC_002506	Spot42	sRNA	NC_002505	805	2.79987e-320	3.4377e-317	2	+	240073	240111	106131	106171	+	39	41	240005	241701	106078	106185	0.3068	0.1627	0.6124	0.195	0	0.5076	0	0.9642	0.0183	1
VCA0309	CDS	NC_002506	TfoR	sRNA	NC_002505	795	0	0	2	+	321819	321860	2236657	2236696	+	41	40	321243	322012	2236587	2236710	0.3006	0.1094	0.3836	0.1396	0.7495	0.6093	0	0.9659	0.0692	1
VC0490	CDS	NC_002505	MicV	sRNA	NC_002505	794	0	0	2	-	523590	523631	2812102	2812136	-	42	35	523393	525097	2812093	2812167	0.3589	0.0579	1.0214	0.0743	0.7787	0.3899	0.0102	0.8791	0	1
VC2095	CDS	NC_002505	Vcr017	sRNA	NC_002505	767	0	0	2	-	2257723	2257762	350283	350319	-	40	37	2256226	2257857	350274	350367	0.3038	0.0991	0.4316	0.1369	0.0469	0.5182	0	0.9563	0	1
VC2000	5UTR	NC_002505	Qrr1	sRNA	NC_002505	763	0	0	2	+	2152045	2152083	1089970	1090005	-	39	36	2152017	2152203	1089962	1090053	0.5465	0.1298	0.9292	0.19	0	0.9352	0	0	0.0532	1
VC0620	CDS	NC_002505	Spot42	sRNA	NC_002505	759	2.40203e-25	3.61391e-23	2	-	657226	657266	106139	106175	+	42	37	655701	657471	106080	106184	0.2872	0.2055	0.5876	0.2292	0.0583	0.9081	0	0.9713	0.0367	0.9908
VC1898	CDS	NC_002505	Vssrna24	sRNA	NC_002505	758	0	0	2	+	2044486	2044526	106501	106537	+	41	37	2044443	2046562	106480	106539	0.3074	0.0515	0.376	0.0515	0.0161	0.3499	0	1	0	1
VC1043	CDS	NC_002505	VrrA	sRNA	NC_002505	756	5.35608e-157	3.75122e-154	2	-	1112775	1112818	1878778	1878813	+	44	36	1111548	1112907	1878684	1878824	0.2632	0.0476	0.4497	0.0489	0.0328	0.9258	0	0.9868	0	1
VC2613:VC2614	IGR	NC_002505	Spot42	sRNA	NC_002505	745	3.43844e-294	3.9852e-291	2	+	2782142	2782183	106148	106177	+	42	31	2782132	2782190	106078	106185	0.1839	0.1275	0.294	0.1477	0.8616	0.6578	0	1	0.0183	1
VC2041	3UTR	NC_002505	Vcr227	sRNA	NC_002506	740	0	0	2	+	2199234	2199267	479978	480016	+	34	39	2197360	2199324	479953	480023	0.273	0.077	0.3541	0.0865	1	0.3084	0	1	0	1
VC1886	CDS	NC_002505	TfoR	sRNA	NC_002505	737	0	0	2	+	2033319	2033362	2236663	2236701	+	44	39	2030456	2034001	2236588	2236710	0.3175	0.0814	0.422	0.1018	0.8419	0.6564	0.0037	1	0.0769	1
VC0305	CDS	NC_002505	VqmR	sRNA	NC_002506	731	0	0	2	-	316624	316669	1031540	1031579	+	46	39	316321	317660	1031458	1031589	0.4405	0.0766	0.8085	0.0903	0.7872	0.9388	0	1	0.1333	1
VC2092	CDS	NC_002505	Spot42	sRNA	NC_002505	724	2.36198e-222	2.25799e-219	2	+	2253351	2253393	106141	106176	+	43	36	2253120	2254386	106078	106185	0.3287	0.2058	0.5028	0.2348	0.1793	0.5973	0	0.9459	0.0183	1
VC0478	CDS	NC_002505	Spot42	sRNA	NC_002505	719	3.16511e-201	2.70052e-198	2	+	509804	509845	106137	106174	+	41	38	509326	510439	106078	106185	0.4089	0.2225	0.6106	0.2629	0.4085	0.5597	0	0.961	0.0183	1
VC0147	CDS	NC_002505	Vcr227	sRNA	NC_002506	715	0	0	2	+	138052	138097	479980	480014	+	47	35	136930	138162	479951	480023	0.5147	0.0895	1.193	0.0979	0.973	0.3381	0	1	0	1
VCA0543	CDS	NC_002506	TfoR	sRNA	NC_002505	714	2.72686e-13	2.21272e-11	2	+	479627	479670	2236659	2236695	+	44	37	479296	479985	2236578	2236710	0.3347	0.0798	0.437	0.1232	0.6441	0.6267	0	1	0	1
VC0620	5UTR	NC_002505	MicX	sRNA	NC_002506	714	7.1989e-70	2.68995e-67	2	-	657358	657400	893357	893391	-	43	34	655739	657461	893270	893620	0.3067	0.2423	0.4972	0.2801	0	0.6574	0	0.9485	0	1
VC1034	CDS	NC_002505	Vcr064	sRNA	NC_002505	708	0	0	2	+	1100375	1100413	1595731	1595766	-	39	36	1100357	1101190	1595728	1595786	0.4816	0.1596	0.5791	0.1667	0.0261	0.975	0	1	0.2297	1
VC2013	CDS	NC_002505	VcdRP	sRNA	NC_002505	706	0	0	2	-	2168046	2168088	2433418	2433458	-	43	41	2166680	2168189	2433385	2433590	0.2805	0.0708	0.3881	0.102	0.0683	0.7677	0	0.978	0.3344	1
VC0428	CDS	NC_002505	TfoR	sRNA	NC_002505	704	0	0	2	-	457180	457223	2236654	2236687	+	44	34	456821	457321	2236578	2236710	0.3082	0.1037	0.4332	0.1278	0.2652	0.8357	0	1	0	1
MicX	sRNA	NC_002506	OppZ	sRNA	NC_002505	698	3.18765e-192	2.64229e-189	2	-	893401	893440	1164289	1164324	+	40	36	893288	893532	1164256	1164327	0.3567	0.1404	0.5673	0.1862	0.6255	0.9744	0.2449	0.9563	0	1
VC1367	CDS	NC_002505	TfoR	sRNA	NC_002505	697	0	0	2	-	1458062	1458089	2236627	2236679	+	28	53	1456150	1458420	2236575	2236710	0.1621	0.1234	0.1693	0.1593	0.051	0.7789	0	1	0	1
VC2614	CDS	NC_002505	Spot42	sRNA	NC_002505	694	1.6332e-191	1.34527e-188	2	+	2782251	2782288	106139	106176	+	39	38	2782141	2782888	106078	106185	0.2867	0.17	0.4366	0.2003	0.0496	0.5808	0	0.9984	0.0183	1
VC2039	CDS	NC_002505	VadR	sRNA	NC_002506	692	0	0	2	-	2197026	2197050	3241	3282	+	25	42	2196373	2197080	3222	3286	0.185	0.0592	0.2023	0.0795	0.016	0.9666	0	0.6683	0.241	1
VC2698	CDS	NC_002505	FarS	sRNA	NC_002505	685	2.86376e-73	1.10801e-70	2	+	2865671	2865718	2266024	2266062	-	48	39	2864848	2866448	2266014	2266139	0.3007	0.0672	0.4219	0.0686	0.5241	0.9444	0	1	0	1
GcvB	sRNA	NC_002505	Vcr008	sRNA	NC_002505	680	0	0	2	-	954854	954895	158962	158996	+	42	35	954718	954925	158934	159012	0.2309	0.1471	0.4662	0.1544	0.335	0.7992	0	1	0	1
VC2213	CDS	NC_002505	VrrA	sRNA	NC_002505	676	0	0	2	-	2366048	2366096	1878759	1878797	+	48	39	2365247	2366360	1878680	1878824	0.3373	0.074	0.4956	0.1036	0.2173	0.8102	0	1	0	1
VC0643	CDS	NC_002505	VrrA	sRNA	NC_002505	675	2.23182e-119	1.2991e-116	2	+	685892	685935	1878771	1878808	+	44	38	685309	688030	1878683	1878824	0.2933	0.0667	0.4296	0.0756	0.2216	0.6253	0	0.9989	0	1
VC0848	CDS	NC_002505	Spot42	sRNA	NC_002505	672	2.18061e-172	1.6273e-169	2	-	914816	914860	106136	106173	+	44	38	914676	915260	106077	106185	0.4554	0.1771	0.6354	0.1994	0.8136	0.8874	0	1	0.0092	1
VCA0545	CDS	NC_002506	Vssrna24	sRNA	NC_002505	670	0	0	2	+	481998	482036	106500	106536	+	38	37	481906	483894	106480	106539	0.2731	0.0537	0.3448	0.0627	0.0332	0.3348	0	1	0	1
VC1247	CDS	NC_002505	Vcr043	sRNA	NC_002505	670	8.56676e-103	4.50593e-100	2	-	1318978	1319017	1114691	1114731	+	40	40	1318732	1319172	1114605	1114750	0.397	0.0612	0.5134	0.0731	0.5577	0.8851	0.0658	1	0.0943	1
VC0168	CDS	NC_002505	Vcr043	sRNA	NC_002505	664	0	0	2	-	166876	166916	1114669	1114707	+	41	39	166353	166989	1114593	1114749	0.4232	0.0663	0.5617	0.0753	0.0515	0.7332	0	1	0.0189	1
VCA1028	5UTR	NC_002506	Spot42	sRNA	NC_002505	663	4.92486e-124	2.95195e-121	2	-	977003	977039	106122	106165	+	38	44	975684	977074	106077	106185	0.3228	0.1659	0.4148	0.2187	0	0.8185	0	1	0.0092	1
VCr005:VCr006	IGR	NC_002505	MicV	sRNA	NC_002505	663	0	0	2	+	155933	155974	2812100	2812125	-	42	26	155927	155999	2812093	2812163	0.6425	0.0196	0.8808	0.0196	0.4772	0.9184	0.1102	0.6772	0	1
VC0328	3UTR	NC_002505	Vcr017	sRNA	NC_002505	654	0	0	2	+	344436	344461	350276	350320	-	26	44	344153	344465	350273	350329	0.7599	0.0092	0.7722	0.0122	1	0.9855	0.9389	1	0.413	1
VCt049:VCr014	IGR	NC_002505	MicV	sRNA	NC_002505	650	0	0	2	+	764586	764627	2812101	2812130	-	41	29	764504	764654	2812093	2812163	0.2862	0.0385	0.4308	0.0538	0.5998	0.9032	0.1713	0.6958	0	1
VCt012:VCr008	IGR	NC_002505	MicV	sRNA	NC_002505	650	0	0	2	+	326039	326079	2812102	2812131	-	41	30	325949	326105	2812093	2812163	0.3246	0.0446	0.4446	0.0523	0.6055	0.8996	0.1503	0.6958	0	1
VCt027:VCr011	IGR	NC_002505	MicV	sRNA	NC_002505	647	0	0	2	+	403647	403687	2812102	2812130	-	41	30	403556	403712	2812093	2812164	0.2813	0.0479	0.4003	0.0711	0.6134	0.8997	0.1538	0.6993	0	1
VC0684	CDS	NC_002505	Spot42	sRNA	NC_002505	644	0	0	2	+	732206	732244	106139	106179	+	40	40	732134	732559	106101	106185	0.382	0.1661	0.6211	0.2174	0.0334	0.5815	0	0.7581	0.2294	1
VC0964	CDS	NC_002505	Spot42	sRNA	NC_002505	641	1.93469e-282	2.16567e-279	2	-	1029626	1029658	106137	106175	+	32	40	1029238	1029705	106078	106185	0.3183	0.209	0.4041	0.2527	0.0483	0.9108	0	0.8114	0.0183	1
VC1479	CDS	NC_002505	Vcr043	sRNA	NC_002505	638	5.90767e-57	1.84438e-54	2	-	1585434	1585477	1114686	1114720	+	44	35	1585293	1585696	1114603	1114750	0.3715	0.0533	0.5517	0.058	0.6025	0.8191	0	0.9944	0.0818	1
VC2460	CDS	NC_002505	Spot42	sRNA	NC_002505	628	3.56767e-315	4.30647e-312	2	-	2642674	2642717	106139	106175	+	44	37	2642484	2643451	106085	106185	0.4013	0.1799	0.6306	0.2213	0.8423	0.9107	0.0471	1	0.0826	1
VC2065	CDS	NC_002505	VadR	sRNA	NC_002506	617	0	0	2	-	2220870	2220911	3245	3278	+	42	35	2220723	2221165	3196	3286	0.2723	0.0843	0.4392	0.1248	0.7377	0.9189	0	1	0	1
VC1034:VC1037	IGR	NC_002505	VcdRP	sRNA	NC_002505	610	0	0	2	+	1102225	1102268	2433398	2433432	-	44	35	1102005	1102332	2433385	2433477	0.2787	0.0689	0.3852	0.0836	0.2785	0.964	0.1922	0.2996	0.7049	1
VCt001:VCr002	IGR	NC_002505	MicV	sRNA	NC_002505	608	0	0	2	+	55632	55672	2812102	2812131	-	41	30	55540	55696	2812093	2812163	0.2796	0.0329	0.3635	0.0428	0.6103	0.8987	0.1503	0.6958	0	1
VCr020:VCt088	IGR	NC_002505	MicV	sRNA	NC_002505	607	0	0	2	-	2931145	2931185	2812101	2812131	-	42	30	2931110	2931277	2812093	2812163	0.2982	0.0511	0.4399	0.0741	0.6063	0.47	0.1434	0.7273	0	1
VC0327	CDS	NC_002505	VqmR	sRNA	NC_002506	603	1.65937e-92	7.97525e-90	2	+	339905	339948	1031542	1031578	+	44	36	339741	340202	1031474	1031590	0.3698	0.1343	0.539	0.209	0.4919	0.6963	0	1	0.24	1
VCA0025	CDS	NC_002506	Vcr043	sRNA	NC_002505	602	3.1066e-231	3.02503e-228	2	+	30517	30558	1114671	1114709	+	41	39	30454	31600	1114602	1114749	0.397	0.0831	0.5482	0.0864	0.053	0.5099	0	0.804	0.0755	1
Vcr067	sRNA	NC_002505	TfoR	sRNA	NC_002505	600	1.21747e-62	4.16318e-60	2	+	1801991	1802034	2236663	2236697	+	44	35	1801885	1802126	2236591	2236710	0.35	0.0917	0.72	0.1233	0.6262	0.6528	0	1	0.1	1
VC0434	CDS	NC_002505	TfoR	sRNA	NC_002505	597	2.28769e-203	1.97116e-200	2	-	466109	466143	2236652	2236700	+	35	49	465268	466230	2236586	2236710	0.3467	0.1005	0.4154	0.1323	0.0711	0.9414	0	0.9372	0.0615	1
VCr023:VCt092	IGR	NC_002505	MicV	sRNA	NC_002505	596	0	0	2	-	2936895	2936935	2812101	2812130	-	41	30	2936866	2937043	2812093	2812163	0.2852	0.0453	0.4027	0.0554	0.6602	0.4806	0.2258	0.7449	0	1
GcvB	sRNA	NC_002505	Vcr216	sRNA	NC_002505	589	5.85941e-263	6.09047e-260	2	-	954865	954908	2518815	2518849	-	44	36	954718	954926	2518779	2518937	0.2275	0.7521	0.4533	0.7742	0.2787	0.57	0	1	0	1
VC1837	CDS	NC_002505	Spot42	sRNA	NC_002505	585	1.3849e-25	2.10537e-23	2	-	1979031	1979073	106142	106177	+	43	36	1978499	1979577	106079	106185	0.359	0.1966	0.5111	0.2564	0.4916	0.9296	0	0.9888	0.0275	1
VCt004:VCr005	IGR	NC_002505	MicV	sRNA	NC_002505	584	0	0	2	+	152873	152913	2812102	2812131	-	41	30	152789	152972	2812093	2812163	0.2654	0.0479	0.3836	0.0634	0.6081	0.8973	0.1748	0.8147	0	1
VC2738	CDS	NC_002505	Spot42	sRNA	NC_002505	584	2.42915e-173	1.83368e-170	2	+	2910334	2910372	106135	106174	+	40	40	2909845	2911639	106077	106185	0.3185	0.1575	0.411	0.1781	0.2194	0.5458	0	0.9975	0.0092	1
VC1153	CDS	NC_002505	TfoR	sRNA	NC_002505	581	0	0	2	+	1224953	1224983	2236633	2236680	+	32	48	1224874	1225611	2236588	2236710	0.1928	0.0947	0.2444	0.117	0.0134	0.4243	0	1	0.0769	1
VCt025:VC0343	IGR	NC_002505	VadR	sRNA	NC_002506	581	3.29652e-212	2.97752e-209	2	+	363122	363166	3244	3278	+	45	35	362985	364824	3200	3286	0.3305	0.0912	0.4079	0.1515	0.0873	0.5074	0	0.9913	0	1
VC1492	CDS	NC_002505	Vcr043	sRNA	NC_002505	578	5.2775e-30	9.39112e-28	2	-	1601677	1601718	1114683	1114722	+	42	41	1597562	1602495	1114603	1114750	0.3287	0.0623	0.4256	0.0709	0.1538	0.8333	0	1	0.0818	1
VC0362	CDS	NC_002505	VC0321	CDS	NC_002505	578	0	0	2	+	382227	382269	335951	335985	+	43	35	381690	382992	335092	336623	0.3201	0.1003	0.4862	0.1228	0.4302	0.528	0	1	0	1
VC2572	CDS	NC_002505	VC2570	CDS	NC_002505	575	0	0	2	-	2752648	2752688	2751376	2751412	-	41	37	2752526	2753189	2750864	2751527	0.2887	0.073	0.4278	0.0887	0.8292	0.2239	0	1	0	1
VC2387	CDS	NC_002505	VadR	sRNA	NC_002506	575	4.27089e-91	1.99769e-88	2	+	2552693	2552741	3245	3279	+	49	36	2552246	2553125	3198	3286	0.3583	0.0904	0.6609	0.1409	0.7981	0.5168	0	1	0	1
VC0269	CDS	NC_002505	TfoR	sRNA	NC_002505	573	4.18488e-220	3.95731e-217	2	+	274766	274807	2236667	2236703	+	42	37	274334	275437	2236588	2236710	0.2286	0.0785	0.3072	0.1012	0.2482	0.6814	0	0.774	0.0769	1
VCA0011	CDS	NC_002506	FarS	sRNA	NC_002505	571	5.35723e-132	3.38134e-129	2	-	10410	10460	2266024	2266062	-	52	39	8987	11742	2266014	2266136	0.345	0.0771	0.4834	0.0806	0.4851	0.6148	0.0033	0.9996	0	1
VC0278	CDS	NC_002505	TfoR	sRNA	NC_002505	562	0	0	2	+	283464	283506	2236663	2236700	+	43	38	283302	284994	2236589	2236710	0.3007	0.0641	0.4359	0.0943	0.0724	0.6572	0	1	0.0846	1
VC0706	CDS	NC_002505	VCA0543	3UTR	NC_002506	558	1.09029e-69	4.06821e-67	2	-	756467	756497	479926	479952	+	31	27	756146	756604	479312	479985	0.3118	0.0842	0.3674	0.0968	0.3142	1	0	1	0	1
VC2352	CDS	NC_002505	VadR	sRNA	NC_002506	557	6.48344e-260	6.6338e-257	2	-	2509640	2509680	3246	3281	+	41	36	2508283	2509790	3206	3286	0.2567	0.088	0.3609	0.1831	0.0541	0.9546	0	1	0.0482	1
MicV	sRNA	NC_002505	VCt012:VCr008	IGR	NC_002505	550	0	0	2	-	2812118	2812157	326062	326096	+	40	36	2812114	2812165	325964	326104	0.1855	0.1327	0.2891	0.1418	0.6552	0.6656	0	0.7164	0.2028	0.6923
VC0419	CDS	NC_002505	Spot42	sRNA	NC_002505	547	3.6885e-89	1.68027e-86	2	+	445408	445449	106143	106178	+	42	36	445183	446688	106080	106185	0.3382	0.1865	0.5137	0.2176	0.1657	0.6135	0	1	0.0367	1
VC1479	CDS	NC_002505	VadR	sRNA	NC_002506	544	2.78106e-147	1.88721e-144	2	-	1585500	1585542	3241	3275	+	42	35	1585308	1585695	3200	3286	0.3346	0.1011	0.5165	0.1728	0.4168	0.8832	0	0.9526	0	1
VC0640	CDS	NC_002505	Vssrna24	sRNA	NC_002505	544	1.35314e-121	7.98284e-119	2	+	682558	682598	106500	106536	+	41	37	682468	683127	106453	106543	0.3401	0.0496	0.4467	0.0515	0.0385	0.336	0	1	0	1
VC1866	CDS	NC_002505	Vcr017	sRNA	NC_002505	543	1.00123e-228	9.71334e-226	2	+	2006935	2006978	350279	350314	-	44	36	2006805	2009121	350273	350364	0.3554	0.0571	0.488	0.0718	0.0105	0.9576	0	0.9521	0.0326	1
MicV	sRNA	NC_002505	VCt049:VCr014	IGR	NC_002505	542	0	0	2	-	2812118	2812156	764609	764643	+	40	35	2812093	2812163	764505	764652	0.1863	0.1162	0.2306	0.1162	0.6572	0.6583	0	1	0.1748	0.6888
VC2164	5UTR	NC_002505	Vcr227	sRNA	NC_002506	541	0	0	2	+	2312131	2312160	479982	480019	+	30	38	2312090	2313565	479957	480023	0.1553	0.0961	0.1793	0.1257	0	0.3713	0	0.8838	0	1
VC2086	CDS	NC_002505	Vcr043	sRNA	NC_002505	540	9.75446e-61	3.24657e-58	2	-	2245467	2245508	1114680	1114719	+	43	40	2245307	2246651	1114590	1114750	0.4185	0.0741	0.5426	0.0852	0.9509	0.8105	0	1	0	1
VC2271	CDS	NC_002505	Vcr017	sRNA	NC_002505	532	0	0	2	-	2425426	2425470	350280	350314	-	44	36	2425320	2425705	350273	350361	0.3045	0.0733	0.438	0.0959	0.9045	0.5713	0.6519	1	0.0652	1
VC2720	CDS	NC_002505	Spot42	sRNA	NC_002505	532	3.78356e-181	2.99412e-178	2	+	2894771	2894801	106137	106174	+	31	38	2894677	2895359	106087	106185	0.2594	0.1071	0.3177	0.1372	0.1189	0.5575	0	1	0.1009	1
VC0706	CDS	NC_002505	Vcr001	sRNA	NC_002505	532	6.03638e-05	0.00154878	2	-	756357	756398	21904	21939	+	42	36	756204	756605	21897	21941	0.3233	0.0771	0.5188	0.0827	0.6499	0.9404	0	1	0	1
VC0321	CDS	NC_002505	VC0362	CDS	NC_002505	530	0	0	2	+	335794	335837	382361	382395	+	44	35	335123	336596	381718	383008	0.3302	0.1057	0.5075	0.1415	0.4319	0.5073	0	1	0	1
VC0437	CDS	NC_002505	FarS	sRNA	NC_002505	528	4.80377e-135	3.07649e-132	2	+	467691	467732	2266024	2266064	-	42	41	467220	468399	2266014	2266134	0.2879	0.072	0.4318	0.0758	0.3993	0.9394	0	0.9684	0	1
VC2368	5UTR	NC_002505	VrrA	sRNA	NC_002505	527	0	0	2	+	2524510	2524545	1878782	1878820	+	36	39	2524324	2525264	1878701	1878825	0.3928	0.0493	0.4991	0.0512	0	0.7085	0	0.9972	0.1223	1
VC2681	CDS	NC_002505	Spot42	sRNA	NC_002505	522	5.42899e-34	1.09305e-31	2	+	2848446	2848490	106138	106172	+	45	36	2848291	2849586	106077	106185	0.3218	0.2126	0.4387	0.2625	0.1207	0.568	0	0.9789	0.0092	1
VC0043	CDS	NC_002505	FarS	sRNA	NC_002505	519	7.49766e-306	8.92689e-303	2	-	41635	41675	2266022	2266060	-	41	39	40564	41986	2266012	2266134	0.2601	0.0713	0.3276	0.0829	0.219	0.6297	0	0.9971	0	1
VC0374	CDS	NC_002505	TfoR	sRNA	NC_002505	512	8.14258e-261	8.36409e-258	2	+	389948	389990	2236663	2236699	+	43	37	389705	390910	2236589	2236710	0.3125	0.0508	0.4063	0.0566	0.0632	0.6541	0	0.6199	0.0846	1
MicV	sRNA	NC_002505	VCr023:VCt092	IGR	NC_002505	508	4.2018e-269	4.47402e-266	2	-	2812118	2812157	2936878	2936913	-	40	35	2812115	2812163	2936865	2937037	0.2126	0.1339	0.2894	0.1417	0.6561	0.6083	0	0.7015	0.2434	0.7478
MicV	sRNA	NC_002505	VCt027:VCr011	IGR	NC_002505	508	1.21054e-296	1.41555e-293	2	-	2812118	2812156	403667	403701	+	39	36	2812115	2812163	403560	403709	0.1969	0.1358	0.2539	0.1457	0.6555	0.6622	0	0.7015	0.1678	0.6888
VC0247	CDS	NC_002505	Vcr043	sRNA	NC_002505	506	8.57691e-11	5.73847e-09	2	+	254328	254366	1114693	1114729	+	38	38	253689	254486	1114607	1114749	0.4486	0.0553	0.5711	0.0692	0.877	0.646	0.0466	1	0.1069	1
FarS	sRNA	NC_002505	VC2550	CDS	NC_002505	503	6.80071e-19	7.77546e-17	2	-	2266097	2266131	2733495	2733533	+	34	39	2266016	2266140	2733380	2733983	0.5408	0.1173	0.7038	0.1312	0.3153	0.2345	0	1	0	1
VC2415	CDS	NC_002505	Vcr043	sRNA	NC_002505	501	2.07047e-08	1.07265e-06	2	-	2588276	2588318	1114671	1114706	+	43	37	2587714	2588445	1114593	1114750	0.2994	0.0679	0.4611	0.0818	0.129	0.7321	0	0.8584	0.0189	1
VC1317	CDS	NC_002505	Spot42	sRNA	NC_002505	500	2.79819e-63	9.64406e-61	2	-	1401059	1401084	106137	106172	+	25	36	1400265	1401283	106082	106184	0.638	0.14	0.676	0.158	0.1974	0.879	0	1	0.055	0.9908
VCA0843	CDS	NC_002506	Spot42	sRNA	NC_002505	500	1.88243e-147	1.28072e-144	2	+	785857	785897	106136	106173	+	41	38	785500	787299	106080	106185	0.302	0.162	0.402	0.204	0.1106	0.547	0	1	0.0367	1
MicV	sRNA	NC_002505	VCt004:VCr005	IGR	NC_002505	500	6.9994e-280	7.67114e-277	2	-	2812118	2812157	152893	152927	+	40	36	2812116	2812164	152793	152936	0.19	0.124	0.274	0.13	0.6557	0.6587	0	0.6866	0.1888	0.6888
Vcr062	sRNA	NC_002505	Vcr043	sRNA	NC_002505	498	0	0	2	-	1585228	1585262	1114693	1114728	+	34	36	1585184	1585333	1114604	1114749	0.3092	0.0803	0.6406	0.0964	0.6977	0.8664	0	1	0.0881	1
VC2681	CDS	NC_002505	TfoR	sRNA	NC_002505	497	3.81372e-136	2.47266e-133	2	+	2848792	2848841	2236664	2236698	+	49	36	2848302	2849620	2236589	2236710	0.4024	0.1006	0.5795	0.1449	0.3953	0.6587	0	1	0.0846	1
VC1897	CDS	NC_002505	Qrr2	sRNA	NC_002506	496	0	0	2	-	2044247	2044279	48515	48550	+	34	36	2044140	2044300	48471	48556	0.3246	0.0524	0.3609	0.0706	0.0404	0.9711	0	0.3457	0.494	1
QrrX	sRNA	NC_002506	Qrr3	sRNA	NC_002506	492	0	0	2	-	776893	776930	772312	772347	+	38	36	776859	776976	772268	772369	0.3415	0.0711	0.4207	0.0915	0.5158	0.8286	0	0.7517	0.0935	1
VCA0288	CDS	NC_002506	VrrA	sRNA	NC_002505	491	1.20397e-213	1.09883e-210	2	+	308788	308830	1878782	1878818	+	44	37	308509	309040	1878685	1878825	0.279	0.0611	0.4501	0.0754	0.6283	0.7029	0	1	0.0072	1
MicV	sRNA	NC_002505	VCt001:VCr002	IGR	NC_002505	488	4.60299e-275	5.02372e-272	2	-	2812118	2812157	55652	55686	+	40	35	2812115	2812163	55541	55694	0.2275	0.1086	0.3361	0.1148	0.656	0.6611	0	0.7015	0.1538	0.6888
VC1189:VC1198	IGR	NC_002505	Spot42	sRNA	NC_002505	487	3.54518e-08	1.78202e-06	2	+	1264546	1264584	106140	106176	+	39	38	1264343	1267299	106079	106185	0.3101	0.1725	0.501	0.2033	0.0387	0.5852	0	0.499	0.0275	1
VC2329	CDS	NC_002505	Vcr043	sRNA	NC_002505	486	3.52922e-274	3.83582e-271	2	+	2479071	2479105	1114677	1114724	+	35	48	2478927	2479969	1114606	1114750	0.3148	0.0864	0.4177	0.1049	0.0698	0.5473	0	0.9079	0.1006	1
VC2202	CDS	NC_002505	Vcr079	sRNA	NC_002505	486	0	0	2	-	2348819	2348857	2347184	2347219	-	40	37	2348215	2349115	2347168	2347339	0.2613	0.0576	0.3889	0.07	0.1807	0.7147	0	0.8326	0	1
VC0567	CDS	NC_002505	TfoR	sRNA	NC_002505	486	6.3174e-160	4.48445e-157	2	-	601455	601495	2236663	2236700	+	41	39	601087	601631	2236599	2236709	0.2654	0.0617	0.4938	0.072	0.2716	0.9415	0	1	0.1615	1
VC0653	CDS	NC_002505	Qrr1	sRNA	NC_002505	486	0	0	2	-	698876	698917	1089969	1090005	-	42	37	697500	699602	1089963	1090055	0.3827	0.1029	0.5123	0.1276	0.2593	0.5635	0	0.9294	0.0319	1
VC0633	CDS	NC_002505	Vcr029	sRNA	NC_002505	485	0	0	2	-	675794	675836	642750	642789	-	43	39	675102	675895	642729	642868	0.233	0.0722	0.3423	0.0742	0.0818	0.5555	0	0.7395	0	1
Vcr228	sRNA	NC_002506	Spot42	sRNA	NC_002505	485	3.2083e-30	5.75992e-28	2	+	787354	787390	106124	106167	+	36	44	787261	787432	106077	106185	0.2845	0.132	0.3773	0.1959	0.7486	0.4376	0	1	0.0092	1
VC1919	5UTR	NC_002505	VcdRP	sRNA	NC_002505	481	0	0	2	-	2069187	2069229	2433393	2433431	-	43	39	2068945	2069289	2433385	2433583	0.4054	0.0665	0.5967	0.0748	0	0.8557	0	0.8713	0.3574	1
VCA0919	CDS	NC_002506	Vcr017	sRNA	NC_002505	478	0	0	2	+	871356	871396	350288	350324	-	41	37	871282	871666	350274	350369	0.3013	0.0628	0.3912	0.0732	0.244	0.8574	0	1	0	1
VC0244	CDS	NC_002505	VrrA	sRNA	NC_002505	475	2.7026e-51	7.77071e-49	2	+	250716	250759	1878782	1878817	+	44	36	250437	251509	1878686	1878825	0.3221	0.0758	0.3958	0.0926	0.2756	0.7033	0	0.9556	0.0144	1
VCA0205	CDS	NC_002506	Vcr043	sRNA	NC_002505	475	5.66589e-207	4.94702e-204	2	-	222335	222374	1114664	1114707	+	40	44	222309	223244	1114591	1114749	0.3537	0.0442	0.4905	0.0526	0.9825	0.7368	0.2982	1	0.0063	1
VC0827	3UTR	NC_002505	FarS	sRNA	NC_002505	474	2.27342e-114	1.29737e-111	2	+	889887	889919	2266022	2266060	-	34	38	889493	890144	2266014	2266120	0.2173	0.0696	0.3249	0.0781	1	0.9546	0	1	0.1197	1
VC2570	CDS	NC_002505	VC2572	CDS	NC_002505	473	0	0	2	-	2751369	2751411	2752650	2752683	-	43	35	2751004	2751527	2752525	2753140	0.3256	0.0782	0.4482	0.1057	0.3334	0.7719	0	1	0.0355	1
VC0821	CDS	NC_002505	Vcr227	sRNA	NC_002506	472	9.34431e-167	6.85608e-164	2	+	880792	880827	479977	480016	+	36	40	880640	884696	479951	480024	0.2712	0.0911	0.3411	0.1123	0.152	0.2958	0.1113	0.993	0	1
MicV	sRNA	NC_002505	VCr020:VCt088	IGR	NC_002505	472	2.61403e-265	2.74985e-262	2	-	2812118	2812157	2931129	2931163	-	40	35	2812095	2812163	2931119	2931261	0.197	0.1483	0.3008	0.1504	0.6568	0.541	0	1	0.1993	0.6958
VC2096	CDS	NC_002505	TfoR	sRNA	NC_002505	471	0	0	2	-	2258304	2258345	2236663	2236700	+	42	38	2257860	2258471	2236592	2236710	0.4098	0.0934	0.4841	0.1231	0.2589	0.9363	0	1	0.1077	1
VC2088	CDS	NC_002505	Spot42	sRNA	NC_002505	467	1.62039e-164	1.179e-161	2	-	2249578	2249621	106143	106178	+	44	36	2249483	2250248	106077	106185	0.227	0.2013	0.3426	0.2505	0.9589	0.9326	0.0155	1	0.0092	1
VC0243	CDS	NC_002505	VqmR	sRNA	NC_002506	464	4.38144e-114	2.4895e-111	2	+	250240	250274	1031532	1031575	+	35	44	249306	250471	1031469	1031590	0.2328	0.0776	0.2909	0.0927	0.8487	0.6264	0	1	0.2067	1
VC2731	3UTR	NC_002505	Vcr214	sRNA	NC_002505	462	0	0	2	-	2902419	2902463	2376103	2376138	+	45	36	2902407	2902504	2376028	2376145	0.2316	0.0541	0.3442	0.0606	1	0.9649	0.9541	1	0	1
VC1835	CDS	NC_002505	Spot42	sRNA	NC_002505	460	5.65316e-147	3.81642e-144	2	-	1976972	1977030	106140	106176	+	59	38	1976573	1977103	106087	106185	0.2522	0.2348	0.2957	0.2957	0.2241	0.9214	0	0.9942	0.1009	1
VCA0161	3UTR	NC_002506	Spot42	sRNA	NC_002505	460	9.43917e-260	9.6205e-257	2	-	178490	178532	106141	106176	+	44	36	178453	179766	106101	106187	0.3913	0.1565	0.6804	0.213	1	0.915	0.1121	1	0.2294	1
VCA0907	CDS	NC_002506	Vcr043	sRNA	NC_002505	456	5.13182e-264	5.37686e-261	2	-	863480	863514	1114685	1114725	+	35	41	862936	863549	1114589	1114750	0.5044	0.0482	0.6118	0.068	0.0666	0.8504	0	1	0	1
VC0642	CDS	NC_002505	TfoR	sRNA	NC_002505	456	2.29953e-29	3.99425e-27	2	+	684860	684902	2236668	2236704	+	43	37	683819	685311	2236589	2236710	0.375	0.0855	0.4978	0.1009	0.7244	0.6901	0	0.9993	0.0846	1
VC0820	CDS	NC_002505	VadR	sRNA	NC_002506	451	1.134e-318	1.38217e-315	2	+	879576	879617	3245	3280	+	42	35	877250	880056	3202	3286	0.3747	0.1153	0.5277	0.2616	0.869	0.5215	0.0908	1	0	1
VC0247	CDS	NC_002505	Qrr1	sRNA	NC_002505	449	4.49742e-263	4.69339e-260	2	+	253962	253991	1089971	1090007	-	29	37	253711	254409	1089963	1090057	0.3608	0.1247	0.3898	0.1514	0.4169	0.9283	0.0736	0.9301	0.0106	1
VC2376	CDS	NC_002505	Spot42	sRNA	NC_002505	446	9.91525e-92	4.69651e-89	2	+	2539834	2539872	106141	106178	+	39	38	2537500	2542089	106085	106185	0.2848	0.1413	0.3767	0.1547	0.4968	0.5983	0	0.9935	0.0826	1
VC0693	3UTR	NC_002505	TfoR	sRNA	NC_002505	444	0	0	2	-	740818	740859	2236666	2236702	+	41	38	740703	741362	2236592	2236710	0.3536	0.0901	0.5248	0.1194	1	0.956	0.3422	1	0.1077	1
VC0311	CDS	NC_002505	Vcr043	sRNA	NC_002505	441	4.83041e-182	3.84578e-179	2	+	322729	322764	1114671	1114713	+	36	43	322563	322863	1114590	1114750	0.288	0.0771	0.4082	0.0952	0.735	0.5111	0	1	0	1
VC0637	CDS	NC_002505	Spot42	sRNA	NC_002505	440	3.42361e-08	1.72655e-06	2	+	678495	678539	106138	106174	+	46	37	678046	680046	106078	106185	0.325	0.1841	0.5023	0.2341	0.2226	0.5677	0	0.9934	0.0183	1
VCr022:VCr023	IGR	NC_002505	VCt004:VCr005	IGR	NC_002505	439	0	0	2	-	2933830	2933867	152899	152933	+	38	34	2933747	2933882	152799	152984	0.3713	0.1025	0.4806	0.1253	0.4747	0.6766	0.0635	1	0.2098	0.8566
VCA0498	CDS	NC_002506	Spot42	sRNA	NC_002505	438	4.57412e-136	2.95835e-133	2	+	431760	431795	106128	106176	+	36	49	431299	431855	106077	106185	0.4041	0.1164	0.6689	0.1347	0.9396	0.4764	0	1	0.0092	1
VC2764	CDS	NC_002505	Spot42	sRNA	NC_002505	437	4.84724e-100	2.50428e-97	2	-	2950332	2950361	106137	106176	+	30	40	2950107	2951455	106080	106184	0.3135	0.1007	0.4188	0.1144	0.8534	0.9162	0.0527	1	0.0367	0.9908
VC2500	CDS	NC_002505	TfoR	sRNA	NC_002505	437	2.60346e-261	2.68481e-258	2	-	2686345	2686385	2236650	2236690	+	41	41	2685320	2686508	2236586	2236710	0.3684	0.103	0.6041	0.1259	0.019	0.8585	0	0.9509	0.0615	1
VC1993	CDS	NC_002505	Vcr043	sRNA	NC_002505	435	0	0	2	-	2146834	2146860	1114661	1114734	+	27	74	2146571	2146871	1114606	1114750	0.1977	0.0483	0.2184	0.0552	0.0019	0.9072	0	0.1335	0.1006	1
VC0492	CDS	NC_002505	Vcr043	sRNA	NC_002505	434	1.46424e-44	3.73819e-42	2	-	526499	526532	1114681	1114730	+	33	50	525634	526818	1114607	1114750	0.3548	0.0461	0.4124	0.0484	0.2483	0.8815	0	0.9906	0.1069	1
Vcr008	sRNA	NC_002505	GcvB	sRNA	NC_002505	433	9.95229e-301	1.169e-297	2	+	158946	158981	954757	954806	-	36	50	158933	159013	954716	954923	0.455	0.0554	0.5312	0.0577	0.5835	0.8083	0	1	0	1
VC1479	CDS	NC_002505	TfoR	sRNA	NC_002505	433	6.16247e-33	1.20013e-30	2	-	1585490	1585532	2236658	2236692	+	42	35	1585119	1585712	2236589	2236710	0.4503	0.0924	0.6674	0.1085	0.4443	0.8734	0	1	0.0846	1
VCr014:VCr015	IGR	NC_002505	VCt012:VCr008	IGR	NC_002505	429	0	0	2	+	767650	767687	326066	326099	+	37	34	767608	767747	325952	326130	0.359	0.1212	0.4942	0.1329	0.4667	0.5578	0	0.9444	0.1608	0.7832
VC2412	CDS	NC_002505	Spot42	sRNA	NC_002505	428	6.77992e-36	1.42758e-33	2	-	2582603	2582638	106131	106173	+	36	44	2581246	2582865	106078	106185	0.3131	0.1822	0.4206	0.2173	0.081	0.8912	0	1	0.0183	1
VC0148	CDS	NC_002505	Vcr227	sRNA	NC_002506	428	0	0	2	+	138184	138221	479978	480016	+	38	38	138119	138848	479951	480024	0.3435	0.0911	0.5047	0.0981	0.1001	0.3137	0	0.9943	0	1
tmRNA	CDS	NC_002505	TfoR	sRNA	NC_002505	428	2.00839e-28	3.38092e-26	2	-	914479	914519	2236663	2236700	+	41	39	914293	914666	2236588	2236710	0.3318	0.1051	0.4276	0.1636	0.4563	0.9414	0	0.9098	0.0769	1
Vcr002	sRNA	NC_002505	GcvB	sRNA	NC_002505	427	0	0	2	-	29833	29867	954753	954795	-	36	44	29717	29910	954716	954923	0.2576	0.0703	0.3279	0.0913	0.4015	0.621	0	1	0	1
FarS	sRNA	NC_002505	VC2698	CDS	NC_002505	425	3.04644e-08	1.54736e-06	2	-	2266096	2266130	2865760	2865803	+	35	44	2266017	2266136	2864861	2866406	0.6141	0.0941	0.7129	0.1012	0.3272	0.5826	0	1	0	0.9979
VC0440	CDS	NC_002505	Vcr017	sRNA	NC_002505	425	0	0	2	+	469871	469911	350284	350319	-	41	37	469781	470426	350273	350365	0.2871	0.0541	0.3929	0.0682	0.2142	0.9059	0	1	0.0217	1
VCr008:VCr009	IGR	NC_002505	VCt049:VCr014	IGR	NC_002505	424	0	0	2	+	329102	329139	764615	764649	+	38	34	329068	329179	764519	764683	0.3726	0.092	0.4575	0.0991	0.4697	0.5608	0	0.7857	0.2238	0.7972
VC2292	CDS	NC_002505	VadR	sRNA	NC_002506	423	0	0	2	-	2446810	2446852	3236	3271	+	43	36	2446772	2447443	3200	3285	0.4752	0.1206	0.6525	0.2671	0.9636	0.8266	0	1	0	1
VC1149	CDS	NC_002505	Spot42	sRNA	NC_002505	423	3.09934e-102	1.62692e-99	2	-	1221648	1221689	106139	106176	+	42	38	1220226	1221999	106076	106184	0.357	0.1773	0.4184	0.2128	0.192	0.9203	0	1	0	0.9908
VC1901	3UTR	NC_002505	Spot42	sRNA	NC_002505	422	3.20224e-100	1.65768e-97	2	+	2051131	2051170	106139	106175	+	40	37	2049534	2051206	106087	106184	0.3578	0.2062	0.4289	0.263	1	0.5772	0	1	0.1009	0.9908
VCr002:VCr003	IGR	NC_002505	VCr023:VCt092	IGR	NC_002505	422	0	0	2	+	58694	58730	2936872	2936905	-	36	34	58679	58786	2936862	2937007	0.3673	0.09	0.4431	0.0948	0.4646	0.7276	0.0635	0.9127	0.3314	0.7566
FarS	sRNA	NC_002505	VCA0935	CDS	NC_002506	421	8.15699e-13	6.38559e-11	2	-	2266096	2266131	886958	886997	+	36	40	2266014	2266136	886632	887302	0.5178	0.0831	0.6746	0.0879	0.325	0.413	0	1	0	1
VCr019:VCr020	IGR	NC_002505	VCt001:VCr002	IGR	NC_002505	420	0	0	2	-	2928083	2928119	55657	55691	+	37	34	2928021	2928133	55553	55703	0.3524	0.0762	0.4071	0.0786	0.4679	0.6767	0.0714	0.9603	0.1958	0.7203
VC2584	CDS	NC_002505	VC2586	5UTR	NC_002505	417	0	0	2	-	2758468	2758506	2759696	2759731	-	39	36	2758384	2758688	2759569	2759741	0.2854	0.0695	0.7122	0.0983	0.891	0	0.4824	1	0	0.283
VC2357	CDS	NC_002505	VadR	sRNA	NC_002506	416	3.3025e-295	3.84465e-292	2	+	2513926	2513968	3243	3278	+	44	36	2513882	2514128	3199	3286	0.3389	0.0841	0.476	0.1803	0.4343	0.4911	0.0644	1	0	1
VC0687	CDS	NC_002505	TfoR	sRNA	NC_002505	416	3.55001e-148	2.42788e-145	2	-	734817	734857	2236652	2236686	+	41	35	733791	735168	2236574	2236710	0.3053	0.0937	0.5072	0.113	0.3131	0.8325	0.0768	1	0	1
VC1101	CDS	NC_002505	GcvB	sRNA	NC_002505	413	3.43881e-291	3.93342e-288	2	+	1170694	1170733	954775	954813	-	40	39	1170630	1171673	954717	954922	0.2833	0.092	0.4116	0.1259	0.0142	0.7205	0	0.9886	0	1
VCA0036	CDS	NC_002506	GcvB	sRNA	NC_002505	413	0	0	2	-	45284	45316	954737	954780	-	33	44	44195	45358	954716	954877	0.293	0.0484	0.3753	0.0533	0.011	0.698	0	0.9055	0.2206	1
VC1189:VC1198	IGR	NC_002505	TfoR	sRNA	NC_002505	413	1.47907e-58	4.74202e-56	2	+	1264667	1264707	2236662	2236701	+	41	40	1264340	1268700	2236585	2236711	0.2809	0.0823	0.3414	0.0969	0.0595	0.6481	0	0.7365	0.0538	1
VC0490	CDS	NC_002505	VadR	sRNA	NC_002506	412	1.39599e-12	1.07358e-10	2	-	523862	523902	3246	3280	+	41	35	523393	525122	3201	3286	0.2913	0.0801	0.415	0.1238	0.64	0.9374	0	0.8791	0	1
Vcr229	sRNA	NC_002506	CarZ	sRNA	NC_002505	411	1.48516e-128	9.17496e-126	2	+	897571	897612	2553980	2554011	-	42	33	897526	897743	2553976	2554045	0.3723	0.1582	0.4745	0.1873	0.4289	0.973	0	1	0	1
VC0418	CDS	NC_002505	VadR	sRNA	NC_002506	411	5.39698e-158	3.80019e-155	2	+	445050	445093	3244	3279	+	43	36	444612	445215	3201	3285	0.3163	0.0852	0.5985	0.1241	0.8586	0.511	0.0794	1	0	1
VC2762	CDS	NC_002505	Qrr1	sRNA	NC_002505	409	0	0	2	-	2948906	2948932	1089968	1090028	-	27	61	2948704	2949518	1089963	1090060	0.3839	0.0758	0.3863	0.0758	0.3909	0.3143	0	0.5393	0	1
VC0824	CDS	NC_002505	TfoR	sRNA	NC_002505	408	3.36413e-268	3.56757e-265	2	+	886114	886154	2236666	2236702	+	41	37	885823	886340	2236593	2236710	0.2598	0.0809	0.3946	0.0931	0.7709	0.6743	0.1012	1	0.1154	1
VCA0160	CDS	NC_002506	Spot42	sRNA	NC_002505	407	5.42864e-243	5.42734e-240	2	-	178409	178445	106138	106177	+	37	40	177250	178486	106082	106185	0.2703	0.1794	0.4128	0.2113	0.0156	0.926	0	0.9538	0.055	1
VC1649	CDS	NC_002505	VadR	sRNA	NC_002506	407	1.93915e-134	1.23887e-131	2	-	1775113	1775158	3247	3281	+	46	35	1774634	1776417	3217	3286	0.4963	0.0541	2.6339	0.0737	0.8363	0.9557	0.0443	1	0.1807	1
Thr leader	CDS	NC_002505	Spot42	sRNA	NC_002505	406	1.73654e-125	1.04566e-122	2	-	2522450	2522484	106142	106177	+	35	36	2522382	2522716	106103	106184	0.2956	0.2044	0.3892	0.2586	0.3353	0.925	0	0.7531	0.2477	0.9908
VC0956	CDS	NC_002505	TfoR	sRNA	NC_002505	406	7.07712e-218	6.62057e-215	2	-	1020276	1020320	2236663	2236699	+	45	37	1019330	1021452	2236593	2236710	0.3596	0.1034	0.4975	0.1207	0.4352	0.93	0	0.8024	0.1154	1
VC2404	CDS	NC_002505	FarS	sRNA	NC_002505	406	2.96254e-213	2.69444e-210	2	-	2574590	2574612	2266023	2266101	-	23	78	2573930	2574670	2266014	2266138	0.1034	0.0443	0.1059	0.0443	0.0613	0.2861	0	0.671	0	1
VCA0751:VCAt2	IGR	NC_002506	TfoR	sRNA	NC_002505	403	2.39175e-93	1.15802e-90	2	-	698532	698573	2236666	2236703	+	42	38	696762	699461	2236604	2236710	0.5211	0.0645	0.7444	0.072	0.3666	0.9627	0.0359	0.9964	0.2	1
VCr011:VCr012	IGR	NC_002505	VCt027:VCr011	IGR	NC_002505	402	0	0	2	+	406708	406744	403672	403706	+	37	35	406676	406807	403555	403730	0.3507	0.0796	0.4527	0.0896	0.4639	0.5607	0	0.9603	0.1503	0.7622
VC2255	CDS	NC_002505	TfoR	sRNA	NC_002505	400	6.87408e-217	6.38502e-214	2	-	2411639	2411682	2236667	2236702	+	44	36	2411184	2411860	2236582	2236710	0.415	0.0675	0.7125	0.1	0.4588	0.9539	0.196	0.9988	0.0308	1
VC0038	CDS	NC_002505	MicV	sRNA	NC_002505	398	4.63753e-274	5.01959e-271	2	-	36645	36688	2812098	2812125	-	43	27	36503	36846	2812093	2812164	0.3266	0.0352	0.495	0.0352	0.2911	0.5585	0	1	0	1
VC2176	CDS	NC_002505	Qrr1	sRNA	NC_002505	397	0	0	2	-	2321950	2321971	1089966	1090005	-	22	39	2321946	2321996	1089963	1090060	0.2191	0.1259	0.2191	0.1461	0.6858	0.5689	0.6293	0.6909	0	1
VC0245	CDS	NC_002505	VadR	sRNA	NC_002506	390	1.30246e-77	5.34737e-75	2	+	251842	251884	3242	3276	+	43	36	251555	252931	3202	3285	0.4231	0.1026	0.5462	0.1256	0.2364	0.4801	0	0.9892	0	1
VC2647	CDS	NC_002505	TarB	sRNA	NC_002505	387	1.2529e-06	4.94026e-05	2	+	2821622	2821666	911237	911272	-	45	36	2821325	2822094	911230	911308	0.3463	0.0517	0.5194	0.0594	0.3061	0.9573	0	1	0.1379	1
VC0347	CDS	NC_002505	VrrA	sRNA	NC_002505	387	1.21081e-130	7.56933e-128	2	+	370159	370197	1878778	1878814	+	39	37	370054	370446	1878686	1878825	0.2817	0.0775	0.385	0.0801	0.1825	0.6761	0	1	0.0144	1
thi riboswitch	CDS	NC_002505	VqmR	sRNA	NC_002506	385	0	0	2	+	1374793	1374836	1031534	1031569	+	44	36	1374742	1374935	1031473	1031590	0.2571	0.1325	0.3532	0.187	0.246	0.6405	0	0.6681	0.2333	1
VC2647	5UTR	NC_002505	Vcr012	sRNA	NC_002505	384	0	0	2	+	2821434	2821474	178694	178730	-	41	36	2821309	2821926	178688	178753	0.2734	0.1224	0.3411	0.1328	0	1	0	0.7885	0.2658	1
FarS	sRNA	NC_002505	VCA1063	5UTR	NC_002506	384	1.2347e-81	5.29318e-79	2	-	2266094	2266128	1015448	1015481	-	35	35	2266015	2266136	1015320	1015570	0.5312	0.1719	0.7109	0.4844	0.3437	0	0	1	0	0.013
VCA0137	5UTR	NC_002506	Vcr091	sRNA	NC_002506	382	0	0	2	-	152727	152770	82971	83004	+	44	34	152487	152808	82956	83013	0.5105	0.2644	1.0105	0.3796	0	0.8657	0	0.1502	0	1
VC0695	CDS	NC_002505	Vcr214	sRNA	NC_002505	382	0	0	2	+	743573	743608	2376079	2376134	+	36	55	743517	744574	2376036	2376143	0.2723	0.0445	0.3482	0.0471	0.0689	0.4505	0	0.9692	0.0702	1
VC1189	CDS	NC_002505	TfoR	sRNA	NC_002505	377	4.97718e-86	2.22476e-83	2	+	1264001	1264043	2236660	2236698	+	43	39	1263582	1264375	2236581	2236710	0.3103	0.0477	0.5756	0.0637	0.5471	0.6331	0	1	0.0231	1
VC2059	CDS	NC_002505	VadR	sRNA	NC_002506	377	2.83814e-96	1.41065e-93	2	-	2214518	2214562	3232	3265	+	45	34	2214156	2214685	3197	3285	0.3634	0.1114	0.5889	0.1273	0.2726	0.7625	0	0.9637	0	1
VC0034	CDS	NC_002505	Vcr043	sRNA	NC_002505	376	7.08378e-162	5.06968e-159	2	-	33198	33236	1114684	1114725	+	39	42	32688	33286	1114590	1114749	0.3777	0.0665	0.5399	0.0798	0.0793	0.8465	0	0.9269	0	1
VC0900	CDS	NC_002505	Spot42	sRNA	NC_002505	371	2.53701e-42	6.22809e-40	2	-	959437	959478	106139	106176	+	42	38	958760	960394	106073	106185	0.3639	0.1887	0.4609	0.2534	0.6205	0.9182	0.0127	1	0	1
VC0658	CDS	NC_002505	Spot42	sRNA	NC_002505	371	3.35874e-206	2.91318e-203	2	-	703260	703298	106147	106182	+	39	36	703093	703461	106088	106185	0.5391	0.1509	0.7197	0.1752	0.1973	0.968	0.0997	0.2786	0.1101	1
VC2772	CDS	NC_002505	Qrr1	sRNA	NC_002505	367	5.24074e-280	5.79148e-277	2	-	2957501	2957545	1089970	1090004	-	45	36	2957197	2957734	1089963	1090050	0.3351	0.0872	0.4196	0.109	0.2305	0.5721	0	0.5755	0.0851	1
VCA0572	CDS	NC_002506	VadR	sRNA	NC_002506	367	4.72119e-205	4.08137e-202	2	-	510030	510071	3243	3279	+	42	37	509073	510234	3210	3286	0.2807	0.0845	0.3924	0.1744	0.1322	0.9334	0	1	0.0964	1
VC0437	CDS	NC_002505	TfoR	sRNA	NC_002505	366	1.69196e-34	3.45969e-32	2	+	467769	467814	2236660	2236700	+	45	42	467181	468391	2236598	2236710	0.3333	0.0656	0.6257	0.071	0.4689	0.6295	0	0.9616	0.1538	1
VC1367	CDS	NC_002505	Spot42	sRNA	NC_002505	364	2.67397e-25	4.01382e-23	2	-	1458034	1458073	106141	106179	+	40	38	1456026	1458355	106083	106185	0.1648	0.1538	0.1978	0.2033	0.0649	0.9429	0	1	0.0642	1
VC0966	CDS	NC_002505	VcdRP	sRNA	NC_002505	361	7.747e-318	9.39413e-315	2	-	1031838	1031876	2433410	2433447	-	39	37	1031609	1032012	2433385	2433596	0.3186	0.1053	0.4155	0.144	0.133	0.8047	0	1	0.3148	1
VC2656	CDS	NC_002505	VadR	sRNA	NC_002506	360	1.75049e-18	1.97043e-16	2	+	2827375	2827433	3243	3278	+	59	35	2826619	2828574	3199	3286	0.3194	0.0889	0.4722	0.1278	0.3769	0.4998	0	1	0	1
VC2030	CDS	NC_002505	Vcr043	sRNA	NC_002505	360	5.58087e-11	3.79797e-09	2	+	2183462	2183506	1114678	1114718	+	46	41	2181564	2184431	1114606	1114749	0.3389	0.0861	0.4694	0.1028	0.6531	0.5541	0.038	0.9459	0.1006	1
VCA0387	5UTR	NC_002506	Vcr043	sRNA	NC_002505	355	3.22523e-128	1.98311e-125	2	+	365974	366017	1114705	1114739	+	44	35	365929	366140	1114606	1114749	0.3437	0.0704	0.462	0.0732	0	0.7207	0	0	0.1006	1
VC0010	CDS	NC_002505	GcvB	sRNA	NC_002505	354	0	0	2	-	7076	7107	954751	954807	-	32	57	6628	7142	954717	954922	0.2571	0.0282	0.3588	0.0311	0.0324	0.5645	0	0.6327	0	1
VC2064	CDS	NC_002505	TfoR	sRNA	NC_002505	352	4.98026e-14	4.23681e-12	2	-	2220401	2220440	2236653	2236692	+	40	40	2219971	2220753	2236588	2236710	0.2528	0.0767	0.3494	0.0966	0.4317	0.8768	0	1	0.0769	1
VC2059	CDS	NC_002505	Vcr043	sRNA	NC_002505	349	5.15765e-12	3.79472e-10	2	-	2214549	2214592	1114688	1114725	+	43	38	2214131	2214686	1114606	1114750	0.3324	0.1289	0.5014	0.1691	0.2131	0.8519	0	1	0.1006	1
VC1871	CDS	NC_002505	Vcr043	sRNA	NC_002505	348	7.39779e-50	2.06584e-47	2	+	2014198	2014237	1114666	1114705	+	40	39	2014176	2014661	1114601	1114750	0.2845	0.0718	0.3908	0.0891	0.0452	0.4792	0	0.894	0.0692	1
VC1866	CDS	NC_002505	Vcr064	sRNA	NC_002505	342	2.92482e-215	2.68814e-212	2	+	2007044	2007088	1595732	1595767	-	45	36	2006902	2008759	1595728	1595791	0.3041	0.114	0.4386	0.1433	0.0589	0.9553	0	0.7931	0.1622	1
VC2656	CDS	NC_002505	Qrr3	sRNA	NC_002506	342	6.27044e-124	3.74991e-121	2	+	2827291	2827333	772311	772346	+	43	36	2826627	2828503	772265	772369	0.3801	0.0556	0.5965	0.0702	0.3213	0.493	0	0.9685	0.0654	1
Vcr229	sRNA	NC_002506	VCA0935	5UTR	NC_002506	341	1.47689e-05	0.000458952	2	+	897553	897599	886818	886849	+	46	32	897525	897734	886620	887255	0.478	0.1114	0.6129	0.1173	0.36	0	0	1	0	1
VC0247	CDS	NC_002505	Qrr2	sRNA	NC_002506	341	1.15291e-127	7.05582e-125	2	+	253961	253989	48510	48546	+	29	37	253699	254333	48456	48555	0.3812	0.0499	0.39	0.0645	0.415	0.7301	0.0589	0.8368	0.4036	1
VC1171	CDS	NC_002505	TfoR	sRNA	NC_002505	339	2.73886e-287	3.11917e-284	2	-	1244486	1244529	2236665	2236700	+	43	37	1244321	1245565	2236598	2236709	0.3274	0.0737	0.4602	0.1416	0.8571	0.9409	0.0916	0.9744	0.1538	1
Vcr229	sRNA	NC_002506	Vcr228	sRNA	NC_002506	339	2.39415e-84	1.06111e-81	2	+	897559	897604	787378	787413	+	46	36	897503	897720	787295	787434	0.4041	0.118	0.5015	0.1416	0.3861	0.6767	0	0.9698	0.1758	1
VC0642	CDS	NC_002505	VqmR	sRNA	NC_002506	337	3.37122e-64	1.1774e-61	2	+	684417	684461	1031535	1031573	+	45	39	683794	685331	1031468	1031589	0.3442	0.0593	0.4362	0.0742	0.4278	0.6476	0	1	0.2	1
VC0640	5UTR	NC_002505	Vcr230	sRNA	NC_002506	336	0	0	2	+	682503	682537	938029	938063	+	34	34	682496	683009	937992	938067	0.1488	0.0833	0.1845	0.0893	0	0.4898	0	1	0	1
VC1497	CDS	NC_002505	GcvB	sRNA	NC_002505	335	0.00354703	0.0395985	2	-	1608729	1608772	954756	954791	-	44	36	1608522	1609204	954717	954910	0.3343	0.0657	0.4716	0.0716	0.6759	0.6437	0	1	0.0588	1
VC1011	CDS	NC_002505	VrrA	sRNA	NC_002505	331	2.5751e-208	2.26347e-205	2	-	1080527	1080565	1878785	1878821	+	40	37	1080370	1081029	1878705	1878825	0.4018	0.0634	0.4743	0.0755	0.7371	0.9862	0	0.9813	0.1511	1
VC1998:VC2006	IGR	NC_002505	Qrr2	sRNA	NC_002506	329	3.46051e-239	3.42051e-236	2	-	2153346	2153388	48487	48519	+	43	34	2153285	2153441	48404	48555	0.383	0.0851	0.5015	0.0942	0.79	0.785	0.7744	0.7999	0.0904	1
VCr019:VCr020	IGR	NC_002505	MicV	sRNA	NC_002505	328	5.48834e-217	5.11602e-214	2	-	2928084	2928123	2812101	2812125	-	39	25	2928057	2928128	2812094	2812164	0.3049	0.0183	0.4421	0.0183	0.46	0.5521	0.1111	0.6746	0	1
VC0847	CDS	NC_002505	Spot42	sRNA	NC_002505	328	2.99189e-22	4.00248e-20	2	-	913395	913429	106123	106176	+	35	54	912679	914124	106078	106185	0.2561	0.1433	0.2927	0.1463	0.5746	0.9152	0	1	0.0183	1
VC1671	CDS	NC_002505	Vcr043	sRNA	NC_002505	326	9.67597e-121	5.68272e-118	2	+	1803858	1803885	1114653	1114726	+	28	74	1803800	1804560	1114607	1114749	0.2761	0.0276	0.3037	0.0368	0.0195	0.3947	0	0.5866	0.1069	1
VC0742	CDS	NC_002505	Spot42	sRNA	NC_002505	325	8.19215e-160	5.79953e-157	2	+	795703	795746	106146	106180	+	44	36	795457	795848	106096	106184	0.2862	0.1569	0.5785	0.1754	0.785	0.6404	0	1	0.1835	0.9908
VC0012	CDS	NC_002505	Vcr214	sRNA	NC_002505	325	0	0	2	+	7611	7636	2376081	2376137	+	27	57	7202	7681	2376037	2376143	0.1508	0.0338	0.1508	0.0369	0.1689	0.4627	0	0.2003	0.0789	1
VC0347	CDS	NC_002505	VqmR	sRNA	NC_002506	325	1.63067e-66	5.87529e-64	2	+	370130	370172	1031547	1031582	+	43	36	370054	370409	1031474	1031589	0.3169	0.1292	0.5354	0.1692	0.0874	0.7256	0	0.9886	0.24	1
MicX	sRNA	NC_002506	VC0653	CDS	NC_002505	323	1.90557e-06	7.23601e-05	2	-	893398	893436	699347	699387	-	39	40	893301	893520	697520	699511	0.4241	0.0898	0.5666	0.2291	0.6361	0.0108	0.2799	0.9184	0	0.9197
VC1375	5UTR	NC_002505	VadR	sRNA	NC_002506	323	1.95276e-285	2.20474e-282	2	-	1469057	1469098	3245	3279	+	42	35	1468297	1469165	3206	3286	0.3437	0.1115	0.5108	0.1827	0	0.9314	0	0.9446	0.0482	1
VC0236	CDS	NC_002505	Spot42	sRNA	NC_002505	322	4.88989e-41	1.16335e-38	2	-	241148	241181	106142	106179	+	35	37	240392	241447	106105	106184	0.2671	0.177	0.3385	0.2609	0.2811	0.9418	0	1	0.2661	0.9908
VC1091	CDS	NC_002505	GcvB	sRNA	NC_002505	321	4.39077e-163	3.15963e-160	2	+	1158871	1158914	954728	954763	-	44	35	1158582	1160085	954717	954920	0.3084	0.1028	0.6012	0.1121	0.1508	0.949	0	0.8688	0.0098	1
VC0827	CDS	NC_002505	VadR	sRNA	NC_002506	320	1.03071e-63	3.5759e-61	2	+	889705	889750	3243	3277	+	45	36	889482	890109	3199	3286	0.2781	0.0938	0.4531	0.15	0.6184	0.4909	0	1	0	1
VCA0288	CDS	NC_002506	Vcr046	sRNA	NC_002505	319	0	0	2	+	308629	308671	1199321	1199352	+	43	31	308503	309031	1199271	1199384	0.3668	0.1066	0.4984	0.1191	0.2175	0.8687	0	1	0.7617	1
Spot42	sRNA	NC_002505	VC1902	5UTR	NC_002505	318	7.98704e-144	5.337e-141	2	+	106120	106163	2051171	2051206	+	43	36	106077	106173	2051168	2051210	0.6572	0.1415	0.8428	0.2075	0.7946	0	0.0092	0.8899	0	0
VC1012	CDS	NC_002505	Spot42	sRNA	NC_002505	318	4.42296e-15	4.05082e-13	2	-	1081153	1081193	106141	106176	+	42	36	1080991	1081650	106080	106185	0.3711	0.2044	0.4182	0.2421	0.8172	0.9197	0.0983	1	0.0367	1
VC0012	CDS	NC_002505	TfoR	sRNA	NC_002505	317	3.43129e-31	6.31168e-29	2	+	8248	8286	2236664	2236701	+	39	38	7228	8862	2236591	2236709	0.3155	0.0726	0.4543	0.1041	0.627	0.6613	0	1	0.1	1
VC2416	CDS	NC_002505	Spot42	sRNA	NC_002505	316	2.41933e-34	4.93929e-32	2	+	2589536	2589591	106135	106175	+	55	41	2588831	2590979	106079	106184	0.2975	0.212	0.4494	0.231	0.3842	0.5414	0	1	0.0275	0.9908
VC1866	CDS	NC_002505	GcvB	sRNA	NC_002505	316	5.58259e-28	9.22579e-26	2	+	2007267	2007309	954745	954781	-	42	37	2006859	2009133	954717	954913	0.3228	0.0696	0.4019	0.0823	0.1558	0.8678	0	0.9574	0.0441	1
VC1919	CDS	NC_002505	GcvB	sRNA	NC_002505	315	1.6855e-19	1.99051e-17	2	-	2069164	2069204	954757	954795	-	41	39	2068831	2069289	954717	954909	0.3968	0.0635	0.5556	0.0698	0.0659	0.624	0	1	0.0637	1
VCA0933	CDS	NC_002506	VqmR	sRNA	NC_002506	315	5.61285e-27	8.99213e-25	2	+	886087	886125	1031537	1031575	+	39	39	885879	886532	1031470	1031589	0.2476	0.1333	0.3175	0.1968	0.269	0.6619	0	1	0.2133	1
VC1722	CDS	NC_002505	VqmR	sRNA	NC_002506	315	2.32787e-266	2.45869e-263	2	+	1860970	1861003	1031538	1031578	+	33	41	1860829	1861440	1031474	1031590	0.3619	0.1079	0.4381	0.1778	0.1917	0.6669	0	0.937	0.24	1
VCA0564	CDS	NC_002506	Vcr017	sRNA	NC_002505	314	0	0	2	+	503085	503125	350284	350319	-	42	36	502609	503168	350275	350365	0.2866	0.0796	0.4045	0.1083	0.98	0.8984	0.6047	1	0.0217	1
VCA0743	CDS	NC_002506	VqmR	sRNA	NC_002506	314	9.89047e-192	8.17249e-189	2	+	687798	687839	1031532	1031570	+	42	38	687623	688047	1031443	1031589	0.3344	0.0732	0.5064	0.0924	0.305	0.627	0	1	0.0333	1
TfoR	sRNA	NC_002505	VC1153	5UTR	NC_002505	314	2.37808e-97	1.1979e-94	2	+	2236598	2236630	1224931	1224969	+	33	39	2236577	2236709	1224888	1225497	0.4013	0.0701	0.4459	0.0892	0.4003	0	0	1	0	0.8586
VCA0544	CDS	NC_002506	TfoR	sRNA	NC_002505	313	3.90253e-163	2.81603e-160	2	-	480918	480962	2236667	2236703	+	45	37	480043	481746	2236608	2236710	0.345	0.0958	0.476	0.1214	0.4989	0.963	0.0012	1	0.2308	1
VCA0313	5UTR	NC_002506	Vcr043	sRNA	NC_002505	313	7.24385e-82	3.12078e-79	2	+	323315	323358	1114706	1114740	+	44	35	323264	323784	1114623	1114750	0.345	0.0895	0.4217	0.0927	0	0.7273	0	0.715	0.2075	1
VCA0677	CDS	NC_002506	Spot42	sRNA	NC_002505	313	5.40818e-74	2.12703e-71	2	+	612426	612465	106132	106171	+	40	40	612199	612556	106078	106185	0.3514	0.2141	0.4601	0.2875	0.7239	0.5165	0	0.9912	0.0183	1
VCr014:VCr015	IGR	NC_002505	MicV	sRNA	NC_002505	312	1.00093e-206	8.71034e-204	2	+	767646	767686	2812101	2812126	-	40	26	767634	767716	2812093	2812162	0.3686	0.0256	0.4744	0.0321	0.4575	0.9044	0.0476	0.6984	0	1
VCA0560	CDS	NC_002506	Spot42	sRNA	NC_002505	312	5.99426e-62	2.02858e-59	2	-	498063	498101	106144	106180	+	39	37	497388	498934	106087	106184	0.25	0.2051	0.4487	0.2692	0.6888	0.9569	0	1	0.1009	0.9908
VC0078	CDS	NC_002505	MicV	sRNA	NC_002505	311	3.72287e-105	1.98607e-102	2	+	76958	77009	2812098	2812122	-	52	25	76800	77385	2812092	2812163	0.3537	0.0547	0.5434	0.0547	0.4174	0.9559	0.033	1	0	1
VC1455:VC1464	IGR	NC_002505	Vcr043	sRNA	NC_002505	310	4.44501e-188	3.59356e-185	2	+	1570801	1570839	1114686	1114726	+	39	41	1566694	1570913	1114607	1114750	0.4387	0.0613	0.5161	0.0677	0.7001	0.6053	0.0293	0.7121	0.1069	1
VCr008:VCr009	IGR	NC_002505	MicV	sRNA	NC_002505	310	1.91013e-200	1.6192e-197	2	+	329100	329139	2812102	2812127	-	40	26	329094	329200	2812093	2812163	0.2935	0.0258	0.4226	0.029	0.4715	0.9004	0.1111	0.9524	0	1
VC1833	CDS	NC_002505	TfoR	sRNA	NC_002505	309	5.56293e-201	4.73096e-198	2	-	1975417	1975455	2236655	2236699	+	39	44	1974461	1975663	2236586	2236710	0.3333	0.0583	0.4498	0.0615	0.1873	0.9306	0	1	0.0615	1
VCr022:VCr023	IGR	NC_002505	MicV	sRNA	NC_002505	309	1.10716e-198	9.32497e-196	2	-	2933831	2933870	2812102	2812126	-	40	25	2933801	2933876	2812092	2812163	0.3528	0.0259	0.5113	0.0291	0.4646	0.5373	0.1111	0.7063	0	1
VC1998:VC2006	IGR	NC_002505	Qrr1	sRNA	NC_002505	308	9.5864e-250	9.73268e-247	2	-	2153370	2153412	1089974	1090008	-	43	36	2153284	2156998	1089963	1090055	0.4383	0.1169	0.539	0.1558	0.7861	0.5274	0.193	0.8001	0.0319	1
VC2651	CDS	NC_002505	Vcr043	sRNA	NC_002505	308	1.86914e-73	7.24257e-71	2	-	2823050	2823093	1114707	1114742	+	43	35	2822992	2824004	1114607	1114750	0.3799	0.0714	0.6234	0.0877	0.9999	0.9536	0.0774	1	0.1069	1
TfoR	sRNA	NC_002505	VC0428	CDS	NC_002505	307	1.17945e-49	3.27615e-47	2	+	2236594	2236626	457164	457215	-	33	52	2236577	2236709	456823	457298	0.2899	0.0651	0.3518	0.0684	0.3722	0.3027	0	1	0	1
VCA0892	3UTR	NC_002506	FarS	sRNA	NC_002505	307	4.25704e-05	0.00115134	2	-	845017	845053	2266023	2266064	-	37	42	844977	845339	2266016	2266119	0.2736	0.0749	0.4919	0.0782	1	0.5957	0.2839	1	0.1282	1
Vcr229	sRNA	NC_002506	TarA	sRNA	NC_002505	306	1.77453e-97	8.97329e-95	2	+	897573	897616	888554	888588	-	44	35	897526	897746	888549	888647	0.3824	0.3268	0.5131	0.5817	0.4465	0.966	0	1	0.0204	1
VC0327	CDS	NC_002505	VrrA	sRNA	NC_002505	306	9.6964e-16	9.30687e-14	2	+	340062	340103	1878775	1878809	+	43	35	339780	340202	1878696	1878824	0.5196	0.0915	0.634	0.0948	0.9184	0.6539	0.0329	1	0.0863	1
VC1034:VC1037	IGR	NC_002505	Vssrna24	sRNA	NC_002505	306	5.67133e-65	2.00206e-62	2	+	1102228	1102270	106501	106537	+	43	36	1101529	1102329	106480	106538	0.3791	0.0523	0.5229	0.0556	0.2792	0.3609	0.0358	0.2986	0	1
FarS	sRNA	NC_002505	VC2020	CDS	NC_002505	306	1.13909e-41	2.76781e-39	2	-	2266095	2266129	2174126	2174167	-	35	42	2266017	2266141	2174047	2174373	0.4837	0.1176	0.7778	0.134	0.3317	0.7489	0	1	0	1
FarS	sRNA	NC_002505	Vcr067	sRNA	NC_002505	305	2.95379e-05	0.000840163	2	-	2266081	2266123	1801935	1801963	+	43	29	2266014	2266136	1801916	1802125	0.5574	0.0393	0.718	0.0393	0.4536	0.3227	0	1	0.1239	1
VC0573	CDS	NC_002505	Spot42	sRNA	NC_002505	305	5.15095e-13	4.09228e-11	2	+	604223	604265	106137	106172	+	43	36	604128	604810	106079	106185	0.4623	0.1574	1.1344	0.177	0.0783	0.5601	0	0.9966	0.0275	1
VCA0180	CDS	NC_002506	TfoR	sRNA	NC_002505	305	6.5977e-108	3.61544e-105	2	+	198517	198552	2236665	2236700	+	36	36	197995	199354	2236606	2236710	0.2295	0.0852	0.282	0.1016	0.3977	0.6719	0	1	0.2154	1
VC0033	CDS	NC_002505	Qrr4	sRNA	NC_002506	304	5.63834e-211	5.02344e-208	2	+	32499	32539	908224	908258	-	40	35	32446	32615	908201	908300	0.3289	0.0493	0.6349	0.0493	0.9691	0.7767	0.8643	1	0.0571	1
VC2212:VC2215	IGR	NC_002505	Vcr043	sRNA	NC_002505	304	2.68302e-221	2.54632e-218	2	+	2366459	2366493	1114682	1114725	+	36	44	2366352	2366535	1114607	1114749	0.4211	0.0592	0.4868	0.0987	0.4557	0.5792	0.401	0.4718	0.1069	1
VC0846	3UTR	NC_002505	Spot42	sRNA	NC_002505	304	2.6418e-75	1.05485e-72	2	-	911433	911464	106125	106175	+	32	51	911294	912449	106080	106185	0.1974	0.125	0.3224	0.1382	1	0.9108	0	1	0.0367	1
Vcr059	sRNA	NC_002505	Vcr043	sRNA	NC_002505	303	5.027e-199	4.24761e-196	2	-	1579092	1579122	1114693	1114728	+	31	36	1579062	1579168	1114605	1114749	0.2574	0.0462	0.3003	0.0495	0.7902	0.8672	0.2016	1	0.0943	1
VC1050	3UTR	NC_002505	Vcr043	sRNA	NC_002505	303	1.29968e-176	9.95419e-174	2	+	1121312	1121346	1114681	1114721	+	35	41	1120267	1121402	1114606	1114749	0.231	0.0726	0.9769	0.0924	1	0.5746	0.0705	1	0.1006	1
VCr002:VCr003	IGR	NC_002505	MicV	sRNA	NC_002505	301	2.61323e-193	2.17994e-190	2	+	58691	58730	2812102	2812128	-	40	27	58683	58765	2812093	2812163	0.3289	0.0465	0.4917	0.0598	0.4671	0.8976	0.0952	0.746	0	1
VC1904	CDS	NC_002505	Vcr043	sRNA	NC_002505	299	0.000359743	0.00700386	2	-	2055316	2055350	1114672	1114716	+	35	46	2054898	2055408	1114606	1114749	0.2542	0.0535	0.3579	0.0669	0.1178	0.7949	0	0.9636	0.1006	1
VC0250	CDS	NC_002505	VC0249	CDS	NC_002505	299	2.36955e-240	2.35998e-237	2	+	256871	256913	255527	255567	+	43	40	256170	257318	254735	256166	0.2977	0.0836	0.4716	0.1572	0.6547	0.5473	0	1	0	0.9986
MicV	sRNA	NC_002505	VC0341	CDS	NC_002505	299	2.39503e-167	1.76717e-164	2	-	2812118	2812161	361433	361463	+	44	31	2812116	2812163	361374	361935	0.2107	0.097	0.2943	0.1003	0.6554	0.562	0	0.6866	0.3982	1
VC0705	CDS	NC_002505	GcvB	sRNA	NC_002505	298	2.6491e-272	2.85554e-269	2	-	755878	755918	954724	954759	-	41	36	754916	756035	954717	954881	0.3188	0.0537	0.6812	0.057	0.1061	0.799	0	0.9251	0.201	1
VC1730	CDS	NC_002505	VadR	sRNA	NC_002506	297	1.17551e-109	6.48232e-107	2	-	1869687	1869733	3244	3279	+	47	35	1867396	1869916	3206	3285	0.3603	0.0909	0.5926	0.1414	0.0615	0.9249	0	0.9327	0.0482	1
VCA0892	CDS	NC_002506	Vcr229	sRNA	NC_002506	297	1.06305e-06	4.24469e-05	2	-	845069	845107	897663	897702	+	38	40	844979	845391	897523	897726	0.3266	0.1886	0.4478	0.4343	0.9617	0.8786	0.1533	1	0	1
VC1247	CDS	NC_002505	VqmR	sRNA	NC_002506	296	1.88135e-71	7.16272e-69	2	-	1318943	1318983	1031539	1031578	+	41	40	1318731	1319177	1031448	1031590	0.3108	0.1318	0.4426	0.1723	0.6466	0.934	0.0532	1	0.0667	1
VC1107	CDS	NC_002505	Spot42	sRNA	NC_002505	296	3.3438e-84	1.47701e-81	2	+	1177378	1177411	106124	106178	+	34	56	1177015	1177682	106074	106185	0.2095	0.152	0.2601	0.1655	0.5948	0.4372	0	1	0	1
VC0573	CDS	NC_002505	Vcr001	sRNA	NC_002505	295	0	0	2	+	604204	604246	21904	21939	+	43	36	604126	604816	21895	21941	0.6271	0.0712	2.2576	0.0712	0.0453	0.0747	0	1	0	1
VCA0933	CDS	NC_002506	VC0706	3UTR	NC_002505	295	6.919e-21	8.67564e-19	2	+	886227	886267	756225	756260	-	41	36	885939	886515	756201	756597	0.3153	0.061	0.3898	0.0814	0.9372	1	0	1	0	1
VC2258	CDS	NC_002505	Vcr017	sRNA	NC_002505	294	4.0852e-313	4.88614e-310	2	-	2413723	2413767	350280	350315	-	44	36	2413456	2414019	350274	350364	0.3265	0.0374	0.4524	0.0476	0.6916	0.5628	0.2873	1	0.0326	1
VC0485	CDS	NC_002505	TfoR	sRNA	NC_002505	292	3.52883e-91	1.65354e-88	2	-	515594	515637	2236667	2236703	+	44	37	514731	516364	2236603	2236711	0.3801	0.0993	0.5068	0.1507	0.3896	0.9626	0	1	0.1923	1
VCr011:VCr012	IGR	NC_002505	MicV	sRNA	NC_002505	291	7.39981e-181	5.80324e-178	2	+	406706	406745	2812102	2812128	-	40	27	406699	406775	2812093	2812162	0.3058	0.0378	0.3814	0.0447	0.4658	0.8934	0.1032	0.7063	0	1
VC1846	CDS	NC_002505	Vssrna24	sRNA	NC_002505	291	8.81143e-25	1.29447e-22	2	-	1986189	1986236	106502	106536	+	48	36	1985918	1986623	106480	106538	0.3127	0.0893	0.433	0.11	0.62	0.9891	0	1	0	1
VC1353	CDS	NC_002505	TfoR	sRNA	NC_002505	290	9.53908e-104	5.07853e-101	2	+	1441919	1441963	2236660	2236703	+	45	44	1441550	1445016	2236597	2236710	0.2586	0.0759	0.4241	0.1069	0.042	0.6333	0	1	0.1462	1
VCr016:VCr017	IGR	NC_002505	MicV	sRNA	NC_002505	289	3.14241e-182	2.50949e-179	2	-	2676427	2676465	2812101	2812126	-	39	26	2676365	2676472	2812093	2812162	0.391	0.0242	0.5017	0.0242	0.4641	0.5331	0.1032	0.9524	0	1
VC0228:VC0241	IGR	NC_002505	TfoR	sRNA	NC_002505	289	8.17943e-126	4.94802e-123	2	+	245450	245487	2236658	2236705	+	37	48	234093	246353	2236577	2236710	0.3045	0.0969	0.3772	0.1211	0.9276	0.6149	0.014	0.9971	0	1
VC0258:VC0262	IGR	NC_002505	Vcr043	sRNA	NC_002505	288	9.84726e-08	4.67445e-06	2	+	266001	266040	1114669	1114710	+	40	42	264522	267111	1114590	1114749	0.2986	0.0521	0.3819	0.059	0.5522	0.4946	0.0183	0.9289	0	1
VC1392	5UTR	NC_002505	Spot42	sRNA	NC_002505	288	1.67981e-110	9.32215e-108	2	+	1483112	1483153	106133	106171	+	41	39	1483065	1483679	106078	106185	0.3437	0.184	0.5035	0.2188	0	0.5264	0	0.3402	0.0183	1
VC1837	CDS	NC_002505	Vcr043	sRNA	NC_002505	287	0.00361674	0.0401525	2	-	1978959	1979001	1114681	1114719	+	43	39	1978541	1979562	1114605	1114749	0.3868	0.0697	0.4878	0.0767	0.5586	0.8132	0	0.9495	0.0943	1
VC0137:VC0142	IGR	NC_002505	Vssrna24	sRNA	NC_002505	287	2.74535e-176	2.09653e-173	2	+	132655	132696	106501	106537	+	42	36	132620	133305	106481	106543	0.3415	0.0453	0.6341	0.0557	0.0453	0.3616	0	0.5115	0	1
VCA0936	CDS	NC_002506	Spot42	sRNA	NC_002505	286	2.6e-36	5.53238e-34	2	+	887465	887504	106139	106176	+	40	37	887302	888385	106081	106185	0.3287	0.1853	0.3846	0.2308	0.0913	0.5815	0	1	0.0459	1
VC0694	CDS	NC_002505	TfoR	sRNA	NC_002505	286	1.16904e-226	1.12994e-223	2	-	742613	742651	2236666	2236702	+	39	37	741623	743219	2236592	2236710	0.2972	0.1084	0.4021	0.1643	0.4051	0.9555	0.0436	0.9958	0.1077	1
VC1189:VC1198	IGR	NC_002505	VqmR	sRNA	NC_002506	285	5.58587e-77	2.2826e-74	2	+	1266234	1266275	1031533	1031571	+	42	40	1264364	1267411	1031473	1031589	0.2842	0.0737	0.3895	0.0947	0.3253	0.6307	0.0014	0.518	0.2333	1
VC2020	CDS	NC_002505	FarS	sRNA	NC_002505	285	1.65349e-33	3.26629e-31	2	-	2174207	2174250	2266025	2266063	-	45	38	2174045	2174454	2266014	2266141	0.3158	0.0737	0.4772	0.0842	0.5824	0.6105	0	1	0	1
VC1091	CDS	NC_002505	Spot42	sRNA	NC_002505	284	0.00432835	0.0452896	2	+	1159367	1159411	106139	106175	+	45	38	1158603	1160375	106079	106184	0.3662	0.2183	0.4859	0.25	0.4554	0.5737	0	1	0.0275	0.9908
VC2415	CDS	NC_002505	VqmR	sRNA	NC_002506	284	6.92501e-36	1.45683e-33	2	-	2588360	2588390	1031508	1031577	+	31	70	2587863	2588454	1031448	1031590	0.2535	0.0669	0.2817	0.081	0.0194	0.9256	0	0.6649	0.0667	1
VC2773	CDS	NC_002505	Qrr3	sRNA	NC_002506	283	1.64019e-188	1.34258e-185	2	-	2957807	2957847	772301	772336	+	41	36	2957695	2958477	772269	772368	0.371	0.0707	0.5477	0.0813	0.9012	0.732	0.0349	1	0.1028	1
VC1130	CDS	NC_002505	Spot42	sRNA	NC_002505	283	1.68549e-39	3.89322e-37	2	-	1198425	1198463	106135	106173	+	39	39	1198236	1198646	106085	106184	0.2968	0.159	0.371	0.1979	0.3746	0.8939	0	0.8329	0.0826	0.9908
VC1846	CDS	NC_002505	VC1845	CDS	NC_002505	282	0	0	2	-	1986260	1986303	1984960	1984993	-	43	34	1985948	1986619	1984689	1985519	0.2979	0.0922	0.4113	0.156	0.5045	0.9031	0	1	0.3795	1
VC1034:VC1037	IGR	NC_002505	Vcr043	sRNA	NC_002505	281	2.71e-06	9.93908e-05	2	+	1102234	1102276	1114689	1114723	+	43	36	1101467	1102594	1114607	1114749	0.3701	0.0783	0.484	0.0819	0.2812	0.6204	0.0154	0.3857	0.1069	1
VC0988	CDS	NC_002505	GcvB	sRNA	NC_002505	280	6.21889e-215	5.69565e-212	2	-	1053779	1053820	954732	954772	-	41	41	1052419	1053914	954717	954879	0.5036	0.0536	1.0964	0.0679	0.0593	0.7357	0	0.9404	0.2108	1
VC0583	5UTR	NC_002505	Qrr1	sRNA	NC_002505	280	4.35838e-164	3.16239e-161	2	-	613187	613229	1089972	1090007	-	43	36	612704	613255	1089963	1090058	0.3964	0.0893	0.5	0.1214	0	0.5439	0	0.7738	0	1
VC0821	CDS	NC_002505	VqmR	sRNA	NC_002506	280	1.24281e-44	3.1822e-42	2	+	881767	881808	1031532	1031570	+	43	39	880614	884706	1031452	1031589	0.2786	0.1	0.4071	0.1821	0.3653	0.6289	0.1057	0.9952	0.0933	1
VC0371	CDS	NC_002505	TfoR	sRNA	NC_002505	277	1.01034e-168	7.47585e-166	2	+	386729	386767	2236664	2236702	+	40	39	386581	388000	2236593	2236710	0.3357	0.0614	0.3935	0.0794	0.1231	0.6621	0	1	0.1154	1
VC2602	CDS	NC_002505	TfoR	sRNA	NC_002505	277	5.52311e-41	1.31161e-38	2	-	2771909	2771956	2236659	2236693	+	48	35	2771340	2772678	2236588	2236710	0.2996	0.083	0.3971	0.1119	0.5692	0.8815	0	1	0.0769	1
VC0175	5UTR	NC_002505	FarS	sRNA	NC_002505	277	1.61302e-27	2.62265e-25	2	-	177060	177099	2266024	2266063	-	40	40	175487	177214	2266014	2266135	0.2671	0.0794	0.3394	0.13	0	0.6041	0	0.9099	0	1
VcdRP	sRNA	NC_002505	Vcr034	sRNA	NC_002505	276	3.29452e-234	3.21999e-231	2	-	2433500	2433545	756018	756040	-	46	23	2433407	2433692	756017	756098	0.5326	0.0471	2.7681	0.0471	0.6293	0.8462	0	0.9344	0.4521	1
VC1837	CDS	NC_002505	VrrA	sRNA	NC_002505	276	9.04548e-93	4.35542e-90	2	-	1979009	1979050	1878762	1878796	+	43	34	1978522	1979518	1878683	1878824	0.3225	0.0797	0.5036	0.1014	0.5124	0.8027	0.0364	0.9673	0	1
VC2278	3UTR	NC_002505	VqmR	sRNA	NC_002506	273	8.07945e-180	6.24279e-177	2	-	2431882	2431919	1031533	1031572	+	38	39	2431848	2432068	1031474	1031589	0.2747	0.0769	0.3553	0.1062	1	0.8921	0.8576	1	0.24	1
VC2106	CDS	NC_002505	Vcr043	sRNA	NC_002505	273	1.71357e-82	7.43125e-80	2	+	2263256	2263288	1114660	1114731	+	33	72	2263074	2263717	1114608	1114749	0.37	0.0476	0.4139	0.0549	0.0277	0.4403	0	0.9779	0.1132	1
VC0899	CDS	NC_002505	Vcr229	sRNA	NC_002506	273	4.56776e-22	6.05192e-20	2	-	958589	958625	897627	897683	+	37	57	957255	958754	897524	897726	0.1758	0.1612	0.2308	0.3773	0.0336	0.7818	0	1	0	1
VCA0960	CDS	NC_002506	TfoR	sRNA	NC_002505	272	3.95466e-60	1.30627e-57	2	-	909841	909882	2236660	2236698	+	42	39	908389	909993	2236578	2236710	0.261	0.0735	0.3419	0.0809	0.0104	0.9255	0	1	0	1
VC2157	CDS	NC_002505	GcvB	sRNA	NC_002505	271	2.75657e-188	2.23544e-185	2	-	2307291	2307315	954739	954804	-	25	66	2306566	2307359	954717	954871	0.2066	0.048	0.2214	0.048	0.0521	0.5769	0	0.8781	0.25	1
VCA1031	CDS	NC_002506	FarS	sRNA	NC_002505	271	3.39981e-94	1.66455e-91	2	+	980631	980673	2266024	2266063	-	43	40	980306	981189	2266014	2266134	0.2915	0.0627	0.4613	0.0627	0.293	0.9409	0.068	0.6091	0	1
VC0637	CDS	NC_002505	Vcr043	sRNA	NC_002505	270	0.000250891	0.00518319	2	+	678255	678294	1114677	1114717	+	40	41	678058	680032	1114590	1114750	0.3593	0.0259	0.5037	0.0259	0.0972	0.5489	0	0.9862	0	1
VC2698	CDS	NC_002505	Vcr227	sRNA	NC_002506	268	5.66842e-15	5.15187e-13	2	+	2864920	2864961	479982	480017	+	42	36	2864848	2866427	479951	480024	0.3246	0.1269	0.541	0.1604	0.0022	0.3688	0	1	0	1
VC1197	CDS	NC_002505	Spot42	sRNA	NC_002505	268	6.37751e-68	2.33311e-65	2	-	1269663	1269705	106139	106177	+	43	39	1269427	1270154	106079	106185	0.3172	0.2388	0.4403	0.3022	0.6694	0.9235	0	1	0.0275	1
VC0821	CDS	NC_002505	VadR	sRNA	NC_002506	266	3.94083e-17	4.09785e-15	2	+	882096	882140	3244	3278	+	45	35	880128	884725	3202	3286	0.3835	0.0789	0.5226	0.1316	0.4374	0.5083	0	0.9993	0	1
VC0543	CDS	NC_002505	Vcr043	sRNA	NC_002505	264	3.42339e-22	4.56342e-20	2	+	574721	574753	1114679	1114730	+	33	52	574634	575745	1114607	1114750	0.5	0.0417	0.5455	0.0492	0.0533	0.559	0	0.9859	0.1069	1
VC0432	CDS	NC_002505	Spot42	sRNA	NC_002505	263	3.04235e-34	6.18715e-32	2	+	462259	462303	106139	106175	+	45	37	462057	463149	106084	106185	0.2966	0.2357	0.346	0.2852	0.0644	0.5798	0	0.969	0.0734	1
VC2271	CDS	NC_002505	tmRNA	CDS	NC_002505	262	0	0	2	-	2425435	2425479	914256	914275	-	45	21	2425393	2425649	914254	914277	0.271	0.0076	0.355	0.0076	0.8969	0.9533	0.7026	0.9347	0.9488	1
MicX	sRNA	NC_002506	VC1166	CDS	NC_002505	262	1.57204e-31	2.93078e-29	2	-	893403	893442	1239773	1239798	+	40	25	893283	893517	1238068	1239941	0.5153	0.1031	0.7328	0.145	0.6222	0.9429	0.2886	0.9708	0	1
VC0714	CDS	NC_002505	Vcr043	sRNA	NC_002505	262	6.80606e-62	2.29737e-59	2	+	768208	768235	1114671	1114733	+	28	63	768168	768551	1114606	1114750	0.1527	0.0496	0.1565	0.0649	0.0539	0.5121	0	1	0.1006	1
VC2367	CDS	NC_002505	Spot42	sRNA	NC_002505	262	8.86357e-106	4.76735e-103	2	-	2524174	2524215	106145	106180	+	42	36	2523859	2524249	106102	106184	0.3092	0.3588	0.4351	0.4237	0.1581	0.9511	0	0.9817	0.2385	0.9908
VC0347	CDS	NC_002505	VadR	sRNA	NC_002506	262	1.91054e-16	1.91593e-14	2	+	370120	370162	3245	3280	+	43	36	370054	370380	3200	3286	0.4313	0.1221	0.6183	0.229	0.0487	0.5241	0	0.8783	0	1
VCr005:VCr006	IGR	NC_002505	VCt027:VCr011	IGR	NC_002505	262	0	0	2	+	155935	155973	403662	403695	+	39	34	155907	156038	403555	403741	0.6031	0.0687	0.9198	0.0725	0.4729	0.5239	0	0.9843	0.1503	0.8007
VCA0517	CDS	NC_002506	Spot42	sRNA	NC_002505	261	9.79714e-18	1.05606e-15	2	-	446964	447005	106142	106175	+	43	34	446889	447755	106077	106184	0.4023	0.1609	0.5096	0.1916	0.95	0.9081	0.1196	1	0.0092	0.9908
VC0762	CDS	NC_002505	MicV	sRNA	NC_002505	259	1.37087e-115	7.90927e-113	2	+	815172	815212	2812097	2812122	-	41	26	814179	815357	2812093	2812164	0.2355	0.0425	0.3475	0.0463	0.8927	0.9666	0.0026	1	0	1
VC2150	CDS	NC_002505	Vcr043	sRNA	NC_002505	258	3.93654e-132	2.49064e-129	2	+	2302835	2302870	1114675	1114713	+	36	39	2302767	2303256	1114604	1114750	0.3217	0.1008	1.376	0.1124	0.0772	0.5346	0	1	0.0881	1
VC0545	CDS	NC_002505	GcvB	sRNA	NC_002505	258	3.97797e-123	2.37353e-120	2	+	576552	576592	954733	954775	-	41	43	576490	579000	954717	954890	0.3488	0.0504	0.438	0.0543	0.0264	0.9269	0	0.9589	0.1569	1
VC0288:VC0302	IGR	NC_002505	Vssrna24	sRNA	NC_002505	258	2.26017e-201	1.93472e-198	2	+	304951	304992	106500	106536	+	42	37	299015	305078	106477	106538	0.469	0.0659	0.624	0.0659	0.556	0.3463	0.0218	0.5637	0	1
VC2599	CDS	NC_002505	VadR	sRNA	NC_002506	258	2.6326e-42	6.45671e-40	2	-	2766852	2766922	3248	3282	+	71	35	2766005	2768493	3206	3286	0.3333	0.0969	0.5194	0.1512	0.6557	0.961	0	0.9992	0.0482	1
VC2241	CDS	NC_002505	RyhB	sRNA	NC_002505	257	0	0	2	-	2395205	2395248	102623	102658	+	44	36	2395041	2395252	102505	102675	0.2412	0.0661	0.358	0.07	0.047	0.9299	0	0.5542	0.2258	1
VC0286	CDS	NC_002505	VCA1000	CDS	NC_002506	257	0	0	2	-	294894	294935	954772	954807	-	42	36	294856	294976	954770	954814	0.3152	0.0584	0.8366	0.0584	0.9586	0.1987	0.899	0.9862	0.1876	0.2576
VCA0752	CDS	NC_002506	Vcr043	sRNA	NC_002505	257	4.7602e-181	3.75564e-178	2	+	696808	696845	1114682	1114725	+	38	44	696726	697259	1114606	1114749	0.4202	0.0739	0.4981	0.0817	0.0158	0.5797	0	0.97	0.1006	1
VC2257	CDS	NC_002505	TfoR	sRNA	NC_002505	255	1.45506e-94	7.13735e-92	2	-	2412961	2413001	2236663	2236698	+	42	37	2412855	2413483	2236589	2236710	0.3412	0.0745	0.4863	0.102	0.868	0.9264	0	1	0.0846	1
Vssrna24:VC0112	IGR	NC_002505	VadR	sRNA	NC_002506	254	9.484e-74	3.69125e-71	2	+	106663	106703	3239	3274	+	41	37	106519	107117	3200	3286	0.311	0.1024	0.5079	0.185	0.1963	0.4445	0	0.6868	0	1
VC1971	CDS	NC_002505	TfoR	sRNA	NC_002505	254	4.52759e-61	1.51461e-58	2	-	2122659	2122697	2236655	2236704	+	39	50	2121767	2123293	2236589	2236710	0.2835	0.0984	0.3504	0.1417	0.4379	0.9707	0	1	0.0846	1
VCA0874	CDS	NC_002506	Spot42	sRNA	NC_002505	253	1.54051e-14	1.36323e-12	2	+	827579	827621	106136	106176	+	43	41	827230	827978	106078	106185	0.3399	0.166	0.4545	0.1858	0.5257	0.5481	0	1	0.0183	1
VC1919	CDS	NC_002505	Vcr227	sRNA	NC_002506	253	7.98769e-08	3.84821e-06	2	-	2069156	2069197	479982	480017	+	42	36	2068844	2069251	479951	480024	0.4466	0.0988	0.5494	0.1344	0.0945	0.905	0	1	0	1
VC2649	CDS	NC_002505	Vcr043	sRNA	NC_002505	252	1.65658e-06	6.35967e-05	2	-	2822891	2822931	1114698	1114733	+	41	36	2822102	2823036	1114607	1114750	0.3651	0.0556	0.5079	0.0595	0.1049	0.8998	0	1	0.1069	1
VC2099	CDS	NC_002505	TfoR	sRNA	NC_002505	251	2.88878e-212	2.61826e-209	2	+	2259886	2259920	2236656	2236701	+	35	46	2259667	2260122	2236606	2236710	0.1633	0.0837	0.2032	0.1036	0.4661	0.5996	0	0.8501	0.2154	1
Vcr043	sRNA	NC_002505	VC1498	CDS	NC_002505	251	6.86337e-05	0.0017263	2	+	1114637	1114680	1609729	1609762	-	44	33	1114588	1114735	1609226	1609813	0.3386	0.0677	0.5578	0.0677	0.5675	0.1761	0	0.9119	0.0311	1
VC1012	CDS	NC_002505	Vcr043	sRNA	NC_002505	250	1.85899e-22	2.50225e-20	2	-	1081068	1081105	1114673	1114713	+	38	41	1080991	1081547	1114590	1114750	0.468	0.044	0.56	0.048	0.9393	0.7723	0.2471	1	0	1
VCr005:VCr006	IGR	NC_002505	VCr023:VCt092	IGR	NC_002505	250	0	0	2	+	155936	155975	2936886	2936920	-	40	34	155921	156004	2936845	2937069	0.612	0.096	0.932	0.1	0.4861	0.6849	0.063	0.7165	0.1496	0.8065
VadR	sRNA	NC_002506	VC2065	CDS	NC_002505	250	6.43956e-62	2.17646e-59	2	+	3208	3246	2220805	2220849	-	39	45	3200	3285	2220722	2221142	0.2	0.108	0.252	0.164	0.5279	0.9043	0	1	0.0434	1
MicV	sRNA	NC_002505	VC1462	3UTR	NC_002505	250	8.13497e-305	9.64185e-302	2	-	2812118	2812160	1571305	1571339	-	43	35	2812114	2812164	1571297	1571388	0.208	0.068	0.368	0.072	0.6562	1	0	0.7164	0.9713	1
VC1215	CDS	NC_002505	Spot42	sRNA	NC_002505	249	8.92522e-50	2.48707e-47	2	+	1293566	1293601	106120	106175	+	35	56	1293069	1293718	106079	106185	0.3655	0.1205	0.4096	0.1325	0.9005	0.4062	0	1	0.0275	1
VC0549	CDS	NC_002505	Vcr001	sRNA	NC_002505	248	0	0	2	+	582450	582493	21904	21938	+	44	35	582364	582633	21897	21941	0.2379	0.0847	0.4032	0.0927	0.5228	0.0749	0.0269	1	0	1
VC1193	CDS	NC_002505	VqmR	sRNA	NC_002506	246	2.19052e-29	3.80741e-27	2	-	1266562	1266602	1031539	1031574	+	42	36	1266383	1266653	1031458	1031590	0.3008	0.122	0.4146	0.1626	0.1692	0.9079	0	1	0.1333	1
VC2773	CDS	NC_002505	Qrr1	sRNA	NC_002505	246	3.1562e-154	2.1871e-151	2	-	2957838	2957874	1089969	1090006	-	37	38	2957696	2958094	1089963	1090060	0.374	0.1179	0.4715	0.1382	0.8617	0.5551	0.5304	1	0	1
VC1317	CDS	NC_002505	TfoR	sRNA	NC_002505	246	1.32204e-33	2.61549e-31	2	-	1401170	1401199	2236641	2236705	+	30	65	1400181	1401304	2236597	2236710	0.3333	0.0528	0.3455	0.065	0.0772	0.9803	0	1	0.1462	1
VC0548	CDS	NC_002505	VadR	sRNA	NC_002506	245	1.26155e-98	6.46665e-96	2	+	580713	580758	3244	3279	+	46	35	580544	581012	3209	3285	0.2694	0.102	0.3551	0.249	0.8594	0.5108	0	1	0.0843	1
VC0265	CDS	NC_002505	Spot42	sRNA	NC_002505	245	1.63305e-47	4.37827e-45	2	-	271225	271267	106142	106178	+	43	37	270539	271871	106080	106184	0.2612	0.2082	0.4653	0.2367	0.5736	0.9332	0.0517	1	0.0367	0.9908
VC0248	CDS	NC_002505	Vcr043	sRNA	NC_002505	245	4.51495e-29	7.76005e-27	2	+	254631	254673	1114704	1114739	+	43	36	254513	254771	1114607	1114750	0.3184	0.1061	0.4531	0.1143	0.6939	0.72	0.0331	1	0.1069	1
VC2349	CDS	NC_002505	VcdRP	sRNA	NC_002505	244	2.13058e-180	1.66095e-177	2	-	2505653	2505695	2433399	2433433	-	43	35	2505607	2506533	2433386	2433479	0.3607	0.0451	0.877	0.0492	0.9882	0.8491	0.3343	1	0.6984	1
VC0966	CDS	NC_002505	GcvB	sRNA	NC_002505	243	2.64942e-44	6.72462e-42	2	-	1031843	1031883	954754	954790	-	41	37	1031573	1032033	954717	954907	0.2963	0.0741	0.4444	0.0947	0.1143	0.6458	0	1	0.0735	1
FarS	sRNA	NC_002505	VC1858:VC1860	IGR	NC_002505	241	5.97748e-121	3.51848e-118	2	-	2266097	2266129	1998011	1998049	+	33	39	2266034	2266136	1997920	1998301	0.5394	0.1245	0.7261	0.1369	0.316	0.0559	0	0.8547	0	0.1768
VCA0867	CDS	NC_002506	Spot42	sRNA	NC_002505	241	4.12296e-25	6.15009e-23	2	-	820000	820041	106140	106177	+	42	38	819654	820305	106077	106184	0.3402	0.1909	0.6473	0.2531	0.4013	0.9252	0	0.9311	0.0092	0.9908
Vcr222	sRNA	NC_002505	OppZ	sRNA	NC_002505	241	0	0	2	-	2783843	2783877	1164287	1164323	+	35	37	2783838	2783909	1164271	1164327	0.2988	0.0498	0.6888	0.0664	0.9578	0.9575	0	1	0	1
TfoR	sRNA	NC_002505	VCA0309	CDS	NC_002506	241	1.97511e-37	4.34021e-35	2	+	2236603	2236641	321801	321868	+	39	68	2236577	2236709	321347	322058	0.4025	0.0498	0.4232	0.0498	0.4857	0.6661	0	1	0.0213	1
VCt005:VC0162	IGR	NC_002505	TfoR	sRNA	NC_002505	240	2.44755e-90	1.1347e-87	2	+	156836	156875	2236658	2236692	+	40	35	156407	157232	2236588	2236710	0.3042	0.1042	0.5	0.1125	0.5301	0.6164	0.1008	0.857	0.0769	1
VCA0288	CDS	NC_002506	VadR	sRNA	NC_002506	240	3.12302e-12	2.33724e-10	2	+	308699	308741	3245	3279	+	42	35	308490	309036	3205	3286	0.325	0.1208	0.55	0.175	0.3976	0.5174	0	1	0.0361	1
VC0033	CDS	NC_002505	Qrr2	sRNA	NC_002506	240	1.48559e-85	6.61789e-83	2	+	32502	32542	48508	48542	+	41	35	32481	32615	48455	48555	0.2792	0.0333	0.4375	0.0375	0.9726	0.714	0.9038	1	0.3976	1
VC2571	CDS	NC_002505	FarS	sRNA	NC_002505	240	2.74428e-59	8.88539e-57	2	-	2751738	2751782	2266025	2266062	-	45	39	2751490	2752541	2266014	2266137	0.3167	0.0833	0.5	0.0833	0.7855	0.612	0	1	0	1
Vcr069:VC1803	IGR	NC_002505	Spot42	sRNA	NC_002505	240	1.76082e-38	3.97264e-36	2	+	1944241	1944279	106143	106181	+	39	39	1944154	1947881	106103	106183	0.5833	0.1625	0.6708	0.1833	0.307	0.6141	0.284	0.9714	0.2477	0.9817
Vssrna24:VC0112	IGR	NC_002505	Vcr229	sRNA	NC_002506	239	5.07584e-50	1.42656e-47	2	+	106589	106627	897618	897684	+	39	67	106517	106825	897526	897727	0.2301	0.1799	0.3222	0.3556	0.1056	0.457	0	0.3405	0	1
VC1480	CDS	NC_002505	Vcr043	sRNA	NC_002505	239	4.85381e-34	9.78747e-32	2	-	1585856	1585891	1114674	1114715	+	35	42	1585703	1586108	1114590	1114750	0.251	0.0711	0.3682	0.0795	0.7133	0.7869	0	1	0	1
VCA0542	CDS	NC_002506	Vcr227	sRNA	NC_002506	239	2.35273e-155	1.63901e-152	2	+	478458	478517	479982	480017	+	60	36	478246	479173	479951	480024	0.3054	0.0879	0.4226	0.1004	0.2694	0.3682	0	0.9945	0	1
VC2416	CDS	NC_002505	FarS	sRNA	NC_002505	237	6.26075e-74	2.45497e-71	2	+	2589148	2589198	2266023	2266063	-	51	41	2588663	2590561	2266015	2266134	0.3249	0.0675	0.4599	0.0717	0.1781	0.9526	0	0.8939	0	1
VC1836	CDS	NC_002505	VcdRP	sRNA	NC_002505	236	4.02959e-212	3.62714e-209	2	-	1977343	1977385	2433389	2433424	-	44	36	1977142	1977452	2433386	2433457	0.3178	0.072	0.5297	0.0805	0.8354	0.8771	0.7544	0.9837	0.7705	1
VC2525	CDS	NC_002505	Qrr2	sRNA	NC_002506	236	1.99267e-293	2.29935e-290	2	+	2710400	2710436	48514	48549	+	37	36	2710094	2710611	48442	48556	0.322	0.0424	0.4449	0.0508	0.6175	0.7543	0.0107	0.929	0.3193	1
FarS	sRNA	NC_002505	VCA1031	CDS	NC_002506	234	2.50676e-68	9.2221e-66	2	-	2266094	2266126	980663	980705	+	34	43	2266019	2266136	980413	981825	0.4829	0.0812	0.594	0.1068	0.3462	0.3124	0	0.9829	0.1336	0.9988
VC0619	CDS	NC_002505	Vcr017	sRNA	NC_002505	232	3.28044e-285	3.68785e-282	2	-	655461	655495	350278	350314	-	35	37	655053	655589	350273	350366	0.3017	0.056	0.4871	0.0647	0.0223	0.5709	0	0.4361	0.0109	1
VC2298	CDS	NC_002505	Spot42	sRNA	NC_002505	232	1.84337e-97	9.30339e-95	2	+	2453219	2453256	106142	106177	+	38	36	2452858	2453487	106098	106184	0.4138	0.1681	0.6164	0.194	0.6243	0.6088	0	0.9968	0.2018	0.9908
VC0416	CDS	NC_002505	TfoR	sRNA	NC_002505	231	8.7714e-62	2.95695e-59	2	+	443978	444015	2236656	2236694	+	38	39	443330	444149	2236592	2236710	0.3203	0.0909	0.5455	0.1126	0.8537	0.6007	0.0843	1	0.1077	1
VC0573	5UTR	NC_002505	Vcr043	sRNA	NC_002505	230	3.70318e-17	3.85993e-15	2	+	604173	604214	1114694	1114729	+	42	37	604128	604813	1114607	1114750	0.5	0.0565	1.9478	0.0696	0	0.6524	0	1	0.1069	1
VC2063	CDS	NC_002505	VadR	sRNA	NC_002506	230	2.65356e-20	3.23738e-18	2	-	2219632	2219673	3245	3279	+	43	35	2217590	2220009	3202	3286	0.287	0.0783	0.3652	0.1174	0.1487	0.9291	0	1	0	1
VC1964	CDS	NC_002505	Spot42	sRNA	NC_002505	230	4.08006e-65	1.44227e-62	2	-	2114800	2114843	106138	106175	+	45	38	2114181	2115132	106078	106185	0.2783	0.1652	0.4087	0.2087	0.3194	0.9095	0	1	0.0183	1
MicX	sRNA	NC_002506	VC2037	CDS	NC_002505	230	2.51422e-30	4.53247e-28	2	-	893401	893439	2193267	2193306	+	38	40	893355	893517	2193163	2194658	0.4652	0.7348	0.6435	3.0783	0.6254	0.0778	0.2886	0.7609	0	1
VCA0945	CDS	NC_002506	TfoR	sRNA	NC_002505	230	3.93449e-21	4.96909e-19	2	-	897059	897108	2236666	2236702	+	50	37	896026	897246	2236590	2236710	0.3087	0.087	0.387	0.0913	0.1386	0.9571	0	0.9852	0.0923	1
VC1077	CDS	NC_002505	Vcr017	sRNA	NC_002505	229	3.82217e-103	2.02666e-100	2	-	1145947	1145988	350278	350314	-	42	37	1145471	1146043	350273	350368	0.3624	0.0699	0.655	0.0873	0.0978	0.5734	0	1	0	1
VC2602	CDS	NC_002505	Vcr017	sRNA	NC_002505	229	1.50413e-127	9.18386e-125	2	-	2772500	2772542	350283	350317	-	43	36	2771424	2772693	350273	350367	0.441	0.0349	0.5721	0.0349	0.1141	0.5391	0	0.943	0	1
VC0326	CDS	NC_002505	TfoR	sRNA	NC_002505	228	1.70351e-48	4.6144e-46	2	+	339589	339630	2236662	2236698	+	42	37	339101	339740	2236592	2236710	0.364	0.1228	0.5307	0.1667	0.855	0.6456	0	1	0.1077	1
VC1727	CDS	NC_002505	TfoR	sRNA	NC_002505	228	4.19952e-57	1.31266e-54	2	-	1866491	1866530	2236663	2236701	+	40	38	1865401	1866707	2236577	2236710	0.2982	0.0614	0.4825	0.0746	0.0484	0.9451	0	0.9441	0	1
VC2201	CDS	NC_002505	VadR	sRNA	NC_002506	228	1.15646e-64	4.06604e-62	2	-	2347480	2347520	3240	3276	+	41	36	2347163	2348030	3203	3286	0.2675	0.114	0.4298	0.2368	0.6882	0.8894	0.023	1	0.012	1
VC2030	CDS	NC_002505	Vcr227	sRNA	NC_002506	228	2.17998e-47	5.8267e-45	2	+	2181541	2181581	479980	480016	+	41	38	2181431	2183846	479952	480024	0.2939	0.0702	0.4474	0.0746	0.0434	0.3359	0	0.7606	0	1
VC0553	CDS	NC_002505	TfoR	sRNA	NC_002505	227	1.84713e-82	7.99721e-80	2	+	587021	587060	2236662	2236702	+	40	40	586646	587130	2236592	2236710	0.4185	0.0617	0.5374	0.0705	0.899	0.6495	0	1	0.1077	1
VC2408	CDS	NC_002505	TfoR	sRNA	NC_002505	226	2.61062e-186	2.10405e-183	2	-	2579498	2579531	2236648	2236700	+	34	53	2579386	2579575	2236586	2236710	0.2434	0.0796	0.4823	0.0885	0.2382	0.9369	0	0.5875	0.0615	1
VCr005:VCr006	IGR	NC_002505	VCt012:VCr008	IGR	NC_002505	226	3.10514e-292	3.56733e-289	2	+	155935	155974	326055	326088	+	40	34	155927	156002	325961	326135	0.646	0.1062	0.9159	0.1106	0.4831	0.5197	0.1102	0.7008	0.1923	0.8007
MicV	sRNA	NC_002505	VC0415	CDS	NC_002505	226	3.44579e-165	2.51415e-162	2	-	2812118	2812160	442683	442718	+	43	37	2812117	2812164	442645	442936	0.1062	0.115	0.1726	0.146	0.6562	0.5401	0	0.6716	0.4698	0.7488
VC2544	CDS	NC_002505	Vcr229	sRNA	NC_002506	226	1.58514e-93	7.70329e-91	2	+	2724884	2724924	897644	897682	+	41	39	2724766	2725656	897527	897726	0.3009	0.177	0.5088	0.4292	0.0227	0.5867	0	0.7475	0	1
VCA0835	CDS	NC_002506	TfoR	sRNA	NC_002505	226	1.21188e-105	6.50481e-103	2	-	780402	780442	2236660	2236697	+	41	38	779815	781064	2236585	2236710	0.2832	0.0796	0.3407	0.0929	0.6752	0.9142	0.0041	1	0.0538	1
VC1096:VC1099	IGR	NC_002505	Spot42	sRNA	NC_002505	226	2.4895e-89	1.13803e-86	2	+	1168889	1168930	106140	106176	+	42	37	1168846	1169149	106092	106185	0.2743	0.1504	0.5752	0.1681	0.9316	0.588	0.9088	0.991	0.1468	1
MicX	sRNA	NC_002506	VC2398	CDS	NC_002505	226	0.000129685	0.00296857	2	-	893386	893423	2566836	2566879	-	37	44	893271	893525	2566298	2567396	0.3496	0.0752	0.4956	0.1062	0.6691	0.5207	0.2653	1	0.1109	0.981
VC2062	CDS	NC_002505	Vcr043	sRNA	NC_002505	225	2.44468e-15	2.28289e-13	2	-	2216634	2216673	1114700	1114737	+	40	38	2216439	2217532	1114608	1114750	0.3156	0.1022	0.52	0.12	0.851	0.9249	0.0583	1	0.1132	1
VCA0919	CDS	NC_002506	Vcr043	sRNA	NC_002505	224	1.00818e-11	7.24695e-10	2	+	871313	871348	1114687	1114728	+	36	42	871282	871653	1114593	1114750	0.2098	0.0804	0.2366	0.1116	0.0845	0.6086	0	1	0.0189	1
VC2241	CDS	NC_002505	Vcr043	sRNA	NC_002505	223	1.61467e-31	3.00812e-29	2	-	2395165	2395200	1114679	1114723	+	36	46	2394974	2395251	1114608	1114749	0.3274	0.0852	0.3946	0.0852	0.1714	0.8372	0	0.7616	0.1132	1
VC0007	5UTR	NC_002505	Spot42	sRNA	NC_002505	223	1.25522e-28	2.12259e-26	2	-	4654	4696	106140	106175	+	43	36	4465	4772	106077	106184	0.4126	0.1525	0.5695	0.2332	0	0.908	0	1	0.0092	0.9908
VC0029	CDS	NC_002505	GcvB	sRNA	NC_002505	222	1.89825e-160	1.35483e-157	2	-	27556	27589	954754	954810	-	33	58	26929	27619	954717	954894	0.1937	0.0676	0.2523	0.0901	0.0479	0.5471	0	0.7018	0.1373	1
VC0093	CDS	NC_002505	Spot42	sRNA	NC_002505	221	2.086e-26	3.27186e-24	2	+	91080	91123	106145	106180	+	43	36	90867	93319	106099	106184	0.2443	0.2851	0.6833	0.3348	0.0662	0.6311	0	0.9716	0.211	0.9908
VC1745	CDS	NC_002505	Spot42	sRNA	NC_002505	221	1.31153e-83	5.77373e-81	2	-	1880936	1880972	106143	106178	+	37	36	1880177	1881534	106120	106184	0.2353	0.2353	0.4299	0.3303	0.5199	0.9393	0.1119	1	0.4037	0.9908
VC0033	CDS	NC_002505	Qrr3	sRNA	NC_002506	220	2.16593e-89	9.91848e-87	2	+	32497	32537	772296	772330	+	41	34	32463	32613	772266	772367	0.2864	0.0636	0.5318	0.0727	0.9669	0.3554	0.8835	1	0.0748	1
Vcr025	sRNA	NC_002505	TfoR	sRNA	NC_002505	220	9.73911e-11	6.47634e-09	2	+	522668	522708	2236661	2236698	+	41	38	522631	522719	2236588	2236709	0.45	0.05	0.65	0.0591	0.9063	0.6396	0	1	0.0769	1
VCr005:VCr006	IGR	NC_002505	VCt004:VCr005	IGR	NC_002505	219	1.71215e-280	1.90032e-277	2	+	155937	155976	152889	152922	+	40	34	155927	156002	152797	152960	0.6849	0.0776	1.0594	0.0868	0.497	0.5242	0.1102	0.7008	0.2028	0.7727
VCr005:VCr006	IGR	NC_002505	VCt049:VCr014	IGR	NC_002505	219	1.57958e-280	1.76064e-277	2	+	155933	155973	764603	764636	+	40	34	155895	156004	764496	764676	0.6073	0.0685	0.9452	0.0731	0.4714	0.5183	0	0.7165	0.1434	0.7727
VCr005:VCr006	IGR	NC_002505	VCr020:VCt088	IGR	NC_002505	219	1.3177e-286	1.49417e-283	2	+	155936	155974	2931135	2931168	-	40	34	155922	156000	2931022	2931269	0.621	0.0731	1	0.0822	0.4832	0.6385	0.0709	0.685	0.1713	1
VC2052	CDS	NC_002505	TfoR	sRNA	NC_002505	219	1.29405e-44	3.30691e-42	2	-	2209905	2209950	2236664	2236699	+	46	36	2208519	2210426	2236592	2236710	0.3562	0.0959	0.4521	0.105	0.2897	0.9318	0.023	0.9985	0.1077	1
VC2350	CDS	NC_002505	Spot42	sRNA	NC_002505	218	3.15724e-14	2.7195e-12	2	-	2507207	2507250	106137	106172	+	44	36	2507014	2508063	106078	106185	0.344	0.1835	0.4358	0.2477	0.8255	0.8768	0	1	0.0183	1
VC0259	CDS	NC_002505	Spot42	sRNA	NC_002505	217	4.16374e-23	5.74323e-21	2	-	264915	264950	106132	106174	+	36	43	264263	265376	106078	106185	0.3779	0.1521	0.7604	0.2028	0.4052	0.8976	0	0.9919	0.0183	1
VC0340	CDS	NC_002505	GcvB	sRNA	NC_002505	216	2.24868e-99	1.1572e-96	2	-	360999	361039	954751	954789	-	41	39	359921	361109	954717	954905	0.3519	0.0556	0.4352	0.0787	0.0302	0.6521	0	0.957	0.0833	1
VC0082	CDS	NC_002505	Spot42	sRNA	NC_002505	215	9.85498e-37	2.11936e-34	2	+	80547	80589	106143	106178	+	44	36	80086	81598	106086	106185	0.3163	0.1953	0.4698	0.2372	0.3325	0.6119	0.0058	0.987	0.0917	1
VC1998:VC2006	IGR	NC_002505	Qrr3	sRNA	NC_002506	214	1.58937e-135	1.02038e-132	2	-	2153346	2153388	772294	772329	+	43	36	2153285	2153428	772268	772366	0.4019	0.0607	0.5794	0.0607	0.7899	0.6618	0.7766	0.7999	0.0935	1
VrrA	sRNA	NC_002505	VC2278	CDS	NC_002505	213	7.41663e-136	4.77319e-133	2	+	1878694	1878736	2431915	2431949	-	43	35	1878682	1878786	2431852	2432020	0.2911	0.1643	0.4507	0.446	0.3751	0.976	0	0.7338	0.8947	1
VC1442	CDS	NC_002505	VadR	sRNA	NC_002506	212	2.04062e-65	7.22315e-63	2	-	1539417	1539456	3245	3280	+	40	35	1538415	1539696	3209	3286	0.4104	0.0566	0.6038	0.066	0.0996	0.9366	0	0.799	0.0843	1
VC1871	CDS	NC_002505	Vcr214	sRNA	NC_002505	212	6.91116e-247	6.96265e-244	2	+	2014229	2014266	2376090	2376134	+	38	45	2014177	2014735	2376023	2376144	0.25	0.0425	0.3585	0.0472	0.1036	0.5446	0	1	0	1
MicV	sRNA	NC_002505	VCr005:VCr006	IGR	NC_002505	212	7.20853e-47	1.91499e-44	2	-	2812118	2812151	155942	155972	+	34	31	2812115	2812163	155922	156012	0.2311	0.2123	0.3679	0.2783	0.6526	0.462	0	0.7015	0.0709	0.7795
VC0728	CDS	NC_002505	TfoR	sRNA	NC_002505	212	1.52083e-116	8.81331e-114	2	-	784968	785015	2236658	2236691	+	48	34	784648	785380	2236592	2236710	0.3585	0.1085	0.5047	0.1179	0.5104	0.8688	0	0.9227	0.1077	1
VC2106	CDS	NC_002505	GcvB	sRNA	NC_002505	211	7.21115e-136	4.65238e-133	2	+	2263254	2263295	954732	954768	-	43	37	2263094	2263762	954717	954891	0.2749	0.0521	0.3839	0.0521	0.0445	0.9316	0	1	0.152	1
VC0604	CDS	NC_002505	Vcr043	sRNA	NC_002505	211	1.08608e-13	9.02265e-12	2	+	633977	634018	1114688	1114724	+	42	38	633760	636250	1114589	1114750	0.4171	0.0711	0.673	0.0806	0.0491	0.6154	0	0.9087	0	1
VCA0744	CDS	NC_002506	FarS	sRNA	NC_002505	210	2.1569e-31	3.98709e-29	2	-	688864	688906	2266023	2266066	-	44	43	688124	689635	2266014	2266119	0.1476	0.0619	0.2238	0.0714	0.4926	0.5834	0	0.9802	0.1282	1
VC0207	CDS	NC_002505	MicV	sRNA	NC_002505	208	5.86221e-169	4.34994e-166	2	+	214464	214502	2812102	2812136	-	38	35	214418	214530	2812094	2812164	0.2933	0.0529	0.3702	0.0625	0.0363	0.8937	0	0.0559	0	1
VC1193	CDS	NC_002505	VrrA	sRNA	NC_002505	206	2.26273e-27	3.65634e-25	2	-	1266559	1266599	1878765	1878802	+	41	37	1266530	1266616	1878709	1878824	0.3398	0.034	0.4078	0.0388	0.1823	0.8457	0	0.3299	0.1799	1
VC1853	CDS	NC_002505	VqmR	sRNA	NC_002506	206	1.29432e-184	1.03997e-181	2	-	1992347	1992388	1031537	1031574	+	42	38	1991982	1992642	1031471	1031590	0.4126	0.0922	0.7233	0.1262	0.3874	0.9053	0	0.9288	0.22	1
VCA0103	CDS	NC_002506	TfoR	sRNA	NC_002505	205	2.91017e-83	1.27259e-80	2	+	111180	111215	2236657	2236704	+	36	47	110875	112614	2236586	2236710	0.2829	0.0634	0.3805	0.078	0.1933	0.611	0.0022	0.9803	0.0615	1
VC1150	CDS	NC_002505	Spot42	sRNA	NC_002505	204	1.19396e-09	7.18289e-08	2	-	1222535	1222575	106136	106172	+	42	37	1222068	1222681	106079	106184	0.4265	0.1814	0.6176	0.2255	0.0952	0.8838	0	1	0.0275	0.9908
VC2490	CDS	NC_002505	GcvB	sRNA	NC_002505	204	4.96997e-181	3.90937e-178	2	+	2670191	2670226	954744	954789	-	36	46	2670104	2671738	954717	954923	0.3676	0.0588	0.5392	0.0637	0.0325	0.8734	0	1	0	1
VC2250	CDS	NC_002505	TfoR	sRNA	NC_002505	204	3.81676e-71	1.44892e-68	2	-	2404654	2404692	2236661	2236702	+	40	42	2404471	2405594	2236590	2236710	0.2157	0.0931	0.2941	0.098	0.8752	0.954	0	1	0.0923	1
VC2381	CDS	NC_002505	Spot42	sRNA	NC_002505	203	1.23785e-114	7.09494e-112	2	+	2546351	2546386	106141	106178	+	36	39	2545975	2546410	106096	106185	0.2709	0.2217	0.3054	0.2956	0.5615	0.5928	0.0663	0.5904	0.1835	1
VC1270	CDS	NC_002505	Vcr227	sRNA	NC_002506	203	1.37811e-223	1.32713e-220	2	+	1345386	1345411	479963	480016	+	25	55	1345345	1346194	479956	480023	0.4039	0.0296	0.4236	0.0345	0.0666	0.0696	0	1	0	1
VCr017:VCt084	IGR	NC_002505	MicV	sRNA	NC_002505	203	6.50606e-132	4.09658e-129	2	-	2679514	2679552	2812101	2812128	-	39	28	2679463	2679615	2812094	2812164	0.3202	0.0493	0.4631	0.0739	0.5068	0.5047	0.1538	0.6853	0	1
VCA0657	CDS	NC_002506	Vcr043	sRNA	NC_002505	203	1.54349e-53	4.54266e-51	2	+	593020	593063	1114673	1114714	+	44	41	592898	594500	1114604	1114750	0.3054	0.0739	0.3892	0.0837	0.0758	0.5251	0	1	0.0881	1
VC2377	CDS	NC_002505	VC0641	5UTR	NC_002505	203	0	0	2	+	2542163	2542205	683310	683330	+	44	21	2542116	2542246	683296	683332	0.3645	0.0197	1.2906	0.0197	0.0504	0	0	0.0792	0	0
VCr016:VCr017	IGR	NC_002505	VCt001:VCr002	IGR	NC_002505	202	0	0	2	-	2676423	2676460	55612	55644	+	37	33	2676385	2676485	55549	55721	0.3168	0.0891	0.4257	0.104	0.4902	0.5139	0	0.7937	0.1818	0.7832
VC1912	CDS	NC_002505	VadR	sRNA	NC_002506	202	2.61322e-29	4.52412e-27	2	-	2062330	2062367	3244	3281	+	38	37	2061671	2062805	3200	3286	0.3218	0.0941	0.4752	0.1832	0.4146	0.9479	0.0086	0.9786	0	1
VC0348	CDS	NC_002505	TfoR	sRNA	NC_002505	201	2.15686e-10	1.39394e-08	2	+	370535	370572	2236659	2236699	+	38	40	370407	371729	2236603	2236710	0.1791	0.0547	0.2537	0.0547	0.0982	0.6238	0	0.9961	0.1923	1
GcvB	sRNA	NC_002505	VC1101	CDS	NC_002505	200	5.39725e-79	2.24048e-76	2	-	954856	954899	1170750	1170784	+	43	34	954718	954925	1170641	1171668	0.245	0.105	0.635	0.13	0.3227	0.0673	0	1	0	0.9834
VC2348	CDS	NC_002505	VcdRP	sRNA	NC_002505	200	1.39004e-96	6.96182e-94	2	-	2505572	2505603	2433396	2433439	-	33	44	2504517	2505650	2433386	2433674	0.34	0.04	0.445	0.045	0.0387	0.8295	0	0.9033	0.059	1
VCA0571	CDS	NC_002506	Spot42	sRNA	NC_002505	199	1.95825e-38	4.41047e-36	2	-	508794	508828	106144	106180	+	35	37	508587	509025	106079	106184	0.206	0.2362	0.3367	0.2814	0.5051	0.9502	0	1	0.0275	0.9908
VC1150	CDS	NC_002505	Vcr043	sRNA	NC_002505	199	6.06904e-29	1.03564e-26	2	-	1222454	1222496	1114675	1114719	+	43	44	1222071	1222702	1114589	1114750	0.2613	0.0653	0.402	0.0804	0.2539	0.8095	0	1	0	1
VC1956	CDS	NC_002505	Vcr043	sRNA	NC_002505	199	1.01967e-40	2.41056e-38	2	-	2110412	2110458	1114681	1114718	+	47	39	2109653	2110642	1114605	1114750	0.4724	0.0804	1.1256	0.1055	0.2073	0.8068	0	0.9887	0.0943	1
VC2742	CDS	NC_002505	TfoR	sRNA	NC_002505	199	1.3564e-82	5.90184e-80	2	-	2915669	2915705	2236655	2236697	+	38	44	2915203	2916124	2236591	2236710	0.2965	0.1005	0.3618	0.1357	0.4851	0.9189	0	1	0.1	1
VCA0278	5UTR	NC_002506	Vcr214	sRNA	NC_002505	198	2.97647e-271	3.19528e-268	2	-	297792	297817	2376070	2376138	+	26	69	297470	297827	2376039	2376144	0.1414	0.0404	0.1566	0.0455	0	0.9638	0	0.1094	0.0965	1
VC0647	CDS	NC_002505	TfoR	sRNA	NC_002505	198	7.72524e-45	1.97997e-42	2	+	691587	691631	2236663	2236699	+	45	37	690367	692432	2236588	2236710	0.298	0.0505	0.3889	0.0606	0.6509	0.654	0.0573	1	0.0769	1
Vssrna24:VC0112	IGR	NC_002505	FarS	sRNA	NC_002505	197	2.10475e-25	3.17211e-23	2	+	106620	106656	2266021	2266067	-	36	46	106516	107073	2266015	2266134	0.203	0.0558	0.2386	0.066	0.1397	0.9641	0	0.6346	0	1
VCA0623	CDS	NC_002506	FarS	sRNA	NC_002505	197	8.88718e-22	1.1593e-19	2	+	557570	557612	2266021	2266061	-	42	41	556884	558065	2266014	2266114	0.3096	0.0761	0.5685	0.0964	0.5208	0.963	0	0.9979	0.1709	1
VC0637	CDS	NC_002505	TfoR	sRNA	NC_002505	197	0.000607142	0.0106819	2	+	678351	678404	2236660	2236702	+	54	43	678076	679542	2236597	2236710	0.2792	0.0761	0.3553	0.0914	0.1533	0.6339	0	0.7355	0.1462	1
VCA0007	CDS	NC_002506	Vcr043	sRNA	NC_002505	197	1.08266e-18	1.22818e-16	2	+	5668	5709	1114680	1114724	+	41	44	5571	6469	1114589	1114749	0.269	0.0558	0.5076	0.0711	0.0727	0.5684	0	0.9417	0	1
VCr005:VCr006	IGR	NC_002505	VCt001:VCr002	IGR	NC_002505	196	3.48685e-244	3.49937e-241	2	+	155935	155975	55647	55680	+	40	34	155906	156002	55554	55718	0.6224	0.0714	0.9694	0.0816	0.4847	0.5252	0	0.7008	0.1993	0.7727
VC2129	CDS	NC_002505	FarS	sRNA	NC_002505	196	1.05861e-75	4.2464e-73	2	-	2282924	2282963	2266022	2266060	-	40	39	2282749	2283330	2266014	2266118	0.3163	0.0969	0.3776	0.1071	0.8527	0.6297	0.0304	1	0.1368	1
VC2591	CDS	NC_002505	VqmR	sRNA	NC_002506	196	4.07902e-146	2.7396e-143	2	-	2761474	2761512	1031534	1031570	+	38	37	2761405	2761738	1031441	1031589	0.3724	0.1276	0.6888	0.1684	0.8512	0.8818	0.0572	1	0.02	1
VC2000	5UTR	NC_002505	Qrr3	sRNA	NC_002506	196	6.90952e-102	3.61972e-99	2	+	2152077	2152113	772300	772334	+	37	36	2152017	2153128	772269	772366	0.4388	0.0408	0.7296	0.0408	0	0.3908	0	0.8673	0.1028	1
VC1998:VC2006	IGR	NC_002505	FarS	sRNA	NC_002505	195	4.01337e-22	5.33629e-20	2	-	2153364	2153400	2266024	2266077	-	36	54	2153285	2153483	2266014	2266124	0.5026	0.0462	0.7282	0.0564	0.787	0.4893	0.7676	0.7999	0.0855	1
VC1128	CDS	NC_002505	Spot42	sRNA	NC_002505	195	3.91905e-34	7.92087e-32	2	-	1196434	1196464	106140	106179	+	31	40	1195736	1196589	106105	106184	0.441	0.159	0.5179	0.1795	0.1063	0.946	0	0.7308	0.2661	0.9908
VC1375:VC1379	IGR	NC_002505	VadR	sRNA	NC_002506	195	4.14701e-211	3.70736e-208	2	-	1469140	1469163	3228	3281	+	24	54	1469129	1469209	3201	3286	0.2154	0.0359	0.2154	0.0564	1	0.9482	0.9752	1	0	1
VC1907	CDS	NC_002505	TfoR	sRNA	NC_002505	195	1.22825e-48	3.33048e-46	2	-	2058657	2058700	2236659	2236696	+	44	38	2057895	2058976	2236589	2236710	0.2769	0.0974	0.5333	0.1026	0.2789	0.9079	0	1	0.0846	1
VC0244	CDS	NC_002505	TarB	sRNA	NC_002505	194	8.46468e-59	2.7272e-56	2	+	250776	250812	911236	911273	-	37	37	250502	251472	911232	911316	0.1959	0.0464	0.2629	0.0515	0.3235	0.963	0.0426	0.922	0.046	1
VC0348	CDS	NC_002505	VrrA	sRNA	NC_002505	193	1.36639e-62	4.66633e-60	2	+	370644	370681	1878777	1878814	+	38	38	370408	371769	1878708	1878824	0.2642	0.0777	0.4352	0.1036	0.1828	0.6691	0	1	0.1727	1
VC0823	CDS	NC_002505	Spot42	sRNA	NC_002505	193	1.2186e-21	1.58018e-19	2	+	885040	885071	106130	106171	+	32	43	884721	885644	106079	106185	0.3834	0.1969	0.3938	0.2383	0.3693	0.491	0	0.9797	0.0275	1
VC0258:VC0262	IGR	NC_002505	TfoR	sRNA	NC_002505	193	0.000398485	0.00758946	2	+	265625	265667	2236661	2236701	+	43	41	264461	267220	2236597	2236710	0.513	0.0829	1.6166	0.1088	0.421	0.6422	0	0.9673	0.1462	1
FarS	sRNA	NC_002505	VC0159	3UTR	NC_002505	193	4.75515e-59	1.53393e-56	2	-	2266097	2266130	149878	149916	-	34	39	2266022	2266136	149756	150536	0.5337	0.1244	0.6166	0.2383	0.3154	1	0	0.9573	0	1
VC0714	CDS	NC_002505	Spot42	sRNA	NC_002505	193	1.83403e-07	8.34133e-06	2	+	768276	768306	106136	106179	+	32	44	768200	768542	106078	106184	0.3057	0.1606	0.4249	0.1917	0.2734	0.5504	0	1	0.0183	0.9908
VCA1077	CDS	NC_002506	Vcr043	sRNA	NC_002505	192	1.93902e-70	7.30792e-68	2	+	1030606	1030644	1114679	1114719	+	39	41	1029820	1031373	1114591	1114750	0.3646	0.0469	0.4688	0.0521	0.606	0.5597	0.1524	1	0.0063	1
VC0829	CDS	NC_002505	VadR	sRNA	NC_002506	192	6.45098e-40	1.50067e-37	2	+	891751	891800	3246	3280	+	50	35	891196	892501	3205	3290	0.3385	0.0937	0.4479	0.151	0.4622	0.5251	0	1	0.0361	1
VC2483	CDS	NC_002505	Spot42	sRNA	NC_002505	192	1.11137e-67	4.05443e-65	2	-	2662663	2662705	106142	106177	+	42	36	2662318	2663213	106104	106184	0.3229	0.2656	0.5573	0.3333	0.5895	0.9293	0.2702	0.7902	0.2569	0.9908
VC2772	CDS	NC_002505	Qrr3	sRNA	NC_002506	191	1.48334e-90	6.90128e-88	2	-	2957498	2957539	772308	772343	+	42	36	2957055	2957728	772275	772366	0.3141	0.0262	0.4503	0.0262	0.2341	0.7919	0	0.7367	0.1589	1
VC2059	CDS	NC_002505	VrrA	sRNA	NC_002505	190	2.92359e-41	6.99997e-39	2	-	2214595	2214637	1878774	1878810	+	43	37	2214151	2214687	1878711	1878824	0.3737	0.0632	0.5526	0.0842	0.1261	0.9068	0	0.9733	0.1942	1
VCt061:VC1600	IGR	NC_002505	GcvB	sRNA	NC_002505	189	4.69201e-111	2.61492e-108	2	-	1712676	1712718	954746	954783	-	43	38	1712451	1713380	954717	954890	0.3175	0.1005	0.4074	0.1058	0.8098	0.6802	0.1605	1	0.1569	1
VC2357	CDS	NC_002505	TfoR	sRNA	NC_002505	189	1.87095e-38	4.21747e-36	2	+	2513930	2513970	2236660	2236695	+	41	36	2513575	2514141	2236577	2236711	0.3968	0.1376	0.5714	0.1799	0.442	0.6289	0	1	0	1
VC0943	CDS	NC_002505	Vcr229	sRNA	NC_002506	189	7.83868e-90	3.60851e-87	2	-	1008928	1008970	897641	897683	+	43	43	1008740	1009786	897527	897726	0.328	0.1587	0.5026	0.4497	0.8839	0.7846	0	1	0	1
VC0533	CDS	NC_002505	Vcr043	sRNA	NC_002505	188	3.98266e-07	1.72488e-05	2	+	564475	564517	1114674	1114713	+	43	40	563799	564633	1114607	1114749	0.2606	0.0638	0.3351	0.0638	0.8495	0.5283	0.0813	0.9733	0.1069	1
VC0653	CDS	NC_002505	Vcr229	sRNA	NC_002506	188	1.0278e-07	4.85957e-06	2	-	698966	699003	897632	897693	+	38	63	697272	699466	897524	897726	0.234	0.1436	0.2394	0.3457	0.2158	0.8366	0	1	0	1
CsrB	sRNA	NC_002505	VrrA	sRNA	NC_002505	187	9.63048e-84	4.24677e-81	2	-	196807	196850	1878774	1878808	+	44	35	196551	196932	1878686	1878824	0.3048	0.0481	0.3797	0.0535	0.3024	0.8937	0	0.9225	0.0144	1
VC0338	CDS	NC_002505	MicX	sRNA	NC_002506	187	2.82475e-32	5.40868e-30	2	-	357749	357794	893317	893355	-	46	39	357367	358827	893270	893520	0.3155	0.139	0.4652	0.1872	0.7557	0.7609	0.0049	1	0.2799	1
VC0044	CDS	NC_002505	FarS	sRNA	NC_002505	187	6.45077e-68	2.35662e-65	2	-	42057	42093	2266025	2266062	-	37	38	41948	43213	2266016	2266110	0.2888	0.0642	0.4118	0.0749	0.9546	0.6138	0.0683	1	0.2051	1
VC2030	CDS	NC_002505	FarS	sRNA	NC_002505	187	0.00256735	0.0317416	2	+	2182032	2182074	2266022	2266060	-	43	39	2181429	2184630	2266016	2266134	0.2727	0.0909	0.3583	0.0963	0.1995	0.9539	0	1	0	1
Vcr036	sRNA	NC_002505	VrrA	sRNA	NC_002505	185	3.2662e-139	2.13884e-136	2	-	840422	840456	1878771	1878813	+	34	44	840406	840479	1878682	1878824	0.427	0.0378	0.5027	0.0486	0.5215	0.9314	0	0.6989	0	1
VC0260	CDS	NC_002505	TfoR	sRNA	NC_002505	185	2.91102e-29	5.02639e-27	2	-	267027	267064	2236660	2236701	+	37	42	265525	267321	2236589	2236710	0.3189	0.0703	0.9351	0.1189	0.1134	0.9456	0	0.919	0.0846	1
VC0522	CDS	NC_002505	TfoR	sRNA	NC_002505	185	1.71353e-83	7.53082e-81	2	+	556382	556423	2236661	2236697	+	42	37	556269	556970	2236581	2236710	0.3189	0.0378	0.5351	0.0378	0.1075	0.6391	0	0.7808	0.0231	1
VC2077	CDS	NC_002505	GcvB	sRNA	NC_002505	185	7.36377e-95	3.62565e-92	2	-	2233803	2233845	954720	954755	-	43	36	2233769	2234514	954717	954773	0.3135	0.0703	0.4162	0.0703	0.9728	0.8185	0.6604	0.9877	0.7304	1
Vcr081	sRNA	NC_002505	Qrr3	sRNA	NC_002506	184	6.81963e-218	6.40255e-215	2	-	2394841	2394879	772320	772355	+	39	36	2394801	2394894	772272	772366	0.1685	0.0489	0.1957	0.0489	0.4947	0.9024	0.3259	0.623	0.1308	1
VC2453	CDS	NC_002505	Vcr227	sRNA	NC_002506	184	2.22345e-165	1.62683e-162	2	+	2635168	2635193	479965	480018	+	26	54	2635076	2635327	479955	480023	0.3043	0.0272	0.375	0.0272	0.2141	0.1112	0.1721	0.2623	0	1
VC2469	CDS	NC_002505	Vcr017	sRNA	NC_002505	184	1.84038e-180	1.43899e-177	2	+	2650244	2650281	350280	350318	-	38	38	2650072	2650932	350274	350364	0.3152	0.0815	0.4946	0.1413	0.0455	0.9405	0	0.4395	0.0326	1
VCA0110	CDS	NC_002506	TfoR	sRNA	NC_002505	183	1.82903e-129	1.13528e-126	2	+	120374	120411	2236658	2236699	+	38	42	119672	120956	2236597	2236709	0.2951	0.0601	0.3934	0.071	0.6184	0.6157	0.2007	0.9265	0.1462	1
VC1189	CDS	NC_002505	Vcr227	sRNA	NC_002506	183	2.0629e-49	5.68191e-47	2	+	1263871	1263909	479977	480015	+	39	39	1263614	1264362	479951	480023	0.2787	0.0929	0.388	0.1038	0.2298	0.287	0	1	0	1
VC0553	CDS	NC_002505	Vcr017	sRNA	NC_002505	183	8.02031e-149	5.49952e-146	2	+	587043	587080	350282	350317	-	37	36	586922	587129	350274	350368	0.2186	0.0874	0.2678	0.1257	0.9407	0.9205	0.5987	1	0	1
GcvB	sRNA	NC_002505	Vcr036	sRNA	NC_002505	182	2.13072e-122	1.26557e-119	2	-	954854	954895	840416	840447	-	43	32	954718	954922	840378	840473	0.2747	0.1923	0.5989	0.2088	0.3345	0.2606	0	1	0	1
VC1048	CDS	NC_002505	GcvB	sRNA	NC_002505	181	1.28282e-06	5.04682e-05	2	+	1118568	1118611	954795	954828	-	45	34	1118421	1118929	954718	954922	0.3867	0.0718	0.5414	0.0773	0.2874	0.6215	0	0.8668	0	1
TfoR	sRNA	NC_002505	VC1055	CDS	NC_002505	181	8.32716e-16	8.02498e-14	2	+	2236607	2236655	1124941	1125021	+	49	81	2236577	2236710	1124804	1125166	0.3536	0.0442	0.3536	0.0608	0.5906	0.3721	0	1	0	0.9945
VC1579	CDS	NC_002505	TfoR	sRNA	NC_002505	181	9.8258e-18	1.05828e-15	2	-	1689183	1689223	2236665	2236705	+	41	41	1688469	1690056	2236606	2236709	0.3204	0.0829	0.4199	0.1105	0.5799	0.9748	0.0569	1	0.2154	1
VC0948	CDS	NC_002505	FarS	sRNA	NC_002505	181	2.76693e-91	1.29886e-88	2	-	1012973	1013011	2266026	2266065	-	39	40	1012479	1013113	2266015	2266116	0.2873	0.0718	0.3646	0.0884	0.1551	0.5862	0	0.78	0.1538	1
VC2463	CDS	NC_002505	VadR	sRNA	NC_002506	180	5.2399e-92	2.49097e-89	2	-	2645902	2645943	3246	3281	+	42	36	2645168	2646891	3206	3286	0.3	0.0722	0.3833	0.1389	0.6013	0.956	0.0496	1	0.0482	1
VC0543	CDS	NC_002505	TfoR	sRNA	NC_002505	180	2.17936e-13	1.77504e-11	2	+	574902	574956	2236666	2236702	+	55	37	574621	575774	2236590	2236709	0.3389	0.0667	0.3667	0.0778	0.2444	0.6759	0	1	0.0923	1
VC0255	CDS	NC_002505	VC0258	CDS	NC_002505	179	0	0	2	+	262208	262247	263624	263672	+	40	48	262000	262292	263545	264224	0.2961	0.1341	0.419	0.1453	0.6725	0.2558	0	0.8778	0.1564	1
VC1845	CDS	NC_002505	VC1846	CDS	NC_002505	179	1.36656e-247	1.38205e-244	2	-	1985037	1985084	1986298	1986334	-	48	37	1984689	1985568	1985919	1986623	0.2737	0.0838	0.3408	0.0894	0.8591	0.3845	0.3307	1	0	1
VC2201	CDS	NC_002505	TarB	sRNA	NC_002505	179	5.16942e-182	4.10322e-179	2	-	2347486	2347526	911235	911270	-	42	36	2347159	2348035	911231	911297	0.2682	0.067	0.3911	0.067	0.6812	0.5721	0.0169	1	0.2644	1
MicX	sRNA	NC_002506	VC0338	CDS	NC_002505	179	1.75033e-28	2.9503e-26	2	-	893367	893408	357757	357796	-	42	39	893271	893516	357332	358806	0.419	0.1285	0.8212	0.1899	0.727	0.7231	0.2915	1	0.0195	1
VC2758	CDS	NC_002505	Spot42	sRNA	NC_002505	179	8.25928e-41	1.95607e-38	2	+	2942343	2942382	106133	106170	+	41	38	2942236	2944286	106079	106184	0.3073	0.1788	0.3575	0.1955	0.0278	0.5267	0	0.9047	0.0275	0.9908
VC0490	CDS	NC_002505	VC0491	CDS	NC_002505	178	2.80138e-211	2.51296e-208	2	-	523709	523753	525333	525365	-	45	34	523443	524326	525107	525583	0.309	0.0674	0.4607	0.073	0.718	0.5385	0.4034	0.8536	0.1325	1
VC0770	CDS	NC_002505	Vcr017	sRNA	NC_002505	178	9.78273e-222	9.31803e-219	2	+	825266	825306	350277	350312	-	40	36	825257	825525	350274	350319	0.4157	0.0899	0.5449	0.1461	0.0228	0.9803	0	0.3929	0.5217	1
VC0821	CDS	NC_002505	VrrA	sRNA	NC_002505	178	1.82347e-18	2.04905e-16	2	+	883747	883787	1878781	1878817	+	41	38	880116	884741	1878709	1878825	0.3539	0.1067	0.5337	0.1348	0.7955	0.6949	0	1	0.1799	1
VC0159	3UTR	NC_002505	TfoR	sRNA	NC_002505	178	1.07604e-38	2.44241e-36	2	-	149996	150036	2236647	2236698	+	41	52	149851	150582	2236607	2236709	0.382	0.1461	0.7303	0.1742	1	0.9264	0	1	0.2231	1
VC2064	CDS	NC_002505	Vcr227	sRNA	NC_002506	177	7.57696e-14	6.35303e-12	2	-	2220048	2220090	479978	480013	+	43	36	2219966	2220590	479951	480023	0.339	0.096	0.5989	0.113	0.9223	0.85	0.1683	1	0	1
VCA0157	CDS	NC_002506	TfoR	sRNA	NC_002505	176	4.7625e-141	3.15019e-138	2	-	173834	173874	2236656	2236695	+	42	39	173018	173924	2236604	2236710	0.3011	0.1136	0.4091	0.1705	0.6741	0.8981	0.6404	0.9791	0.2	1
VCA0283	CDS	NC_002506	Vcr227	sRNA	NC_002506	176	4.37942e-129	2.7119e-126	2	+	303980	304023	479982	480016	+	44	36	303066	304291	479951	480023	0.3352	0.0909	0.4773	0.1136	0.8973	0.363	0.1145	1	0	1
MicX	sRNA	NC_002506	Vcr053	sRNA	NC_002505	176	9.38142e-63	3.21642e-60	2	-	893397	893433	1355300	1355337	-	36	38	893354	893511	1355295	1355363	0.4034	0.0795	0.5795	0.0795	0.6375	0.6483	0.3061	0.7638	0.4159	1
VC2294	CDS	NC_002505	VadR	sRNA	NC_002506	176	8.25908e-102	4.31808e-99	2	-	2449296	2449338	3245	3279	+	43	35	2448168	2449426	3201	3285	0.5284	0.0682	0.6307	0.0966	0.1297	0.9289	0.0281	1	0	1
VC2075:TfoR	IGR	NC_002505	Vcr017	sRNA	NC_002505	175	8.88316e-209	7.86091e-206	2	+	2236500	2236541	350280	350314	-	42	36	2236487	2236573	350274	350364	0.24	0.04	0.3314	0.0457	0.9885	0.9501	0.9716	0.9987	0.0326	1
VC1483	CDS	NC_002505	Spot42	sRNA	NC_002505	175	1.68703e-44	4.29025e-42	2	+	1588884	1588925	106131	106165	+	43	35	1588429	1588985	106079	106185	0.3429	0.1771	0.4229	0.2171	0.9659	0.5007	0.0077	1	0.0275	1
VC1629	CDS	NC_002505	Qrr4	sRNA	NC_002506	175	1.82851e-208	1.61264e-205	2	-	1754197	1754231	908207	908242	-	35	36	1752796	1754958	908200	908295	0.3029	0.16	0.3714	0.1771	0.3485	0.6112	0.0454	0.9068	0.1048	1
MicX	sRNA	NC_002506	VCA0680	CDS	NC_002506	175	9.50964e-11	6.32857e-09	2	-	893390	893435	615646	615679	+	47	33	893271	893516	615560	616004	0.4114	0.0857	0.6343	0.1029	0.66	0.1631	0.2915	1	0	0.7287
TfoR:VC2082	IGR	NC_002505	Vcr229	sRNA	NC_002506	175	4.82879e-96	2.39553e-93	2	+	2236806	2236843	897629	897691	+	38	64	2236687	2240364	897525	897726	0.2343	0.1086	0.3543	0.2286	0.0292	0.5111	0	0.7984	0	1
VC0346	CDS	NC_002505	VrrA	sRNA	NC_002505	175	1.02081e-81	4.39061e-79	2	+	369732	369773	1878772	1878809	+	42	38	369196	370079	1878686	1878824	0.3371	0.04	0.4857	0.0457	0.7841	0.6351	0.1753	1	0.0144	1
VC2217	CDS	NC_002505	VC2033	CDS	NC_002505	174	1.7306e-150	1.19291e-147	2	-	2374133	2374174	2187641	2187668	-	42	28	2372953	2374227	2187553	2190233	0.2989	0.1782	0.3908	0.1839	0.0011	0.9813	0	0.4462	0.0257	1
VC2063	CDS	NC_002505	VqmR	sRNA	NC_002506	174	2.45817e-18	2.73877e-16	2	-	2219429	2219471	1031532	1031569	+	43	38	2217782	2219993	1031473	1031589	0.2471	0.0862	0.4713	0.0977	0.2344	0.8748	0	0.9334	0.2333	1
GcvB	sRNA	NC_002505	VC0031	5UTR	NC_002505	174	6.2167e-35	1.2832e-32	2	-	954824	954863	29544	29580	-	41	37	954724	954923	28068	29724	0.2759	0.0862	0.3678	0.1034	0.4823	0	0	0.9706	0	0.8913
FarS	sRNA	NC_002505	VC2404	CDS	NC_002505	174	8.21997e-34	1.63984e-31	2	-	2266081	2266124	2574596	2574620	-	45	26	2266016	2266136	2574522	2574660	0.6207	0.0862	0.8333	0.1092	0.4545	0.0329	0	1	0	0.1238
VC0249	CDS	NC_002505	VC0251	CDS	NC_002505	174	7.84104e-81	3.33419e-78	2	+	255692	255736	258092	258126	+	45	35	254739	256189	257283	259805	0.3391	0.1207	0.4943	0.1609	0.6948	0.3228	0	1	0	1
VCA0624	CDS	NC_002506	TfoR	sRNA	NC_002505	173	6.26566e-20	7.50438e-18	2	+	558441	558479	2236663	2236701	+	39	39	558196	560207	2236588	2236710	0.3006	0.052	0.3873	0.0694	0.1778	0.6573	0.0392	1	0.0769	1
VC2674	CDS	NC_002505	Spot42	sRNA	NC_002505	172	6.1815e-06	0.000210063	2	-	2842248	2842294	106141	106177	+	47	37	2841279	2842610	106080	106184	0.2733	0.1744	0.4535	0.1977	0.2305	0.9301	0	0.9587	0.0367	0.9908
VC2746	CDS	NC_002505	Spot42	sRNA	NC_002505	172	8.70492e-27	1.38358e-24	2	+	2919144	2919187	106141	106179	+	44	39	2919022	2920376	106085	106184	0.2442	0.1395	0.3198	0.1512	0.0737	0.5973	0	0.9177	0.0826	0.9908
VCA1035	5UTR	NC_002506	Vcr092	sRNA	NC_002506	172	0	0	2	+	986161	986181	100632	100679	+	22	48	986159	986191	100566	100683	0.1163	0.0407	0.1163	0.0698	0	0.5882	0	0.0242	0.064	1
TfoR	sRNA	NC_002505	VC0687	CDS	NC_002505	171	3.68112e-13	2.95501e-11	2	+	2236597	2236629	734815	734867	-	33	52	2236577	2236708	734202	735078	0.2982	0.193	0.4737	0.2164	0.3916	0.3146	0	1	0.1375	0.7278
VC0026	CDS	NC_002505	TfoR	sRNA	NC_002505	171	2.15973e-76	8.78437e-74	2	-	22538	22582	2236658	2236699	+	45	41	21871	23084	2236592	2236710	0.2047	0.0585	0.2515	0.0819	0.4794	0.9278	0	1	0.1077	1
VC0655	CDS	NC_002505	Vcr064	sRNA	NC_002505	171	6.86939e-176	5.23066e-173	2	+	700213	700256	1595730	1595759	-	44	30	700166	700509	1595728	1595773	0.2573	0.1404	0.4094	0.152	0.2736	0.9801	0.1107	0.7332	0.4054	1
VCA0265	CDS	NC_002506	Spot42	sRNA	NC_002505	171	7.9538e-49	2.16794e-46	2	+	282304	282337	106130	106173	+	34	44	282270	282867	106079	106185	0.2982	0.1345	0.3275	0.1637	0.1065	0.4942	0	1	0.0275	1
VC2664	CDS	NC_002505	Spot42	sRNA	NC_002505	171	2.32079e-08	1.19501e-06	2	-	2833222	2833261	106134	106172	+	40	39	2832607	2834297	106077	106184	0.2807	0.1754	0.3626	0.2164	0.6318	0.8833	0	1	0.0092	0.9908
VCr002:VCr003	IGR	NC_002505	VCr020:VCt088	IGR	NC_002505	171	9.72079e-263	1.00642e-259	2	+	58694	58732	2931168	2931200	-	39	33	58650	58786	2931090	2931277	0.3216	0.076	0.4854	0.076	0.481	0.525	0	0.9127	0.1434	0.7972
VC2762	CDS	NC_002505	Vcr227	sRNA	NC_002506	171	1.37843e-68	5.09256e-66	2	-	2948918	2948962	479981	480017	+	45	36	2948188	2949280	479954	480023	0.3509	0.0994	0.6374	0.1111	0.3819	0.9008	0.1161	0.9184	0	1
VC2174	CDS	NC_002505	MicV	sRNA	NC_002505	170	5.46032e-70	2.04908e-67	2	-	2320081	2320119	2812105	2812136	-	39	32	2318631	2320401	2812094	2812163	0.2471	0.0647	0.3706	0.0706	0.1208	0.3888	0	0.994	0	1
VC0808:VC0811	IGR	NC_002505	TfoR	sRNA	NC_002505	170	2.78737e-98	1.4177e-95	2	-	864796	864835	2236656	2236700	+	40	45	864128	865400	2236592	2236710	0.2941	0.0765	0.5294	0.0765	0.4024	0.9395	0.1171	0.7177	0.1077	1
VC0655	CDS	NC_002505	TfoR	sRNA	NC_002505	169	4.88339e-22	6.4603e-20	2	+	700219	700260	2236659	2236698	+	42	40	700150	700454	2236592	2236710	0.3018	0.0888	0.5503	0.1006	0.2821	0.6245	0.0817	0.6334	0.1077	1
VC0418	CDS	NC_002505	Vcr227	sRNA	NC_002506	169	1.76525e-36	3.77148e-34	2	+	445044	445087	479979	480014	+	44	36	444626	445214	479955	480023	0.2485	0.1124	0.5089	0.1302	0.8499	0.3239	0.1021	1	0	1
VC0830	CDS	NC_002505	VadR	sRNA	NC_002506	169	1.38814e-88	6.29077e-86	2	+	892724	892760	3241	3278	+	37	38	892536	892970	3202	3285	0.3195	0.0651	0.4438	0.0947	0.5868	0.4753	0.0907	1	0	1
VC2579	CDS	NC_002505	VrrA	sRNA	NC_002505	169	3.83555e-115	2.20323e-112	2	-	2756541	2756581	1878756	1878789	+	41	35	2756236	2756762	1878683	1878823	0.4438	0.071	0.6627	0.1124	0.3912	0.7584	0	0.998	0	1
VCA0451:VCA0455	IGR	NC_002506	Vcr043	sRNA	NC_002505	168	6.70251e-35	1.38239e-32	2	+	404044	404085	1114691	1114728	+	42	39	403971	404427	1114606	1114750	0.3988	0.0893	0.5	0.1071	0.0753	0.6326	0.0239	0.2297	0.1006	1
VCA1035	CDS	NC_002506	VadR	sRNA	NC_002506	168	1.75527e-87	7.91342e-85	2	+	986164	986193	3243	3280	+	30	38	986159	986328	3215	3286	0.256	0.131	0.3095	0.3631	0.0306	0.4944	0	0.5766	0.1566	1
VC0322	CDS	NC_002505	VadR	sRNA	NC_002506	168	4.03165e-103	2.13341e-100	2	+	336685	336726	3236	3271	+	42	36	336622	336894	3201	3285	0.4762	0.0714	0.5833	0.0893	0.0184	0.4119	0	0.443	0	1
VCA0289	5UTR	NC_002506	VrrA	sRNA	NC_002505	168	1.06279e-146	7.15638e-144	2	+	309040	309075	1878784	1878821	+	36	39	309007	309229	1878732	1878825	0.2083	0.0774	0.2857	0.1012	0	0.7177	0	0.7732	0.3453	1
VC2241	CDS	NC_002505	VcdRP	sRNA	NC_002505	168	9.41111e-173	7.04319e-170	2	-	2395158	2395193	2433397	2433434	-	37	38	2395009	2395251	2433385	2433574	0.3095	0.1012	0.4226	0.1131	0.193	0.8446	0	0.6533	0.3869	1
MicX	sRNA	NC_002506	Vcr220	sRNA	NC_002505	167	0.000125979	0.00289663	2	-	893402	893443	2653966	2654000	+	41	35	893288	893518	2653940	2654008	0.3174	0.1377	0.5389	0.1437	0.6227	0.9465	0.2857	0.9563	0.5037	1
VC0493	CDS	NC_002505	Spot42	sRNA	NC_002505	167	0.000168767	0.00371138	2	-	527054	527097	106143	106177	+	45	35	526883	528112	106077	106184	0.4072	0.1557	0.5509	0.1617	0.99	0.9282	0	1	0.0092	0.9908
VC1886	CDS	NC_002505	FarS	sRNA	NC_002505	167	3.07283e-08	1.55986e-06	2	+	2032548	2032589	2266023	2266061	-	42	39	2030528	2033517	2266015	2266112	0.2874	0.0659	0.497	0.0659	0.6189	0.9495	0.0245	0.8866	0.188	1
VC1162	CDS	NC_002505	FarS	sRNA	NC_002505	167	7.44951e-46	1.9513e-43	2	-	1234746	1234787	2266025	2266064	-	42	40	1234214	1234955	2266014	2266119	0.2395	0.0539	0.3054	0.0719	0.2011	0.6017	0	0.9227	0.1282	1
VC1903	CDS	NC_002505	VqmR	sRNA	NC_002506	166	1.38066e-49	3.81886e-47	2	-	2054212	2054249	1031536	1031580	+	38	45	2052083	2054805	1031474	1031589	0.241	0.0904	0.241	0.1205	0.1701	0.9467	0	0.9087	0.24	1
VCA0679	CDS	NC_002506	Spot42	sRNA	NC_002505	166	1.37452e-08	7.28381e-07	2	+	615173	615215	106145	106180	+	43	36	615135	615591	106116	106185	0.3976	0.2651	0.7952	0.3253	0.2257	0.6331	0.0505	1	0.367	1
VC0088	3UTR	NC_002505	Vcr043	sRNA	NC_002505	166	3.28232e-25	4.91573e-23	2	+	86223	86264	1114680	1114716	+	42	37	85714	86322	1114606	1114749	0.3494	0.0723	0.4759	0.0723	1	0.5666	0.2713	1	0.1006	1
VC0643	CDS	NC_002505	VC0642	CDS	NC_002505	165	4.74495e-93	2.28891e-90	2	+	686029	686078	684353	684387	+	50	35	685316	688051	683819	685309	0.3273	0.0606	0.4364	0.0667	0.2748	0.3554	0	1	0	0.998
VC1826	CDS	NC_002505	VqmR	sRNA	NC_002506	165	1.14049e-140	7.48714e-138	2	+	1967519	1967562	1031537	1031576	+	44	40	1967369	1969208	1031454	1031589	0.2242	0.1515	0.2606	0.1576	0.0853	0.66	0	0.9511	0.1067	1
VCA0558	CDS	NC_002506	Vcr227	sRNA	NC_002506	165	3.61001e-45	9.34383e-43	2	+	495385	495418	479981	480017	+	34	36	494924	495795	479951	480023	0.3758	0.0545	0.5212	0.0545	0.2316	0.3607	0	0.4719	0	1
VC2045	5UTR	NC_002505	Vcr043	sRNA	NC_002505	165	5.37782e-24	7.65988e-22	2	+	2203142	2203181	1114670	1114717	+	40	49	2203100	2203810	1114589	1114749	0.2303	0.103	0.2909	0.1212	0	0.5001	0	1	0	1
VC1189:VC1198	IGR	NC_002505	VadR	sRNA	NC_002506	164	6.56016e-07	2.73535e-05	2	+	1264799	1264840	3239	3274	+	42	35	1264344	1267541	3205	3286	0.372	0.0549	0.561	0.061	0.082	0.4501	0	0.54	0.0361	1
Vcr017	sRNA	NC_002505	VC2217	CDS	NC_002505	164	3.91873e-12	2.907e-10	2	-	350314	350354	2374072	2374103	-	41	32	350275	350369	2372883	2374230	0.4146	0.122	0.5061	0.122	0.5756	0.0125	0	1	0	0.4727
VC2431	CDS	NC_002505	FarS	sRNA	NC_002505	164	8.69501e-22	1.1348e-19	2	-	2607001	2607047	2266025	2266062	-	46	39	2605760	2607645	2266014	2266132	0.2988	0.0732	0.5122	0.0976	0.2535	0.6117	0	0.9138	0.0171	1
VCA0519	CDS	NC_002506	VqmR	sRNA	NC_002506	164	4.29694e-72	1.65033e-69	2	+	450076	450115	1031529	1031573	+	40	45	449849	450400	1031469	1031589	0.3049	0.1341	0.4573	0.1951	0.7079	0.608	0.4367	0.999	0.2067	1
VC2251	CDS	NC_002505	VqmR	sRNA	NC_002506	164	4.35645e-92	2.07853e-89	2	-	2405808	2405872	1031537	1031574	+	65	38	2405616	2406120	1031480	1031589	0.3963	0.1037	0.5549	0.1768	0.5664	0.9085	0	0.943	0.28	1
MicX	sRNA	NC_002506	VC2439	CDS	NC_002505	163	1.07042e-14	9.56611e-13	2	-	893402	893441	2616396	2616437	-	40	41	893346	893517	2616362	2617545	0.3988	0.1104	0.5153	0.1227	0.6251	0.9988	0.2886	0.7872	0.1468	1
VC0586	CDS	NC_002505	Vcr017	sRNA	NC_002505	163	1.16783e-190	9.58927e-188	2	-	614733	614759	350279	350318	-	27	40	614301	614768	350274	350368	0.1043	0.0368	0.1166	0.0491	0.0217	0.5286	0	0.6692	0	1
Vcr017	sRNA	NC_002505	VCA0919	CDS	NC_002506	162	8.32672e-77	3.39732e-74	2	-	350322	350359	871407	871448	+	38	41	350275	350369	871281	871669	0.3272	0.0988	0.4136	0.1667	0.4858	0.4159	0	1	0	1
VC2338	CDS	NC_002505	TfoR	sRNA	NC_002505	161	1.60539e-44	4.09059e-42	2	-	2490458	2490497	2236664	2236700	+	40	37	2487524	2490673	2236592	2236709	0.3478	0.0745	0.4224	0.0994	0.0568	0.9391	0	0.9933	0.1077	1
VC1585:VC1588	IGR	NC_002505	Spot42	sRNA	NC_002505	161	9.20453e-123	5.47956e-120	2	-	1698695	1698718	106130	106179	+	24	50	1698675	1698742	106108	106183	0.2298	0.0745	0.2298	0.087	0.2264	0.9483	0.1426	0.262	0.2936	0.9817
VC0439	CDS	NC_002505	TfoR	sRNA	NC_002505	161	3.3102e-79	1.37848e-76	2	+	469666	469697	2236644	2236699	+	31	56	469544	469800	2236589	2236710	0.236	0.0807	0.3292	0.1056	0.8033	0.5042	0.4887	1	0.0846	1
VCA1043	CDS	NC_002506	Vcr227	sRNA	NC_002506	161	4.23896e-10	2.66717e-08	2	-	994149	994189	479978	480014	+	41	37	993484	994356	479951	480023	0.3851	0.0994	0.5217	0.1056	0.158	0.8547	0	0.8623	0	1
VCA0908	CDS	NC_002506	Vcr043	sRNA	NC_002505	161	2.07515e-96	1.03338e-93	2	-	863594	863634	1114688	1114724	+	41	37	863506	864028	1114606	1114749	0.3416	0.0683	0.3975	0.1615	0.8924	0.8446	0.0298	1	0.1006	1
VC0124	3UTR	NC_002505	Vcr043	sRNA	NC_002505	161	4.3131e-54	1.27801e-51	2	+	119172	119210	1114679	1114725	+	39	48	119126	119229	1114605	1114749	0.4596	0.0497	0.5155	0.0497	1	0.5594	0.6744	1	0.0943	1
VC0558	CDS	NC_002505	Spot42	sRNA	NC_002505	161	1.24188e-30	2.25273e-28	2	-	593228	593262	106139	106179	+	34	41	592327	593583	106085	106183	0.2422	0.1677	0.2733	0.1988	0.2707	0.9436	0	0.975	0.0826	0.9817
VC1494	CDS	NC_002505	Vcr043	sRNA	NC_002505	161	1.2101e-18	1.37039e-16	2	-	1602964	1602999	1114670	1114710	+	36	41	1602853	1605496	1114603	1114749	0.3043	0.1118	0.3975	0.118	0.9681	0.7573	0	1	0.0818	1
VC2086	CDS	NC_002505	VC2087	CDS	NC_002505	160	4.54649e-143	3.02258e-140	2	-	2245797	2245863	2247668	2247709	-	68	43	2245311	2246657	2246622	2249515	0.325	0.0562	0.475	0.075	0.6791	0.623	0	1	0	1
VC0530	CDS	NC_002505	TfoR	sRNA	NC_002505	160	2.42258e-32	4.65906e-30	2	+	562008	562048	2236664	2236700	+	41	37	561286	562284	2236592	2236710	0.375	0.05	0.6812	0.05	0.7212	0.6622	0.0194	0.9392	0.1077	1
VC2064	CDS	NC_002505	VcdRP	sRNA	NC_002505	160	2.2211e-79	9.26413e-77	2	-	2220013	2220051	2433393	2433430	-	40	38	2219968	2220692	2433385	2433486	0.3	0.0687	0.45	0.1	0.9711	0.8602	0.0264	1	0.6754	1
VC0244	CDS	NC_002505	Qrr3	sRNA	NC_002506	160	0.00108917	0.0168923	2	+	251369	251397	772309	772345	+	30	36	250475	251547	772267	772366	0.2438	0.0688	0.2625	0.075	0.8544	0.4812	0.0181	0.99	0.0841	1
VC0674	CDS	NC_002505	TfoR	sRNA	NC_002505	160	3.65095e-24	5.2401e-22	2	+	720947	720988	2236665	2236703	+	42	39	720729	721451	2236608	2236710	0.25	0.0812	0.375	0.15	0.3011	0.6726	0	0.8687	0.2308	1
VC0766	CDS	NC_002505	TfoR	sRNA	NC_002505	160	1.73651e-89	7.96596e-87	2	-	819485	819528	2236661	2236695	+	44	35	819348	819840	2236603	2236710	0.325	0.0688	0.4375	0.1313	0.2425	0.9006	0	0.3448	0.1923	1
VC2604	CDS	NC_002505	Spot42	sRNA	NC_002505	159	9.16722e-10	5.57907e-08	2	-	2774229	2774272	106140	106176	+	43	37	2773879	2774578	106078	106184	0.3145	0.2013	0.3962	0.2327	0.4872	0.9214	0	1	0.0183	0.9908
VCA0123	CDS	NC_002506	VqmR	sRNA	NC_002506	159	2.5397e-134	1.61859e-131	2	+	140030	140071	1031541	1031578	+	42	38	139863	140627	1031473	1031589	0.3208	0.1447	0.4214	0.195	0.8156	0.6881	0.7475	0.9977	0.2333	1
VC0254	CDS	NC_002505	VadR	sRNA	NC_002506	159	1.0536e-24	1.54349e-22	2	+	260986	261034	3244	3277	+	49	34	260572	261806	3201	3286	0.3522	0.0692	0.4843	0.0943	0.2137	0.5034	0	0.8988	0	1
VC0184	CDS	NC_002505	Spot42	sRNA	NC_002505	159	3.86499e-43	9.59605e-41	2	-	187449	187482	106132	106169	+	34	38	186470	188046	106080	106185	0.239	0.1761	0.3019	0.195	0.4268	0.8551	0.0729	1	0.0367	1
VC2137	CDS	NC_002505	VqmR	sRNA	NC_002506	159	1.31504e-07	6.12589e-06	2	-	2292580	2292617	1031527	1031573	+	38	48	2291335	2292883	1031451	1031589	0.283	0.1132	0.3962	0.1509	0.1349	0.9018	0	0.9843	0.0867	1
VCA0772	CDS	NC_002506	FarS	sRNA	NC_002505	159	2.49294e-56	7.64628e-54	2	+	714965	715001	2266022	2266061	-	37	41	714762	715073	2266014	2266137	0.3145	0.0629	0.3711	0.0629	0.9524	0.9608	0.7537	1	0	1
VC0309	CDS	NC_002505	Vcr043	sRNA	NC_002505	159	1.55782e-25	2.36004e-23	2	+	322284	322317	1114669	1114718	+	34	49	320734	322576	1114606	1114749	0.5094	0.0818	0.6101	0.0818	0.8633	0.4978	0.0033	1	0.1006	1
VCA0860	CDS	NC_002506	Spot42	sRNA	NC_002505	159	1.77124e-11	1.25156e-09	2	+	809317	809356	106132	106169	+	40	38	809209	811344	106076	106184	0.3145	0.1384	0.5157	0.1887	0.0419	0.5119	0	1	0	0.9908
VC2338	CDS	NC_002505	Spot42	sRNA	NC_002505	159	5.45849e-09	3.04144e-07	2	-	2490156	2490178	106135	106180	+	22	47	2487598	2490277	106117	106185	0.1572	0.0629	0.1572	0.0629	0.1531	0.9575	0.1146	0.9697	0.3761	1
VC1915	CDS	NC_002505	Vcr043	sRNA	NC_002505	158	1.63339e-05	0.000502243	2	-	2065324	2065361	1114666	1114706	+	38	42	2064069	2065542	1114606	1114749	0.2911	0.0696	0.3861	0.0759	0.095	0.732	0	0.8467	0.1006	1
VCA0843	CDS	NC_002506	Vcr229	sRNA	NC_002506	158	3.10379e-34	6.30231e-32	2	+	785789	785828	897640	897680	+	40	41	785484	787282	897527	897726	0.1835	0.2025	0.2532	0.3924	0.0651	0.5664	0	1	0	1
VC2606	CDS	NC_002505	VrrA	sRNA	NC_002505	158	2.25958e-05	0.000667194	2	-	2774926	2774968	1878773	1878809	+	43	37	2774809	2776625	1878684	1878825	0.3608	0.0633	0.5823	0.0696	0.9442	0.9005	0.0017	1	0	1
VCA0738	CDS	NC_002506	MicV	sRNA	NC_002505	158	3.33455e-110	1.8427e-107	2	-	685493	685533	2812100	2812126	-	40	27	684253	685580	2812094	2812162	0.4177	0.0633	0.5633	0.0759	0.0307	0.5394	0	1	0	1
VC1765	CDS	NC_002505	Vcr043	sRNA	NC_002505	157	0.00171716	0.0238468	2	-	1907498	1907540	1114685	1114725	+	44	41	1905983	1908752	1114606	1114750	0.3185	0.0828	0.5159	0.0828	0.4434	0.8502	0.0346	0.9371	0.1006	1
VCA0763	CDS	NC_002506	Vcr017	sRNA	NC_002505	157	1.9994e-137	1.30278e-134	2	-	707885	707927	350286	350320	-	43	35	706620	708283	350274	350368	0.3885	0.0701	0.6051	0.0892	0.1851	0.51	0	0.9481	0	1
VC0267:VC0271	IGR	NC_002505	Spot42	sRNA	NC_002505	157	1.66684e-08	8.73388e-07	2	-	275686	275722	106134	106176	+	37	44	273708	276662	106078	106185	0.1656	0.2229	0.1911	0.2803	0.3385	0.9218	0.0283	0.9673	0.0183	1
VC2597	CDS	NC_002505	TfoR	sRNA	NC_002505	157	2.23904e-05	0.000662099	2	-	2764511	2764547	2236667	2236706	+	37	40	2764444	2764893	2236607	2236709	0.242	0.0828	0.3439	0.0828	0.869	0.9827	0	1	0.2231	1
VC0447	5UTR	NC_002505	TfoR	sRNA	NC_002505	156	7.61608e-07	3.13127e-05	2	+	477346	477388	2236662	2236696	+	43	35	477107	478255	2236592	2236710	0.3654	0.1346	0.5833	0.2051	0	0.644	0	1	0.1077	1
VC0968	CDS	NC_002505	Vcr064	sRNA	NC_002505	156	3.62977e-183	2.90756e-180	2	-	1032186	1032225	1595731	1595758	-	40	28	1032003	1033184	1595728	1595772	0.3013	0.0449	0.4231	0.0449	0.9839	0.6129	0	1	0.4189	1
VC0911	CDS	NC_002505	VC0910	CDS	NC_002505	156	3.0737e-33	6.03988e-31	2	+	972325	972399	970794	970845	+	75	52	971255	972992	969771	971280	0.3013	0.109	0.4167	0.1154	0.6487	0.7005	0	1	0	1
VC1048	CDS	NC_002505	VrrA	sRNA	NC_002505	156	1.43197e-06	5.58328e-05	2	+	1118716	1118755	1878780	1878815	+	40	36	1118427	1119053	1878698	1878824	0.4231	0.0769	0.6154	0.0833	0.5488	0.6908	0	1	0.1007	1
VC0533	CDS	NC_002505	Qrr3	sRNA	NC_002506	155	2.75589e-89	1.25761e-86	2	+	564461	564503	772304	772339	+	43	36	564274	564615	772269	772367	0.3419	0.0968	0.4645	0.1161	0.8343	0.4265	0.5893	0.954	0.1028	1
QrrX	sRNA	NC_002506	Qrr2	sRNA	NC_002506	155	5.85198e-39	1.3364e-36	2	-	776895	776931	48484	48517	+	37	34	776862	776968	48448	48555	0.3097	0.0903	0.4129	0.0968	0.503	0.7735	0	0.731	0.3554	1
VC0910	CDS	NC_002505	VC0911	CDS	NC_002505	155	9.76104e-33	1.89111e-30	2	+	970710	970747	972303	972345	+	39	43	969740	971272	971253	973034	0.3484	0.071	0.4516	0.1161	0.6679	0.5918	0	1	0	1
VCA0288	CDS	NC_002506	MicV	sRNA	NC_002505	155	5.30566e-17	5.48225e-15	2	+	308807	308847	2812100	2812129	-	41	31	308570	309031	2812093	2812163	0.2774	0.0645	0.4903	0.1097	0.6711	0.9285	0	1	0	1
VC0247	CDS	NC_002505	VC0249	CDS	NC_002505	155	1.30426e-74	5.17627e-72	2	+	254085	254126	255656	255694	+	42	39	253701	254456	254932	256165	0.3226	0.0839	0.3742	0.2645	0.5825	0.638	0.0613	0.9877	0.1265	0.9979
VC2059	CDS	NC_002505	Vssrna24	sRNA	NC_002505	154	0.000169284	0.0037215	2	-	2214569	2214611	106501	106536	+	43	36	2214164	2214676	106481	106538	0.3636	0.0649	0.5	0.0909	0.1747	0.9854	0	0.9485	0	1
VC0763	CDS	NC_002505	VqmR	sRNA	NC_002506	154	1.23516e-64	4.33691e-62	2	+	816304	816341	1031530	1031569	+	38	40	815467	817009	1031458	1031589	0.3117	0.0779	0.3961	0.1234	0.5473	0.6145	0	0.9973	0.1333	1
VC0036	5UTR	NC_002505	Vcr001	sRNA	NC_002505	154	5.28501e-16	5.17317e-14	2	-	35750	35794	21904	21938	+	45	36	35633	35833	21897	21941	0.5195	0.0455	0.7857	0.0519	0	0.9334	0	0.0716	0	1
VC1423:VC1429	IGR	NC_002505	VqmR	sRNA	NC_002506	154	4.7616e-156	3.32597e-153	2	+	1522963	1523001	1031535	1031575	+	39	41	1522863	1523029	1031474	1031589	0.3766	0.1364	0.539	0.1623	0.2054	0.6492	0.1792	0.2107	0.24	1
VC1912	CDS	NC_002505	FarS	sRNA	NC_002505	154	4.08359e-05	0.00111063	2	-	2062305	2062344	2266025	2266063	-	41	40	2061700	2062805	2266015	2266139	0.2597	0.0974	0.539	0.1169	0.4366	0.6033	0.0086	0.9538	0	1
MicV	sRNA	NC_002505	VC0078	CDS	NC_002505	154	2.75331e-19	3.21388e-17	2	-	2812118	2812158	77073	77127	+	41	54	2812114	2812164	76794	77265	0.1883	0.0649	0.3117	0.0909	0.6597	0.6323	0	0.7164	0.022	0.8862
Vcr079	sRNA	NC_002505	VadR	sRNA	NC_002506	154	2.38812e-12	1.8053e-10	2	-	2347246	2347287	3244	3278	+	42	35	2347195	2347341	3205	3285	0.3052	0.0779	0.539	0.1104	0.5497	0.9208	0	0.8679	0.0361	1
VC1248	CDS	NC_002505	Spot42	sRNA	NC_002505	152	6.47098e-42	1.58115e-39	2	-	1320671	1320708	106142	106178	+	38	38	1319301	1320941	106079	106184	0.2632	0.2632	0.3355	0.3684	0.1147	0.9387	0	0.9658	0.0275	0.9908
VC2259	CDS	NC_002505	Spot42	sRNA	NC_002505	152	5.46979e-08	2.69059e-06	2	-	2414844	2414888	106136	106173	+	45	37	2414388	2415328	106080	106185	0.2961	0.2105	0.5132	0.2434	0.4925	0.8874	0	1	0.0367	1
VC0251	CDS	NC_002505	VC0249	CDS	NC_002505	152	3.61468e-63	1.24418e-60	2	+	258019	258057	255657	255696	+	39	40	257284	259734	254749	256131	0.3026	0.1118	0.5461	0.1776	0.3089	0.6389	0	0.9859	0	0.9739
VC0516	CDS	NC_002505	Spot42	sRNA	NC_002505	151	1.79746e-15	1.69117e-13	2	-	549816	549856	106140	106175	+	41	36	549135	550058	106085	106185	0.9404	0.2252	1.9007	0.2517	0.1649	0.9075	0	0.7139	0.0826	1
VC0247	CDS	NC_002505	Qrr3	sRNA	NC_002506	151	6.95939e-28	1.14577e-25	2	+	253968	254000	772314	772348	+	33	35	253874	254422	772264	772366	0.3841	0.0662	0.4106	0.0728	0.4279	0.5231	0.2736	0.946	0.0561	1
VC1558	CDS	NC_002505	Vcr230	sRNA	NC_002506	151	2.91831e-101	1.52273e-98	2	-	1670502	1670540	938029	938064	+	39	36	1669251	1670679	937994	938067	0.3377	0.0464	0.5033	0.053	0.088	0.9676	0	0.9589	0	1
VC1535	CDS	NC_002505	Qrr1	sRNA	NC_002505	150	2.26981e-197	1.9056e-194	2	-	1647517	1647567	1089970	1090005	-	51	36	1647143	1649089	1089963	1090043	0.3667	0.1	0.6333	0.1067	0.9289	0.5669	0.1513	1	0.1596	1
VC0037	CDS	NC_002505	VqmR	sRNA	NC_002506	150	3.83227e-15	3.52339e-13	2	-	36386	36422	1031528	1031570	+	37	43	35987	36486	1031475	1031589	0.3467	0.1067	0.3933	0.14	0.1567	0.8778	0	1	0.2467	1
VC0532	CDS	NC_002505	TfoR	sRNA	NC_002505	150	3.45599e-80	1.46008e-77	2	+	563521	563561	2236668	2236703	+	41	36	563151	563738	2236603	2236709	0.2733	0.06	0.5533	0.06	0.7413	0.6922	0.0863	1	0.1923	1
VC1128:VC1130	IGR	NC_002505	FarS	sRNA	NC_002505	150	1.4576e-60	4.84518e-58	2	-	1196694	1196732	2266021	2266059	-	39	39	1196559	1196927	2266016	2266117	0.2867	0.0467	0.4133	0.0533	0.9123	0.6403	0.7381	1	0.1453	1
VC2481	CDS	NC_002505	Spot42	sRNA	NC_002505	150	2.85596e-36	6.06225e-34	2	+	2660710	2660748	106140	106178	+	39	38	2659875	2661178	106080	106185	0.3667	0.2667	0.5733	0.36	0.6087	0.5898	0	0.9585	0.0367	1
VC2699	CDS	NC_002505	TarB	sRNA	NC_002505	150	2.16599e-100	1.12347e-97	2	+	2867685	2867732	911234	911269	-	48	36	2866517	2867883	911231	911307	0.26	0.1267	0.4267	0.14	0.9144	0.9868	0	1	0.1494	1
VCA1055	CDS	NC_002506	Spot42	sRNA	NC_002505	150	2.11825e-70	7.97195e-68	2	+	1004501	1004529	106139	106177	+	28	39	1004476	1005182	106080	106184	0.1933	0.1133	0.2533	0.1467	0.0657	0.5783	0.0087	0.7736	0.0367	0.9908
VC2178	CDS	NC_002505	VrrA	sRNA	NC_002505	150	2.5266e-112	1.42631e-109	2	-	2322913	2322952	1878783	1878819	+	40	36	2322890	2323418	1878720	1878824	0.7	0.0867	0.7867	0.0933	0.9914	0.9686	0.4047	1	0.259	1
VC0033:VC0039	IGR	NC_002505	Spot42	sRNA	NC_002505	149	1.21191e-28	2.052e-26	2	+	35814	35855	106143	106180	+	41	37	35488	36014	106078	106184	0.3289	0.2349	0.4161	0.4094	0.7953	0.6189	0.704	0.835	0.0183	0.9908
VC1740	CDS	NC_002505	FarS	sRNA	NC_002505	149	8.87676e-72	3.38944e-69	2	-	1877685	1877724	2266025	2266063	-	39	39	1876037	1877849	2266016	2266138	0.4362	0.1275	0.6242	0.1342	0.0498	0.6085	0	0.7721	0	1
VCA0628	CDS	NC_002506	Vcr043	sRNA	NC_002505	149	2.18113e-19	2.55738e-17	2	+	565430	565469	1114687	1114724	+	39	39	563916	565962	1114607	1114749	0.396	0.1342	0.5436	0.2148	0.7708	0.6092	0.0566	0.9977	0.1069	1
VC2040	CDS	NC_002505	Vcr229	sRNA	NC_002506	149	3.13165e-98	1.58972e-95	2	+	2197104	2197129	897571	897664	+	27	94	2197095	2197352	897525	897726	0.0872	0.0671	0.1275	0.1007	0.0112	0.2219	0	1	0	1
Vcr036	sRNA	NC_002505	GcvB	sRNA	NC_002505	149	6.7052e-87	3.00743e-84	2	-	840416	840451	954766	954805	-	36	40	840386	840479	954717	954922	0.4228	0.0604	0.5369	0.094	0.5889	0.5742	0	0.914	0	1
VC0759	CDS	NC_002505	TfoR	sRNA	NC_002505	148	1.34768e-58	4.33139e-56	2	+	811713	811756	2236667	2236703	+	44	37	811527	812181	2236604	2236710	0.2905	0.0405	0.3311	0.0473	0.5907	0.6858	0.3885	0.9673	0.2	1
VC2471	CDS	NC_002505	TfoR	sRNA	NC_002505	147	9.04584e-57	2.81741e-54	2	-	2652362	2652402	2236663	2236699	+	41	37	2652246	2652605	2236584	2236710	0.3265	0.0952	0.4082	0.1361	0.6735	0.927	0	1	0.0462	1
VC0985	CDS	NC_002505	TfoR	sRNA	NC_002505	147	4.31115e-09	2.43688e-07	2	+	1049415	1049461	2236662	2236699	+	48	37	1048552	1050174	2236589	2236710	0.3333	0.0884	0.6667	0.1429	0.6342	0.6471	0.1573	1	0.0846	1
FarS	sRNA	NC_002505	VC0044	CDS	NC_002505	147	3.19657e-40	7.48257e-38	2	-	2266098	2266131	42033	42069	-	35	36	2266017	2266136	41976	42320	0.5238	0.0476	0.5442	0.0612	0.3103	0.9457	0	1	0.7531	1
VC1442	CDS	NC_002505	Vcr229	sRNA	NC_002506	147	4.21204e-20	5.07726e-18	2	-	1538808	1538849	897622	897689	+	43	68	1538183	1539612	897525	897726	0.3401	0.1156	0.4014	0.2041	0.525	0.8136	0	0.9609	0	1
VC0826	CDS	NC_002505	VadR	sRNA	NC_002506	147	1.22412e-16	1.24136e-14	2	+	889340	889381	3247	3280	+	42	34	888844	889525	3202	3289	0.3401	0.102	0.4558	0.1701	0.8051	0.5405	0	1	0	1
VCA0544	CDS	NC_002506	Spot42	sRNA	NC_002505	146	0.00038243	0.00734726	2	-	480952	480987	106142	106178	+	36	37	480399	481770	106100	106185	0.2534	0.1712	0.3082	0.2397	0.4784	0.9384	0	0.8107	0.2202	1
VC0366	5UTR	NC_002505	TfoR	sRNA	NC_002505	146	1.00019e-22	1.35815e-20	2	+	384135	384166	2236647	2236692	+	32	45	384086	384481	2236592	2236710	0.3425	0.1918	0.3425	0.2877	0	0.5345	0	0.7826	0.1077	1
VC0556	CDS	NC_002505	Spot42	sRNA	NC_002505	146	4.64468e-09	2.61356e-07	2	+	590969	591007	106141	106180	+	39	39	590569	591626	106109	106185	0.6438	0.1986	0.8014	0.2466	0.5861	0.5992	0.3081	0.9797	0.3028	1
VC0677	CDS	NC_002505	Spot42	sRNA	NC_002505	145	1.79902e-48	4.86808e-46	2	+	724894	724927	106140	106179	+	34	39	724029	725065	106092	106185	0.4276	0.1793	0.5379	0.2345	0.9793	0.589	0	1	0.1468	1
VC1099	CDS	NC_002505	VcdRP	sRNA	NC_002505	145	4.16336e-180	3.23602e-177	2	+	1169274	1169314	2433394	2433430	-	42	37	1169167	1169772	2433386	2433477	0.2759	0.1034	0.3448	0.1655	0.053	0.9774	0	1	0.7049	1
VC0204:VC0208	IGR	NC_002505	Vcr227	sRNA	NC_002506	145	4.12905e-122	2.44695e-119	2	-	215773	215807	479980	480015	+	35	36	215408	215876	479951	480024	0.331	0.0552	0.669	0.0552	0.0515	0.8763	0.0076	0.2064	0	1
VC2220	CDS	NC_002505	TfoR	sRNA	NC_002505	144	6.52312e-82	2.8149e-79	2	+	2374589	2374627	2236662	2236703	+	39	42	2374550	2375497	2236588	2236710	0.3542	0.0764	0.3958	0.1042	0.0826	0.6443	0	1	0.0769	1
VC1998:VC2006	IGR	NC_002505	Qrr4	sRNA	NC_002506	144	1.21657e-91	5.73137e-89	2	-	2153348	2153391	908235	908269	-	43	35	2153286	2153409	908201	908301	0.4097	0.0972	0.5764	0.1042	0.7896	0.3538	0.7797	0.7998	0.0476	1
VCA0547	CDS	NC_002506	Vcr043	sRNA	NC_002505	144	2.6771e-90	1.23892e-87	2	+	485599	485636	1114662	1114707	+	38	46	485506	485703	1114591	1114749	0.3264	0.0833	0.4306	0.0972	0.5102	0.4513	0	0.867	0.0063	1
VC2761	CDS	NC_002505	TfoR	sRNA	NC_002505	143	1.52928e-26	2.41019e-24	2	+	2947188	2947221	2236657	2236705	+	34	49	2946929	2948034	2236604	2236710	0.1958	0.0559	0.2937	0.0629	0.3395	0.6096	0.0965	1	0.2	1
Vcr229	sRNA	NC_002506	Vcr224	sRNA	NC_002506	143	8.09987e-26	1.24073e-23	2	+	897564	897609	14726	14762	+	46	36	897526	897699	14695	14766	0.3706	0.1329	0.4615	0.1538	0.4112	0.4559	0	0.8643	0	1
VC0534	CDS	NC_002505	TfoR	sRNA	NC_002505	143	3.80385e-64	1.32672e-61	2	+	564941	564980	2236661	2236698	+	40	38	564680	565689	2236604	2236709	0.2378	0.0559	0.3007	0.0629	0.2463	0.6394	0	0.9503	0.2	1
VC0247	CDS	NC_002505	Vcr017	sRNA	NC_002505	143	5.08367e-16	4.97795e-14	2	+	254261	254299	350285	350321	-	39	38	253834	254465	350274	350367	0.4056	0.0559	0.6154	0.0559	0.7953	0.896	0.2245	0.9988	0	1
VC0682	CDS	NC_002505	Vcr227	sRNA	NC_002506	143	3.2083e-48	8.6458e-46	2	+	730311	730341	479969	480015	+	30	48	728765	731524	479951	480024	0.3427	0.0769	0.4406	0.0839	0.5804	0.1671	0.0274	0.9958	0	1
VC0604	CDS	NC_002505	VrrA	sRNA	NC_002505	142	8.72882e-49	2.37425e-46	2	+	634048	634088	1878779	1878814	+	42	36	633828	636340	1878711	1878824	0.3592	0.0915	0.5775	0.0915	0.0764	0.686	0	0.9434	0.1942	1
VC0241	CDS	NC_002505	GcvB	sRNA	NC_002505	142	1.20105e-26	1.89746e-24	2	+	247271	247317	954733	954772	-	48	40	246415	247917	954717	954853	0.3099	0.0563	0.4225	0.0563	0.5267	0.928	0	0.993	0.3382	1
VC0985	CDS	NC_002505	VadR	sRNA	NC_002506	142	5.68005e-23	7.78553e-21	2	+	1049866	1049914	3240	3276	+	49	36	1048219	1050174	3201	3286	0.3662	0.0845	0.5634	0.2324	0.8718	0.4611	0	1	0	1
VC2131	CDS	NC_002505	TfoR	sRNA	NC_002505	142	7.24695e-34	1.44904e-31	2	-	2285304	2285342	2236655	2236696	+	39	42	2284863	2285500	2236602	2236710	0.3239	0.0845	0.3662	0.1338	0.1725	0.9063	0	0.7155	0.1846	1
VC1132	CDS	NC_002505	TfoR	sRNA	NC_002505	142	2.56262e-58	8.166e-56	2	+	1201825	1201860	2236663	2236698	+	36	36	1201058	1202140	2236592	2236710	0.3169	0.1338	0.3803	0.2254	0.6567	0.652	0	0.9628	0.1077	1
VC2454	CDS	NC_002505	TfoR	sRNA	NC_002505	142	2.86631e-67	1.04132e-64	2	-	2638559	2638598	2236670	2236705	+	40	36	2637484	2638674	2236606	2236710	0.3944	0.0775	0.4718	0.0845	0.0783	0.9765	0	0.9102	0.2154	1
VC0516:VCt038	IGR	NC_002505	VadR	sRNA	NC_002506	142	8.35857e-131	5.23785e-128	2	-	550140	550174	3241	3280	+	34	40	550076	550186	3199	3285	0.2958	0.0915	0.3521	0.1268	0.36	0.9354	0	0.8661	0	1
Vcr067	sRNA	NC_002505	Vcr214	sRNA	NC_002505	141	2.45941e-80	1.04241e-77	2	+	1802033	1802073	2376098	2376134	+	41	37	1801887	1802116	2376040	2376143	0.4468	0.0567	0.7376	0.0567	0.7934	0.6122	0	0.9786	0.1053	1
GcvB	sRNA	NC_002505	VC1992	CDS	NC_002505	140	5.94013e-32	1.12261e-29	2	-	954840	954884	2143911	2143943	+	45	33	954717	954922	2143836	2144762	0.2571	0.1071	0.4071	0.2	0.3998	0.0146	0	1	0	0.9976
VC0406	CDS	NC_002505	Vcr227	sRNA	NC_002506	140	1.41583e-27	2.30777e-25	2	+	433218	433257	479976	480015	+	40	40	433093	434162	479953	480023	0.2357	0.1214	0.2929	0.1214	0.1206	0.2826	0	0.8602	0	1
VC2359	5UTR	NC_002505	TfoR	sRNA	NC_002505	139	9.15584e-94	4.45772e-91	2	-	2515570	2515606	2236662	2236700	+	37	38	2515039	2515760	2236597	2236710	0.295	0.1871	0.8633	0.2158	0	0.9367	0	0.7735	0.1462	1
VC0434	CDS	NC_002505	Vcr227	sRNA	NC_002506	138	3.0009e-19	3.49665e-17	2	-	465973	466015	479980	480015	+	43	36	465186	466181	479956	480023	0.3696	0.0942	0.5145	0.1014	0.2113	0.8693	0	1	0	1
VCA0194	CDS	NC_002506	Spot42	sRNA	NC_002505	138	5.66285e-28	9.35252e-26	2	-	211155	211197	106142	106177	+	43	36	210937	211895	106084	106185	0.2899	0.1957	0.4348	0.2029	0.9266	0.9285	0.0475	1	0.0734	1
VC2007	CDS	NC_002505	TfoR	sRNA	NC_002505	138	6.57394e-51	1.87782e-48	2	-	2159824	2159869	2236665	2236702	+	46	38	2159538	2160567	2236606	2236710	0.3913	0.0652	0.7826	0.1087	0.5915	0.9532	0	0.8266	0.2154	1
VC0240:VC0259	IGR	NC_002505	Spot42	sRNA	NC_002505	138	0.00352332	0.039433	2	-	253136	253173	106138	106176	+	38	39	246507	264112	106079	106184	0.3768	0.1667	0.6014	0.1812	0.6149	0.9206	0.0004	0.986	0.0275	0.9908
VC0761	CDS	NC_002505	VC0762	CDS	NC_002505	137	4.55671e-237	4.4703e-234	2	+	813729	813773	815128	815167	+	45	40	813520	814181	814583	815393	0.292	0.1022	0.5036	0.1679	0.3654	0.8209	0	1	0.3509	1
VC2033	CDS	NC_002505	VrrA	sRNA	NC_002505	137	3.82761e-07	1.6635e-05	2	-	2187998	2188044	1878765	1878800	+	47	35	2187472	2190326	1878683	1878823	0.365	0.0657	0.5693	0.0949	0.8584	0.8327	0	1	0	1
VC2059	CDS	NC_002505	VcdRP	sRNA	NC_002505	137	3.27567e-76	1.32615e-73	2	-	2214504	2214550	2433401	2433434	-	48	34	2214177	2214686	2433386	2433566	0.3942	0.0657	0.5401	0.073	0.3003	0.8458	0	0.9237	0.4131	1
VC2147:VC2150	IGR	NC_002505	Spot42	sRNA	NC_002505	136	3.19565e-56	9.76733e-54	2	+	2302744	2302770	106132	106179	+	28	48	2302526	2302800	106108	106184	0.2353	0.0809	0.2353	0.0809	0.912	0.5138	0.3069	0.9851	0.2936	0.9908
VC0078	CDS	NC_002505	GcvB	sRNA	NC_002505	136	2.21895e-05	0.000657568	2	+	76982	77036	954727	954762	-	55	36	76778	77386	954718	954877	0.3603	0.0956	0.4779	0.1029	0.4657	0.9535	0	1	0.2206	1
VC2095	CDS	NC_002505	Qrr4	sRNA	NC_002506	136	5.8778e-68	2.1533e-65	2	-	2257757	2257798	908215	908250	-	42	36	2256935	2257838	908200	908303	0.3088	0.0809	0.5147	0.0956	0.0259	0.537	0	0.5255	0.0286	1
VC0243	CDS	NC_002505	Vcr001	sRNA	NC_002505	136	1.96056e-41	4.7114e-39	2	+	249888	249926	21904	21939	+	39	36	249547	250452	21897	21941	0.3603	0.0735	0.5074	0.1029	0.5376	0.0756	0.1998	1	0	1
VC2072	CDS	NC_002505	VqmR	sRNA	NC_002506	136	8.30622e-67	3.00512e-64	2	+	2227408	2227448	1031538	1031575	+	41	38	2227347	2229574	1031472	1031589	0.2721	0.1471	0.4118	0.2206	0.0266	0.6655	0	0.7808	0.2267	1
VC0533	CDS	NC_002505	Qrr1	sRNA	NC_002505	136	6.66226e-74	2.60851e-71	2	+	564440	564480	1089972	1090009	-	41	37	564194	564639	1089963	1090053	0.2574	0.1397	0.5074	0.1471	0.8101	0.9123	0.5037	0.9797	0.0532	1
VC2677	5UTR	NC_002505	Vcr043	sRNA	NC_002505	135	1.63467e-31	3.04323e-29	2	-	2845066	2845102	1114667	1114711	+	37	46	2844766	2845180	1114591	1114749	0.3259	0.0741	0.437	0.1037	0	0.7638	0	0.2771	0.0063	1
VC0545	CDS	NC_002505	VadR	sRNA	NC_002506	135	2.13502e-17	2.25591e-15	2	+	576622	576659	3247	3283	+	39	36	576490	578855	3223	3286	0.3037	0.0519	0.4222	0.1037	0.0524	0.5475	0	0.9028	0.253	1
VC2087	CDS	NC_002505	VC2086	CDS	NC_002505	135	3.31854e-111	1.85341e-108	2	-	2247703	2247751	2245821	2245860	-	50	40	2246620	2249487	2245314	2246634	0.3407	0.0815	0.6	0.0963	0.6253	0.627	0	1	0	1
VC0329	CDS	NC_002505	Vcr017	sRNA	NC_002505	134	1.37283e-40	3.23668e-38	2	+	345654	345690	350279	350316	-	37	38	344437	348562	350274	350364	0.3731	0.0672	0.4104	0.0746	0.2821	0.9518	0	0.965	0.0326	1
VC1920	CDS	NC_002505	VadR	sRNA	NC_002506	134	4.54327e-34	9.16833e-32	2	-	2071382	2071433	3240	3275	+	52	36	2069307	2071753	3198	3286	0.306	0.1045	0.3806	0.209	0.1459	0.8739	0	1	0	1
VC0533	CDS	NC_002505	TfoR	sRNA	NC_002505	134	2.22115e-05	0.000657998	2	+	564309	564347	2236657	2236695	+	39	39	563736	564704	2236577	2236710	0.3209	0.1045	0.4328	0.1045	0.6674	0.6098	0.0139	1	0	1
VC2717	CDS	NC_002505	VC2597	5UTR	NC_002505	134	6.68353e-304	7.88587e-301	2	-	2892645	2892687	2764816	2764853	-	43	38	2892442	2892861	2764800	2764975	0.3806	0.0299	0.6194	0.0522	0.6149	0	0.1811	1	0	0
VCA0137	3UTR	NC_002506	Qrr3	sRNA	NC_002506	133	8.05162e-66	2.88117e-63	2	-	151317	151369	772314	772349	+	53	36	151249	152752	772269	772367	0.3008	0.0902	0.4436	0.0902	1	0.85	0	1	0.1028	1
VC0137:VC0142	IGR	NC_002505	VadR	sRNA	NC_002506	133	2.93812e-41	7.02832e-39	2	+	132795	132833	3247	3281	+	40	34	132674	132867	3225	3286	0.5038	0.0451	0.6241	0.0752	0.1504	0.5454	0.0283	0.1761	0.2771	1
VC1951	CDS	NC_002505	TfoR	sRNA	NC_002505	133	1.93526e-49	5.34159e-47	2	-	2103806	2103839	2236662	2236702	+	34	42	2102948	2103945	2236596	2236710	0.188	0.0526	0.2406	0.0752	0.1071	0.9571	0	0.8825	0.1385	1
VC2627	CDS	NC_002505	VadR	sRNA	NC_002506	133	2.95977e-37	6.4714e-35	2	-	2799026	2799060	3237	3278	+	36	42	2797978	2799316	3201	3285	0.2782	0.0526	0.391	0.0752	0.179	0.9187	0	0.8895	0	1
VC2751	CDS	NC_002505	Vcr229	sRNA	NC_002506	133	4.47423e-43	1.10982e-40	2	+	2926680	2926714	897620	897678	+	34	59	2926493	2927530	897526	897726	0.3008	0.0752	0.4135	0.188	0.1641	0.4669	0	0.9771	0	1
VC0811	CDS	NC_002505	Vcr227	sRNA	NC_002506	133	5.39021e-106	2.90513e-103	2	-	866542	866577	479978	480015	+	36	38	866358	866798	479956	480023	0.3534	0.0827	0.4286	0.0827	0.289	0.8736	0.0055	0.4923	0	1
VCA0460:VCA0463	IGR	NC_002506	VqmR	sRNA	NC_002506	132	7.94722e-94	3.87648e-91	2	+	410816	410846	1031539	1031580	+	31	43	410713	412161	1031482	1031589	0.2273	0.0682	0.3106	0.0833	0.1053	0.6705	0.0155	0.9906	0.2933	1
VC1464	CDS	NC_002505	Vcr043	sRNA	NC_002505	132	2.1365e-18	2.38546e-16	2	+	1572971	1573010	1114686	1114721	+	40	36	1572919	1573371	1114608	1114749	0.447	0.0682	0.697	0.0833	0.1977	0.6044	0	1	0.1132	1
VCA0801	CDS	NC_002506	Spot42	sRNA	NC_002505	132	7.04848e-11	4.75594e-09	2	+	742726	742763	106143	106179	+	38	37	741897	743262	106087	106184	0.3485	0.2576	0.5909	0.2803	0.6533	0.6114	0	1	0.1009	0.9908
VCA0168	CDS	NC_002506	Vcr227	sRNA	NC_002506	131	1.05244e-91	4.97606e-89	2	-	186442	186482	479979	480013	+	42	35	185957	186530	479953	480024	0.5038	0.084	0.9313	0.0992	0.5126	0.8436	0.4592	0.8054	0	1
VC0517	CDS	NC_002505	TfoR	sRNA	NC_002505	131	4.43727e-10	2.78792e-08	2	-	550726	550764	2236658	2236697	+	39	39	550446	552064	2236588	2236710	0.229	0.084	0.3053	0.0916	0.8299	0.9127	0.1172	0.9792	0.0769	1
VC0819	CDS	NC_002505	VadR	sRNA	NC_002506	131	3.12952e-112	1.76288e-109	2	-	875344	875386	3245	3280	+	43	36	875268	875408	3208	3286	0.3664	0.1298	0.5344	0.2672	0.951	0.9396	0.9062	1	0.0723	1
VC0611	5UTR	NC_002505	Vssrna24	sRNA	NC_002505	131	1.20299e-95	5.94545e-93	2	-	644246	644289	106501	106536	+	45	36	643845	644307	106480	106538	0.5954	0.0382	1.4962	0.0382	0	0.9861	0	0.2698	0	1
MicV	sRNA	NC_002505	VC2771	CDS	NC_002505	130	1.87949e-28	3.16597e-26	2	-	2812118	2812154	2956406	2956455	-	37	50	2812096	2812164	2956362	2956550	0.1846	0.1615	0.2538	0.1769	0.6497	0.4577	0	0.9851	0.2134	0.6967
VC0900	CDS	NC_002505	Vcr064	sRNA	NC_002505	130	4.79116e-113	2.71054e-110	2	-	960170	960214	1595743	1595776	-	46	34	960133	960387	1595728	1595794	0.2462	0.0923	0.3846	0.1077	0.1551	0.3694	0.0172	0.1785	0.1216	1
VC0355	CDS	NC_002505	Spot42	sRNA	NC_002505	130	6.89522e-10	4.2587e-08	2	+	376972	377011	106135	106174	+	40	41	376591	377287	106077	106185	0.3846	0.1385	0.5	0.1769	0.6139	0.539	0.0319	0.9958	0.0092	1
VCA0038	CDS	NC_002506	TfoR	sRNA	NC_002505	130	4.26503e-60	1.40525e-57	2	-	46174	46200	2236638	2236688	+	28	51	46120	46287	2236576	2236710	0.3	0.0692	0.3385	0.0769	0.8799	0.8485	0.685	0.9725	0	1
VC1779	CDS	NC_002505	TfoR	sRNA	NC_002505	130	4.26503e-60	1.40525e-57	2	-	1929841	1929876	2236658	2236701	+	36	44	1928994	1930014	2236597	2236710	0.3308	0.0769	0.4692	0.1154	0.1217	0.9433	0	0.999	0.1462	1
VC0112	CDS	NC_002505	Vcr001	sRNA	NC_002505	130	1.26445e-49	3.50854e-47	2	+	107452	107493	21904	21939	+	42	36	107401	108044	21899	21940	0.3077	0.0692	0.4231	0.0769	0.1255	0.0804	0	0.9463	0	0.975
Vcr017	sRNA	NC_002505	VCA0278	5UTR	NC_002506	130	4.46477e-74	1.75863e-71	2	-	350322	350360	297727	297768	-	39	42	350291	350369	297587	297831	0.3154	0.0692	0.4385	0.0846	0.4939	0	0	0.8261	0	0.0199
VC2000	5UTR	NC_002505	Qrr2	sRNA	NC_002506	129	4.133e-37	8.99905e-35	2	+	2152045	2152082	48508	48542	+	38	36	2152032	2152106	48457	48555	0.4651	0.0698	0.7829	0.093	0	0.7148	0	0	0.4096	1
MicX	sRNA	NC_002506	VCA0280	3UTR	NC_002506	129	3.94728e-33	7.72749e-31	2	-	893403	893441	300022	300057	+	39	36	893283	893516	298769	300069	0.3411	0.0388	0.4341	0.0388	0.6222	1	0.2915	0.9708	0	1
VCr011:VCr012	IGR	NC_002505	VCt049:VCr014	IGR	NC_002505	129	2.00185e-177	1.53771e-174	2	+	406712	406748	764550	764580	+	38	31	406678	406776	764507	764684	0.3488	0.093	0.4031	0.1008	0.4927	0.3312	0	0.7143	0.1818	0.8007
VCA0874	CDS	NC_002506	VadR	sRNA	NC_002506	129	8.98964e-26	1.37542e-23	2	+	827564	827606	3246	3281	+	44	36	827282	827974	3200	3285	0.3488	0.062	0.4341	0.0775	0.4542	0.5283	0	1	0	1
VC2394	CDS	NC_002505	TfoR	sRNA	NC_002505	129	8.77493e-15	7.89584e-13	2	-	2562111	2562151	2236666	2236701	+	40	36	2560377	2563071	2236588	2236709	0.3566	0.1395	0.5194	0.1395	0.365	0.9451	0.0111	1	0.0769	1
VC1923	5UTR	NC_002505	TfoR	sRNA	NC_002505	129	4.36853e-23	6.01936e-21	2	-	2075287	2075329	2236668	2236704	+	42	37	2074095	2075466	2236598	2236710	0.4186	0.062	0.6434	0.0698	0	0.9689	0	0.8816	0.1538	1
VC0758	CDS	NC_002505	VadR	sRNA	NC_002506	128	8.18999e-09	4.45815e-07	2	+	810422	810464	3249	3282	+	44	34	809840	811094	3208	3285	0.2812	0.0391	0.4766	0.0547	0.4282	0.5678	0	1	0.0723	1
VC0399	CDS	NC_002505	MicV	sRNA	NC_002505	128	3.55355e-51	1.01839e-48	2	+	425680	425724	2812102	2812134	-	45	33	425277	426322	2812094	2812164	0.3203	0.0469	0.4062	0.0703	0.2974	0.8926	0	0.713	0	1
VC1872	CDS	NC_002505	FarS	sRNA	NC_002505	128	3.58629e-53	1.04959e-50	2	+	2015949	2015984	2266026	2266066	-	36	41	2015179	2016579	2266016	2266139	0.2031	0.0859	0.2891	0.1328	0.5319	0.9213	0.1158	0.8397	0	1
VC0249	CDS	NC_002505	VC0250	CDS	NC_002505	128	8.67329e-60	2.84694e-57	2	+	255461	255532	256837	256871	+	72	35	254738	256182	256162	257312	0.2266	0.0312	0.2969	0.0312	0.5507	0.5869	0	1	0	1
VC0035	3UTR	NC_002505	Vcr043	sRNA	NC_002505	128	2.81922e-41	6.75624e-39	2	-	33266	33305	1114679	1114714	+	41	36	33240	33896	1114608	1114749	0.3594	0.0781	0.5	0.1016	1	0.7807	0.3722	1	0.1132	1
VC0761	CDS	NC_002505	GcvB	sRNA	NC_002505	128	8.91068e-42	2.16918e-39	2	+	813590	813630	954744	954780	-	42	37	813510	814138	954718	954865	0.3437	0.0313	0.5234	0.0547	0.1321	0.8742	0	0.9593	0.2794	1
VC1825	CDS	NC_002505	VadR	sRNA	NC_002506	128	1.21357e-20	1.50582e-18	2	-	1966769	1966809	3247	3281	+	41	35	1965896	1967083	3213	3285	0.2969	0.0937	0.4688	0.1953	0.3084	0.9521	0	1	0.1325	1
VCA0213	CDS	NC_002506	VadR	sRNA	NC_002506	127	7.54512e-27	1.19997e-24	2	-	231973	232020	3235	3273	+	48	39	230600	232267	3199	3286	0.3228	0.0709	0.5669	0.1102	0.051	0.8512	0	0.915	0	1
VCA0542	CDS	NC_002506	VCA0543	3UTR	NC_002506	127	5.74361e-149	3.94873e-146	2	+	478411	478447	479888	479918	+	37	31	478227	479066	479403	479985	0.2756	0.0394	0.3701	0.0394	0.1919	1	0	0.8762	0.123	1
VC2056	CDS	NC_002505	TfoR	sRNA	NC_002505	127	2.25738e-59	7.34523e-57	2	-	2212481	2212519	2236663	2236701	+	38	39	2212048	2212594	2236596	2236709	0.2362	0.063	0.2598	0.0787	0.2734	0.9445	0.1048	0.9222	0.1385	1
VCA0112	CDS	NC_002506	Spot42	sRNA	NC_002505	127	2.00785e-49	5.53612e-47	2	+	123198	123240	106146	106181	+	43	36	122149	123483	106128	106185	0.3701	0.189	0.5118	0.2835	0.7875	0.6424	0.0538	0.9509	0.4771	1
VCA1042	CDS	NC_002506	Vcr043	sRNA	NC_002505	126	0.00268283	0.0326959	2	-	993298	993336	1114684	1114721	+	38	38	992952	993437	1114605	1114749	0.2857	0.1429	0.3571	0.1429	0.3633	0.8222	0.0175	1	0.0943	1
VC0258:VC0262	IGR	NC_002505	VadR	sRNA	NC_002506	126	0.00129826	0.0193154	2	+	266171	266239	3247	3281	+	69	35	264490	267123	3217	3285	0.3571	0.0397	0.4921	0.0397	0.6223	0.5396	0.007	0.9332	0.1807	1
VC0037	CDS	NC_002505	Vcr214	sRNA	NC_002505	126	4.30395e-94	2.10329e-91	2	-	36379	36418	2376096	2376131	+	40	36	36174	36449	2376021	2376143	0.3571	0.0635	0.4921	0.0714	0.1833	0.9051	0	0.9209	0	1
VC0485	CDS	NC_002505	GcvB	sRNA	NC_002505	126	3.22209e-38	7.21971e-36	2	-	515753	515799	954732	954767	-	48	36	514764	516222	954717	954897	0.3333	0.0476	0.4921	0.0714	0.2772	0.7608	0	0.9773	0.1225	1
VCA0521	CDS	NC_002506	VCA0522	CDS	NC_002506	126	1.02551e-239	1.01749e-236	2	+	453282	453354	455439	455473	+	73	35	451640	454648	454700	456839	0.373	0.0794	0.619	0.0873	0.5781	0.3421	0.0145	1	0	1
VCA0053	CDS	NC_002506	TfoR	sRNA	NC_002505	126	1.3525e-14	1.20091e-12	2	-	61860	61898	2236664	2236703	+	39	40	61328	62099	2236604	2236709	0.3175	0.0556	0.4444	0.0635	0.2397	0.9592	0	0.9887	0.2	1
VC0405	CDS	NC_002505	VC0406	CDS	NC_002505	125	1.12901e-201	9.69609e-199	2	+	432178	432223	433801	433833	+	47	33	431383	433066	433094	434299	0.248	0.096	0.408	0.224	0.4918	0.565	0.0052	0.9797	0	0.9722
VC2763	3UTR	NC_002505	Vcr017	sRNA	NC_002505	125	2.15262e-114	1.23111e-111	2	-	2949594	2949632	350278	350313	-	39	36	2949577	2949789	350274	350361	0.36	0.04	0.464	0.04	1	0.585	0.7536	1	0.0652	1
VC0518	CDS	NC_002505	GcvB	sRNA	NC_002505	125	1.12171e-56	3.47713e-54	2	-	552795	552845	954728	954763	-	51	36	552325	553491	954717	954850	0.368	0.048	0.544	0.048	0.7662	0.7787	0.3712	1	0.3529	1
VC0330	CDS	NC_002505	TfoR	sRNA	NC_002505	125	9.29078e-56	2.81993e-53	2	-	348887	348928	2236663	2236696	+	42	34	348738	349439	2236590	2236709	0.304	0.056	0.472	0.064	0.8638	0.906	0	1	0.0923	1
VCA0007:VCA0009	IGR	NC_002506	FarS	sRNA	NC_002505	125	2.63049e-15	2.45116e-13	2	+	7288	7329	2266023	2266065	-	42	44	6709	8028	2266016	2266137	0.256	0.04	0.296	0.04	0.5052	0.953	0.0713	0.9937	0	1
VC0137	CDS	NC_002505	Spot42	sRNA	NC_002505	124	8.76931e-07	3.56401e-05	2	+	131979	132024	106141	106177	+	45	38	131374	132609	106079	106185	0.3387	0.2097	0.3871	0.2339	0.5208	0.5918	0	0.9984	0.0275	1
VC0162	CDS	NC_002505	GcvB	sRNA	NC_002505	124	2.79551e-36	5.94357e-34	2	+	158683	158728	954751	954786	-	46	37	157350	159036	954717	954881	0.4355	0.0806	1.2419	0.0968	0.8671	0.8401	0	1	0.201	1
MicV	sRNA	NC_002505	VCr011:VCr012	IGR	NC_002505	124	1.42931e-36	3.06123e-34	2	-	2812118	2812147	406710	406737	+	30	28	2812117	2812165	406699	406784	0.2097	0.0887	0.2258	0.0968	0.6545	0.4066	0	0.6716	0.1032	0.7778
VC0492	CDS	NC_002505	GcvB	sRNA	NC_002505	124	2.7186e-11	1.90055e-09	2	-	526266	526307	954740	954775	-	42	36	525814	526819	954717	954881	0.2823	0.0806	0.371	0.0806	0.4485	0.7225	0	0.8362	0.201	1
VC1480	CDS	NC_002505	VadR	sRNA	NC_002506	124	4.0706e-22	5.4069e-20	2	-	1585815	1585848	3243	3278	+	34	36	1585698	1586039	3203	3286	0.3065	0.0806	0.4677	0.1935	0.8373	0.9124	0.1627	1	0.012	1
VCA0441	CDS	NC_002506	VqmR	sRNA	NC_002506	124	8.07409e-66	2.88527e-63	2	+	397821	397860	1031529	1031569	+	39	41	397068	397930	1031469	1031589	0.4597	0.0968	0.5806	0.1129	0.9596	0.6081	0.1076	1	0.2067	1
VCA1115	CDS	NC_002506	Spot42	sRNA	NC_002505	124	2.09197e-10	1.35267e-08	2	-	1071926	1071966	106138	106174	+	42	37	1071081	1072260	106086	106185	0.3387	0.1935	0.5968	0.2258	0.2407	0.9019	0	0.9313	0.0917	1
VC0237	CDS	NC_002505	TarB	sRNA	NC_002505	124	2.72559e-115	1.56908e-112	2	-	242096	242134	911236	911274	-	39	39	241432	242430	911232	911311	0.3226	0.0565	0.5645	0.0726	0.4502	0.5304	0.1718	1	0.1034	1
VC2536	CDS	NC_002505	VrrA	sRNA	NC_002505	124	5.23169e-53	1.52433e-50	2	+	2718400	2718431	1878761	1878808	+	32	48	2718327	2718918	1878683	1878824	0.3548	0.0484	0.379	0.0968	0.1743	0.5567	0	1	0	1
VCr016:VCr017	IGR	NC_002505	VCr020:VCt088	IGR	NC_002505	124	2.73338e-173	2.0574e-170	2	-	2676428	2676464	2931126	2931159	-	37	34	2676399	2676478	2931120	2931268	0.3548	0.1371	0.4597	0.1452	0.4495	0.5575	0.0556	0.6825	0.1748	0.6923
VC0167	CDS	NC_002505	Vcr043	sRNA	NC_002505	124	3.20971e-12	2.39938e-10	2	+	165471	165511	1114684	1114719	+	41	36	164383	166506	1114607	1114750	0.4274	0.0484	0.4597	0.0726	0.5475	0.5913	0	1	0.1069	1
VC0671	CDS	NC_002505	Vcr017	sRNA	NC_002505	123	6.01876e-122	3.55877e-119	2	+	717456	717492	350280	350318	-	36	39	717124	717651	350273	350370	0.4472	0.0488	0.5041	0.0569	0.7085	0.9464	0.0757	0.9828	0	1
VC2145	CDS	NC_002505	Vcr043	sRNA	NC_002505	123	1.20726e-10	7.96741e-09	2	-	2300576	2300613	1114684	1114728	+	38	45	2300321	2301217	1114606	1114750	0.2927	0.0894	0.3252	0.0894	0.7443	0.8699	0.0385	1	0.1006	1
VC0251	CDS	NC_002505	VC0250	CDS	NC_002505	123	8.09219e-99	4.15616e-96	2	+	258520	258573	256733	256770	+	54	38	257284	259776	256170	257307	0.2927	0.0732	0.374	0.0813	0.5172	0.495	0	1	0	1
VC1508	3UTR	NC_002505	TfoR	sRNA	NC_002505	123	3.58707e-98	1.81738e-95	2	+	1621904	1621927	2236615	2236703	+	24	89	1621398	1621937	2236592	2236710	0.6748	0.0325	0.6748	0.0325	1	0.2833	0.0477	1	0.1077	1
VC2378	CDS	NC_002505	TfoR	sRNA	NC_002505	123	1.46777e-74	5.8164e-72	2	+	2543803	2543841	2236663	2236700	+	39	38	2543640	2544150	2236592	2236710	0.1951	0.0976	0.3008	0.1301	0.242	0.6561	0	0.9539	0.1077	1
VCA0893	CDS	NC_002506	Vcr043	sRNA	NC_002505	123	2.35314e-40	5.52802e-38	2	-	845915	845952	1114679	1114718	+	38	41	845700	845968	1114607	1114750	0.5447	0.0813	0.8943	0.0813	0.0672	0.8063	0	0.6292	0.1069	1
VC2043	CDS	NC_002505	Vcr001	sRNA	NC_002505	122	1.35359e-178	1.04281e-175	2	-	2202279	2202319	21904	21938	+	41	35	2202007	2202494	21898	21940	0.4836	0.123	0.582	0.1311	0.1243	0.9371	0.0139	0.2645	0	0.975
VC2402	CDS	NC_002505	Vcr017	sRNA	NC_002505	122	7.1661e-69	2.65497e-66	2	-	2572160	2572199	350281	350315	-	40	35	2571072	2572230	350274	350364	0.3361	0.082	0.4344	0.082	0.0425	0.5682	0	0.9523	0.0326	1
VC1049	CDS	NC_002505	FarS	sRNA	NC_002505	122	2.81601e-19	3.2856e-17	2	-	1119562	1119603	2266021	2266057	-	41	37	1119060	1119990	2266014	2266112	0.3607	0.1311	0.6967	0.1557	0.4647	0.6575	0	1	0.188	1
VC2064	CDS	NC_002505	VC2063	CDS	NC_002505	122	2.96389e-124	1.78063e-121	2	-	2220324	2220365	2218794	2218830	-	42	38	2219985	2220749	2217650	2219638	0.2951	0.082	0.3852	0.1148	0.5389	0.4887	0	1	0.1459	0.9894
VC1122	CDS	NC_002505	FarS	sRNA	NC_002505	122	1.20761e-75	4.83666e-73	2	+	1190489	1190524	2266022	2266059	-	36	38	1190450	1190978	2266014	2266103	0.1803	0.0492	0.1885	0.0492	0.0853	0.9546	0.0285	0.4353	0.265	1
VC0200	CDS	NC_002505	TfoR	sRNA	NC_002505	122	3.63031e-33	7.11228e-31	2	+	206560	206594	2236654	2236699	+	35	46	206418	208127	2236603	2236710	0.2295	0.082	0.3279	0.0984	0.0745	0.5839	0	0.7857	0.1923	1
VC1767	CDS	NC_002505	VqmR	sRNA	NC_002506	121	1.9221e-82	8.30808e-80	2	-	1911168	1911210	1031540	1031575	+	42	36	1910904	1911755	1031475	1031589	0.2066	0.1488	0.3471	0.1983	0.7888	0.9122	0.3732	0.9759	0.2467	1
VC0055	CDS	NC_002505	Vcr043	sRNA	NC_002505	121	6.92333e-39	1.57557e-36	2	+	50727	50764	1114673	1114719	+	38	47	50658	51475	1114606	1114750	0.3554	0.0331	0.562	0.0331	0.0814	0.5212	0	0.8571	0.1006	1
VC0650	CDS	NC_002505	TfoR	sRNA	NC_002505	121	1.03895e-73	4.03766e-71	2	+	694381	694419	2236651	2236694	+	39	44	693949	695496	2236592	2236710	0.4298	0.1157	1.2975	0.124	0.3479	0.5612	0	1	0.1077	1
VC0648	CDS	NC_002505	Vcr227	sRNA	NC_002506	121	2.92675e-28	4.90169e-26	2	+	692537	692559	479960	480017	+	23	58	692444	693040	479956	480023	0.5372	0.0331	0.5372	0.0331	0.0752	0.0341	0	0.6037	0	1
VadR	sRNA	NC_002506	VC0985	CDS	NC_002505	121	1.30018e-14	1.15602e-12	2	+	3216	3258	1050098	1050131	+	43	35	3202	3275	1048778	1050202	0.4463	0.3306	0.5785	0.4298	0.674	0.9679	0	0.8795	0.2758	1
VCA1043:MtlS	IGR	NC_002506	Spot42	sRNA	NC_002505	120	2.29512e-20	2.80269e-18	2	-	994496	994529	106141	106176	+	34	36	994482	994736	106078	106185	0.3833	0.3667	0.4	0.4667	0.8676	0.9145	0.0635	0.913	0.0183	1
VC2300	CDS	NC_002505	TfoR	sRNA	NC_002505	120	1.92188e-54	5.71408e-52	2	+	2454248	2454279	2236657	2236702	+	32	47	2454119	2455469	2236591	2236710	0.2833	0.0583	0.3417	0.0583	0.1295	0.6054	0.0144	0.987	0.1	1
Vcr079	sRNA	NC_002505	TarB	sRNA	NC_002505	120	3.39397e-85	1.50935e-82	2	-	2347256	2347295	911236	911272	-	41	37	2347207	2347338	911231	911298	0.2917	0.0333	0.5667	0.0333	0.485	0.5503	0	0.7925	0.2529	1
VC2431	CDS	NC_002505	TfoR	sRNA	NC_002505	120	0.000374344	0.00722477	2	-	2606768	2606811	2236663	2236704	+	44	42	2605622	2607652	2236597	2236710	0.325	0.05	0.5917	0.05	0.3778	0.9672	0	0.9872	0.1462	1
VC0207	CDS	NC_002505	GcvB	sRNA	NC_002505	120	4.51848e-54	1.33735e-51	2	+	214449	214490	954736	954770	-	42	35	214417	215609	954718	954810	0.3333	0.05	0.5	0.05	0.0285	0.9103	0	0.8011	0.549	1
VCA1063	CDS	NC_002506	VqmR	sRNA	NC_002506	120	6.76972e-09	3.72139e-07	2	-	1013398	1013441	1031541	1031576	+	44	36	1013136	1015605	1031463	1031589	0.4417	0.0917	0.5333	0.15	0.9019	0.9196	0	1	0.1667	1
VC0633	CDS	NC_002505	Vcr228	sRNA	NC_002506	120	5.95532e-71	2.25748e-68	2	-	675650	675687	787382	787417	+	38	35	674909	675848	787331	787432	0.3583	0.05	0.4	0.05	0.2184	0.9129	0.0304	0.923	0.3939	1
VC1507	CDS	NC_002505	FarS	sRNA	NC_002505	119	5.54249e-50	1.55105e-47	2	+	1620792	1620834	2266024	2266063	-	43	40	1620377	1621308	2266015	2266134	0.2437	0.0756	0.3277	0.0756	0.5017	0.9384	0.0707	0.9482	0	1
VCr019:VCr020	IGR	NC_002505	VCt004:VCr005	IGR	NC_002505	119	6.22641e-158	4.37246e-155	2	-	2928076	2928113	152833	152864	+	37	32	2928051	2928129	152791	152956	0.2857	0.1513	0.3613	0.2101	0.5201	0.4371	0.1032	0.7222	0.1818	0.7587
VC0159	3UTR	NC_002505	FarS	sRNA	NC_002505	119	5.31907e-18	5.81252e-16	2	-	149906	149939	2266020	2266068	-	34	49	149786	150551	2266015	2266117	0.3109	0.0504	0.5546	0.0504	1	0.5629	0	1	0.1453	1
VC1619	CDS	NC_002505	Vcr043	sRNA	NC_002505	119	6.61458e-66	2.37343e-63	2	+	1732249	1732282	1114669	1114711	+	34	43	1732201	1732864	1114598	1114749	0.2857	0.0672	0.2857	0.084	0.0797	0.4959	0	1	0.0503	1
VC2349	CDS	NC_002505	VC2348	CDS	NC_002505	119	4.09405e-106	2.2111e-103	2	-	2506350	2506388	2504920	2504954	-	39	35	2505620	2507023	2504355	2505635	0.2437	0.0756	0.3529	0.0756	0.4706	0.5449	0	1	0	1
VC0024	CDS	NC_002505	TfoR	sRNA	NC_002505	119	2.01935e-58	6.45051e-56	2	-	21373	21402	2236638	2236704	+	30	67	21347	21767	2236591	2236710	0.1933	0.0756	0.2269	0.0924	0.6526	0.9663	0	0.7581	0.1	1
VC2089	CDS	NC_002505	Vcr043	sRNA	NC_002505	119	0.0012558	0.0188199	2	-	2251234	2251275	1114683	1114724	+	42	41	2250324	2252062	1114605	1114749	0.3613	0.084	0.4622	0.0924	0.4565	0.8399	0	0.9717	0.0943	1
VCA0059:VCA0068	IGR	NC_002506	VadR	sRNA	NC_002506	118	3.46812e-105	1.85394e-102	2	-	68843	68886	3247	3280	+	44	34	68619	68941	3210	3285	0.4153	0.1102	0.7797	0.1864	0.8071	0.942	0.7977	0.8287	0.0964	1
VCA0008	CDS	NC_002506	VadR	sRNA	NC_002506	118	5.31132e-111	2.95378e-108	2	-	8263	8305	3246	3280	+	43	36	7373	8497	3223	3285	0.3983	0.0508	0.5424	0.178	0.0134	0.943	0	0.5491	0.253	1
VCA0678	CDS	NC_002506	VqmR	sRNA	NC_002506	118	1.37967e-11	9.83097e-10	2	+	614224	614266	1031537	1031574	+	43	38	612833	614738	1031452	1031588	0.3983	0.1102	0.5169	0.1441	0.6872	0.6597	0.1113	0.8767	0.0933	1
VC0493	CDS	NC_002505	Vcr043	sRNA	NC_002505	117	4.97768e-05	0.00131541	2	-	527898	527926	1114675	1114729	+	28	55	527373	527956	1114608	1114749	0.2051	0.0513	0.2308	0.0513	0.0246	0.8743	0	0.6251	0.1132	1
VC2610	CDS	NC_002505	TfoR	sRNA	NC_002505	117	1.26237e-41	3.0585e-39	2	+	2779816	2779852	2236661	2236702	+	37	42	2779713	2780570	2236607	2236710	0.2479	0.0598	0.2735	0.0598	0.1317	0.6393	0	0.8574	0.2231	1
VC2143	CDS	NC_002505	Vcr043	sRNA	NC_002505	117	1.08284e-05	0.000348234	2	-	2298242	2298288	1114673	1114717	+	47	45	2297868	2298867	1114605	1114749	0.4188	0.0598	0.5299	0.1026	0.487	0.7966	0	0.8173	0.0943	1
VC0270	CDS	NC_002505	GcvB	sRNA	NC_002505	117	5.9588e-51	1.70396e-48	2	+	276300	276332	954733	954781	-	33	50	275762	276671	954717	954850	0.2821	0.0684	0.359	0.1111	0.671	0.9279	0.0898	1	0.3529	1
MicV	sRNA	NC_002505	VCr008:VCr009	IGR	NC_002505	117	4.43665e-32	8.43953e-30	2	-	2812118	2812148	329103	329128	+	31	26	2812117	2812163	329094	329178	0.2393	0.0598	0.2906	0.0684	0.6531	0.3807	0	0.6716	0.1111	0.7778
VC0583:VC0586	IGR	NC_002505	Spot42	sRNA	NC_002505	116	1.61231e-61	5.42137e-59	2	-	613839	613879	106144	106179	+	41	36	613505	613895	106105	106183	0.5	0.1983	0.5862	0.25	0.2076	0.9462	0.1316	0.6608	0.2661	0.9817
VC0639	CDS	NC_002505	TfoR	sRNA	NC_002505	116	1.54136e-20	1.89906e-18	2	+	681241	681280	2236661	2236698	+	40	38	680974	682361	2236602	2236710	0.2586	0.0776	0.3103	0.1379	0.2179	0.6377	0	1	0.1846	1
VC2627	CDS	NC_002505	TfoR	sRNA	NC_002505	116	1.75867e-12	1.34225e-10	2	-	2798544	2798580	2236662	2236702	+	38	41	2797816	2799326	2236604	2236709	0.2672	0.0345	0.3448	0.0345	0.506	0.9565	0	0.9993	0.2	1
VC0247	CDS	NC_002505	Qrr4	sRNA	NC_002506	115	2.12219e-26	3.32464e-24	2	+	253967	253997	908217	908253	-	30	37	253860	254296	908201	908301	0.2522	0.0522	0.2609	0.0522	0.4243	0.846	0.2564	0.7914	0.0476	1
VC2063	CDS	NC_002505	VC2064	CDS	NC_002505	115	2.79788e-114	1.59319e-111	2	-	2218885	2218935	2220419	2220454	-	52	36	2217642	2219663	2219972	2220754	0.313	0.0696	0.4435	0.0696	0.4655	0.3572	0.1353	0.9928	0	1
VC2385	CDS	NC_002505	VadR	sRNA	NC_002506	115	7.34642e-22	9.62631e-20	2	+	2550423	2550465	3245	3280	+	43	36	2549836	2550632	3213	3285	0.3565	0.0696	0.5043	0.113	0.8476	0.5192	0.1998	1	0.1325	1
VCr008:VCr009	IGR	NC_002505	VCr023:VCt092	IGR	NC_002505	115	1.09909e-147	7.4972e-145	2	+	329107	329144	2936939	2936970	-	38	32	329080	329182	2936845	2937013	0.3565	0.1043	0.487	0.113	0.5093	0.5302	0	0.8095	0.3138	0.8065
VCA0092:VCA0097	IGR	NC_002506	Spot42	sRNA	NC_002505	115	8.98984e-64	3.12304e-61	2	-	103605	103636	106145	106181	+	32	37	103547	103941	106085	106184	0.1652	0.1739	0.1826	0.2087	0.2004	0.9615	0.0761	0.2217	0.0826	0.9908
VC0724	CDS	NC_002505	Vcr227	sRNA	NC_002506	115	1.93329e-58	6.18315e-56	2	+	779921	779946	479968	480017	+	26	50	779374	781190	479951	480024	0.4087	0.0609	0.4609	0.0609	0.3819	0.1581	0.1212	0.9485	0	1
VC2626	CDS	NC_002505	Spot42	sRNA	NC_002505	114	9.52066e-08	4.53009e-06	2	-	2797040	2797081	106143	106178	+	42	36	2796836	2797757	106085	106185	0.4474	0.2544	0.7105	0.2895	0.8465	0.938	0	1	0.0826	1
VC0685	CDS	NC_002505	Spot42	sRNA	NC_002505	114	5.34503e-29	9.16271e-27	2	+	732773	732815	106144	106180	+	42	37	732681	733669	106092	106184	0.2807	0.2281	0.4298	0.386	0.109	0.6211	0	1	0.1468	0.9908
MicV	sRNA	NC_002505	VCr014:VCr015	IGR	NC_002505	114	1.96714e-31	3.64146e-29	2	-	2812118	2812148	767656	767683	+	31	28	2812117	2812163	767641	767726	0.2719	0.0789	0.3158	0.0789	0.6531	0.4388	0	0.6716	0.1032	0.7778
VC2659	CDS	NC_002505	TfoR	sRNA	NC_002505	113	6.15546e-32	1.16247e-29	2	+	2829972	2830011	2236659	2236699	+	39	41	2829741	2830138	2236589	2236710	0.2212	0.0885	0.3097	0.0973	0.8308	0.624	0.1429	1	0.0846	1
VC0153	CDS	NC_002505	Vssrna24	sRNA	NC_002505	113	2.74489e-56	8.40922e-54	2	+	143440	143476	106500	106536	+	37	37	143419	143691	106479	106538	0.4248	0.0531	0.4867	0.0708	0.0557	0.3379	0	0.6361	0	1
Vcr229:VCA0946	IGR	NC_002506	VCA0946	CDS	NC_002506	113	4.97471e-68	1.82502e-65	2	+	897750	897790	898945	898990	+	41	46	897705	897825	897845	899064	0.292	0.1327	0.3805	0.1858	0.6462	0.9662	0	1	0	1
VC0994	CDS	NC_002505	Spot42	sRNA	NC_002505	113	0.000414498	0.0078315	2	-	1060747	1060782	106139	106174	+	36	37	1059708	1061074	106078	106185	0.4956	0.1416	0.5664	0.1416	0.0952	0.9031	0	1	0.0183	1
VC0655	CDS	NC_002505	Vcr017	sRNA	NC_002505	113	9.78481e-51	2.78587e-48	2	+	700364	700406	350281	350318	-	42	38	700200	700703	350273	350364	0.1681	0.1062	0.2124	0.1327	0.5455	0.9338	0.1724	1	0.0326	1
VC0718	CDS	NC_002505	Spot42	sRNA	NC_002505	113	4.10043e-11	2.81904e-09	2	-	771673	771715	106141	106177	+	43	37	771065	772043	106089	106184	0.2566	0.1416	0.3805	0.1858	0.3907	0.9288	0	1	0.1193	0.9908
VC0637	CDS	NC_002505	VcdRP	sRNA	NC_002505	113	4.28973e-59	1.3855e-56	2	+	679783	679821	2433395	2433431	-	39	37	678130	680058	2433386	2433480	0.2301	0.0796	0.3363	0.0796	0.8784	0.9732	0.0133	0.9995	0.6951	1
VC0767	CDS	NC_002505	FarS	sRNA	NC_002505	112	0.00125184	0.0187739	2	+	820307	820354	2266022	2266059	-	48	38	819958	821529	2266016	2266134	0.2679	0.1071	0.6339	0.1071	0.2329	0.9585	0	1	0	1
VC0186	CDS	NC_002505	VrrA	sRNA	NC_002505	112	4.9886e-06	0.000173394	2	-	190726	190765	1878776	1878812	+	40	37	189638	190876	1878710	1878824	0.375	0.0179	0.4732	0.0179	0.0696	0.9234	0	0.8673	0.1871	1
VC1099	CDS	NC_002505	Vcr043	sRNA	NC_002505	112	1.16447e-13	9.65245e-12	2	+	1169293	1169337	1114692	1114729	+	45	38	1169215	1169793	1114608	1114749	0.4018	0.0982	0.6429	0.1161	0.1023	0.6393	0	1	0.1132	1
VC1837	CDS	NC_002505	VqmR	sRNA	NC_002506	112	0.000132655	0.00302598	2	-	1979018	1979064	1031541	1031577	+	47	37	1978505	1979518	1031474	1031589	0.3661	0.2411	0.4732	0.2946	0.5041	0.9239	0.0364	0.9832	0.24	1
VC0030	CDS	NC_002505	GcvB	sRNA	NC_002505	112	6.96088e-76	2.8051e-73	2	-	27632	27674	954766	954800	-	43	35	27577	27804	954717	954917	0.3839	0.1071	0.4821	0.125	0.8631	0.5966	0.257	1	0.0245	1
VC1890	CDS	NC_002505	Spot42	sRNA	NC_002505	112	4.00346e-16	3.94231e-14	2	-	2039479	2039523	106138	106175	+	45	38	2038678	2039688	106086	106184	0.2857	0.3214	0.5714	0.4375	0.0142	0.9061	0	0.6288	0.0917	0.9908
VC0222	3UTR	NC_002505	FarS	sRNA	NC_002505	112	1.21668e-35	2.54752e-33	2	-	228222	228258	2266021	2266057	-	37	37	227996	228757	2266015	2266137	0.2589	0.1071	0.3839	0.1071	1	0.6587	0.0162	1	0	1
VC0168	CDS	NC_002505	TfoR	sRNA	NC_002505	111	0.00135788	0.0200051	2	-	166656	166699	2236666	2236701	+	43	36	166569	166970	2236592	2236710	0.3784	0.0541	0.5225	0.1081	0.5913	0.9479	0	0.8059	0.1077	1
VC0998	CDS	NC_002505	VadR	sRNA	NC_002506	111	8.29578e-06	0.000274054	2	+	1068032	1068077	3248	3281	+	46	33	1064967	1069886	3208	3286	0.3964	0.1081	0.5495	0.1982	0.6369	0.5575	0	1	0.0723	1
VC1825	CDS	NC_002505	FarS	sRNA	NC_002505	111	3.55018e-07	1.54987e-05	2	-	1966555	1966592	2266024	2266066	-	38	43	1965923	1967062	2266014	2266134	0.2973	0.1261	0.3063	0.1441	0.564	0.5803	0	1	0	1
VC1034:VC1037	IGR	NC_002505	VrrA	sRNA	NC_002505	111	4.38745e-12	3.24093e-10	2	+	1102225	1102267	1878776	1878809	+	43	35	1102164	1102330	1878714	1878824	0.3333	0.027	0.5676	0.027	0.2783	0.6586	0.2444	0.2989	0.2158	1
VC1056	CDS	NC_002505	OppZ	sRNA	NC_002505	111	5.07594e-238	4.99841e-235	2	+	1125737	1125766	1164288	1164325	+	29	38	1125164	1125795	1164271	1164327	0.4955	0.1802	0.6036	0.1892	0.9676	0.289	0	1	0	1
VC1912	CDS	NC_002505	Qrr3	sRNA	NC_002506	111	3.11106e-35	6.46235e-33	2	-	2061957	2061990	772308	772344	+	34	37	2061769	2062597	772265	772366	0.2252	0.0991	0.2523	0.1441	0.7338	0.8015	0.1865	0.8948	0.0654	1
VC0695	CDS	NC_002505	Qrr2	sRNA	NC_002506	110	6.39552e-27	1.02085e-24	2	+	743650	743679	48516	48551	+	30	36	743602	744396	48459	48555	0.3091	0.0455	0.3273	0.0636	0.1351	0.7641	0.0634	0.8034	0.4217	1
VC1670	CDS	NC_002505	FarS	sRNA	NC_002505	110	6.14471e-07	2.57113e-05	2	+	1802537	1802578	2266023	2266059	-	42	37	1802096	1803611	2266014	2266116	0.3	0.0818	0.4182	0.1	0.1728	0.9463	0	0.8831	0.1538	1
VC2045	CDS	NC_002505	FarS	sRNA	NC_002505	110	2.32216e-19	2.71665e-17	2	+	2203339	2203388	2266025	2266064	-	50	40	2203100	2203780	2266016	2266111	0.2273	0.0727	0.3545	0.0727	0.3388	0.9326	0	1	0.1966	1
VCA0773	CDS	NC_002506	VadR	sRNA	NC_002506	110	6.72144e-66	2.40847e-63	2	+	715529	715576	3246	3281	+	48	36	715264	716340	3201	3285	0.3	0.1273	0.6182	0.1909	0.2039	0.5337	0	0.7417	0	1
VC0642	CDS	NC_002505	VC0643	CDS	NC_002505	109	7.28905e-45	1.87e-42	2	+	684441	684490	686144	686179	+	50	36	683819	685308	685308	688049	0.2844	0.1376	0.3853	0.1743	0.447	0.2994	0	0.9973	0	1
VCr014:VCr015	IGR	NC_002505	VCt027:VCr011	IGR	NC_002505	109	6.28159e-145	4.20814e-142	2	+	767654	767691	403612	403643	+	39	32	767624	767733	403564	403755	0.367	0.1376	0.5046	0.1743	0.5028	0.3484	0	0.8333	0.1818	0.8497
VC0422	CDS	NC_002505	Vcr043	sRNA	NC_002505	109	0.000731127	0.0123762	2	+	451779	451822	1114685	1114723	+	45	39	451415	452881	1114605	1114750	0.2661	0.0459	0.3119	0.0459	0.2929	0.6003	0.0111	1	0.0943	1
VC0147	CDS	NC_002505	Vssrna24	sRNA	NC_002505	109	0.000761122	0.0127627	2	+	138009	138052	106501	106536	+	43	36	136955	138162	106481	106538	0.3945	0.0642	0.8257	0.0734	0.9342	0.3583	0.0009	1	0	1
VC0341	3UTR	NC_002505	Vcr001	sRNA	NC_002505	109	1.70099e-61	5.71221e-59	2	+	361867	361900	21905	21938	+	34	34	361781	361938	21897	21941	0.2385	0.1009	0.2661	0.1284	1	0.1106	1	1	0	1
MicV	sRNA	NC_002505	VCr016:VCr017	IGR	NC_002505	109	1.22117e-28	2.06634e-26	2	-	2812118	2812146	2676435	2676462	-	29	28	2812117	2812163	2676387	2676472	0.211	0.0367	0.211	0.0459	0.6556	0.1845	0	0.6716	0.1032	0.7778
VCt081:VC2203	IGR	NC_002505	Spot42	sRNA	NC_002505	109	3.53663e-06	0.000126675	2	+	2345922	2345963	106138	106173	+	42	36	2332894	2347210	106093	106185	0.3853	0.2202	0.5138	0.2569	0.812	0.5656	0.0128	0.8882	0.156	1
VCA0891	CDS	NC_002506	Vcr043	sRNA	NC_002505	109	7.50773e-14	6.29901e-12	2	-	844796	844834	1114670	1114713	+	38	43	843832	845023	1114606	1114749	0.2569	0.0917	0.5688	0.1009	0.1033	0.7712	0	0.7861	0.1006	1
VC1972	CDS	NC_002505	GcvB	sRNA	NC_002505	108	2.3995e-56	7.37698e-54	2	-	2124226	2124263	954735	954781	-	37	47	2123429	2124321	954717	954870	0.3333	0.0556	0.4167	0.0556	0.0328	0.6904	0	0.8317	0.2549	1
VC0437	CDS	NC_002505	Vcr017	sRNA	NC_002505	108	3.51334e-15	3.24154e-13	2	+	468325	468367	350283	350317	-	43	36	467224	468414	350274	350364	0.3611	0.1019	0.6481	0.1204	0.9412	0.9179	0	0.9812	0.0326	1
VC1464	CDS	NC_002505	VadR	sRNA	NC_002506	108	7.43576e-35	1.53001e-32	2	+	1573136	1573174	3248	3282	+	39	35	1572920	1573384	3231	3285	0.3426	0.0741	0.463	0.0741	0.6827	0.5539	0	1	0.3494	1
VC0578	3UTR	NC_002505	Vcr043	sRNA	NC_002505	108	4.76528e-52	1.38229e-49	2	-	608060	608101	1114705	1114739	+	42	35	608001	608269	1114621	1114749	0.4722	0.1481	0.7222	0.1759	1	0.9345	0.6854	1	0.195	1
VCA0954	CDS	NC_002506	FarS	sRNA	NC_002505	108	6.66355e-40	1.54737e-37	2	+	903767	903816	2266026	2266064	-	49	39	903093	904104	2266015	2266134	0.287	0.1296	0.537	0.1389	0.7442	0.9249	0	1	0	1
VC0567	CDS	NC_002505	Vcr001	sRNA	NC_002505	108	2.98279e-61	9.9911e-59	2	-	601499	601536	21904	21939	+	39	36	601087	601627	21897	21941	0.2963	0.0648	0.3796	0.0648	0.1724	0.9535	0	1	0	1
VC0827	CDS	NC_002505	Vcr227	sRNA	NC_002506	108	3.76169e-05	0.00103522	2	+	889530	889565	479978	480015	+	36	38	889483	889928	479957	480024	0.2222	0.0463	0.3704	0.0463	0.1678	0.3127	0	1	0	1
VC2111	CDS	NC_002505	TfoR	sRNA	NC_002505	108	1.23484e-30	2.24151e-28	2	-	2269769	2269807	2236660	2236704	+	39	44	2269630	2270096	2236603	2236710	0.3241	0.0833	0.4444	0.1204	0.6524	0.9661	0.0323	0.9165	0.1923	1
VC0943	CDS	NC_002505	TfoR	sRNA	NC_002505	108	4.44725e-19	5.13851e-17	2	-	1009440	1009477	2236666	2236701	+	38	37	1008818	1009624	2236606	2236710	0.25	0.0926	0.3056	0.1019	0.3533	0.9494	0.1627	0.9979	0.2154	1
VC1455	CDS	NC_002505	Vcr043	sRNA	NC_002505	107	3.13526e-11	2.17951e-09	2	+	1566058	1566097	1114687	1114721	+	40	35	1566000	1566455	1114605	1114749	0.4206	0.0561	0.5234	0.0654	0.2081	0.6115	0	1	0.0943	1
VC0468	CDS	NC_002505	VcdRP	sRNA	NC_002505	107	3.0502e-160	2.17109e-157	2	-	497518	497560	2433396	2433432	-	43	37	496942	497808	2433385	2433483	0.3832	0.0654	0.6355	0.0654	0.3515	0.8517	0.0481	0.954	0.6852	1
VC0242	CDS	NC_002505	VrrA	sRNA	NC_002505	107	4.23587e-14	3.61765e-12	2	+	248262	248300	1878782	1878817	+	39	36	247907	249315	1878734	1878824	0.3178	0.0561	0.3738	0.0561	0.2667	0.707	0	0.9964	0.3597	1
VC0341	CDS	NC_002505	MicV	sRNA	NC_002505	107	6.53969e-21	8.21183e-19	2	+	361473	361516	2812101	2812128	-	45	28	361125	361936	2812093	2812162	0.3551	0.0654	0.4673	0.1028	0.6595	0.9068	0	1	0	1
VC2089	CDS	NC_002505	VC2091	CDS	NC_002505	107	6.36993e-137	4.14025e-134	2	-	2251185	2251229	2252727	2252760	-	45	35	2250347	2251712	2252413	2252970	0.2617	0.0561	0.3271	0.0654	0.4844	0.0271	0.1857	0.9587	0	0.9133
Vcr034	sRNA	NC_002505	GcvB	sRNA	NC_002505	107	5.5652e-05	0.00144688	2	-	756059	756099	954724	954759	-	42	36	756023	756164	954717	954805	0.2804	0.0654	0.4019	0.0654	0.7217	0.8013	0	0.9658	0.5735	1
VCA0288	CDS	NC_002506	Vcr214	sRNA	NC_002505	107	4.2968e-58	1.36258e-55	2	+	308810	308852	2376089	2376127	+	43	39	308683	309039	2376036	2376143	0.2991	0.0374	0.6729	0.0374	0.6845	0.5348	0.2494	1	0.0702	1
VC0620	CDS	NC_002505	Vcr017	sRNA	NC_002505	107	1.55196e-08	8.17282e-07	2	-	655977	656026	350278	350312	-	49	36	655547	657192	350274	350346	0.3178	0.0187	0.4019	0.0187	0.8058	0.5967	0.0784	1	0.2283	1
VC0622	CDS	NC_002505	Spot42	sRNA	NC_002505	106	2.80369e-05	0.000802964	2	-	660819	660859	106131	106169	+	41	39	659149	661699	106078	106184	0.3019	0.1792	0.4811	0.2075	0.2372	0.8552	0	0.73	0.0183	0.9908
VC1831	CDS	NC_002505	Spot42	sRNA	NC_002505	106	8.55981e-19	9.74416e-17	2	-	1973069	1973105	106133	106168	+	37	37	1971639	1973621	106084	106183	0.2736	0.1415	0.3019	0.1604	0.286	0.8479	0.0362	0.933	0.0734	0.9817
VrrA	sRNA	NC_002505	VC2213	CDS	NC_002505	106	0.000223522	0.00469742	2	+	1878706	1878746	2365969	2366005	-	42	37	1878683	1878823	2365288	2366334	0.2075	0.1132	0.2736	0.1509	0.4481	0.2996	0	1	0	1
VC1912	CDS	NC_002505	VcdRP	sRNA	NC_002505	106	2.34627e-59	7.625e-57	2	-	2061992	2062034	2433394	2433432	-	43	39	2061678	2062464	2433385	2433476	0.2264	0.0943	0.3962	0.1132	0.7036	0.8515	0.3003	0.9726	0.7082	1
VC2770	CDS	NC_002505	TfoR	sRNA	NC_002505	106	9.92514e-17	1.01079e-14	2	-	2955646	2955687	2236660	2236695	+	43	35	2955522	2956244	2236603	2236710	0.3868	0.0849	0.8962	0.1132	0.7256	0.8963	0	0.8781	0.1923	1
VC1658	CDS	NC_002505	GcvB	sRNA	NC_002505	106	2.16533e-99	1.1165e-96	2	+	1789591	1789632	954735	954773	-	42	39	1789363	1789900	954718	954863	0.2547	0.066	0.4528	0.066	0.0191	0.9169	0	0.233	0.2892	1
MicV	sRNA	NC_002505	VCr019:VCr020	IGR	NC_002505	106	4.79489e-25	7.13613e-23	2	-	2812118	2812146	2928093	2928119	-	29	27	2812118	2812163	2928044	2928128	0.217	0.0755	0.217	0.0849	0.6542	0.1853	0	0.6567	0.1111	0.7778
VC1455	CDS	NC_002505	VadR	sRNA	NC_002506	106	2.45285e-36	5.22351e-34	2	+	1566205	1566244	3247	3281	+	40	35	1565929	1566468	3230	3285	0.2358	0.1321	0.2925	0.2453	0.6416	0.5481	0	1	0.3373	1
VCA0762	CDS	NC_002506	TfoR	sRNA	NC_002505	106	1.14019e-38	2.58354e-36	2	-	706152	706180	2236634	2236706	+	29	73	704958	706470	2236588	2236710	0.2642	0.0377	0.3113	0.0377	0.2581	0.9871	0.0381	1	0.0769	1
FarS	sRNA	NC_002505	VC1507	CDS	NC_002505	105	7.91487e-39	1.79809e-36	2	-	2266093	2266127	1620809	1620847	+	35	38	2266017	2266136	1620394	1621229	0.5333	0.2667	0.6667	0.2762	0.349	0.5133	0	1	0.0867	0.8737
VC0249	CDS	NC_002505	Vcr064	sRNA	NC_002505	105	5.25415e-05	0.00137888	2	+	255699	255740	1595732	1595767	-	41	36	254806	256178	1595728	1595797	0.4286	0.0857	0.9714	0.1048	0.6972	0.9548	0.0375	1	0.0811	1
VC2675	CDS	NC_002505	GcvB	sRNA	NC_002505	105	1.91155e-63	6.59693e-61	2	-	2843078	2843119	954721	954757	-	42	37	2842632	2843183	954717	954771	0.3429	0.0952	0.4571	0.1143	0.1794	0.8109	0	0.9803	0.7402	1
VC0491	CDS	NC_002505	VqmR	sRNA	NC_002506	105	5.99753e-16	5.84223e-14	2	-	525528	525561	1031522	1031578	+	34	57	525164	525657	1031473	1031589	0.3524	0.0571	0.6381	0.0762	0.2352	0.9317	0	0.9142	0.2333	1
VC2364	CDS	NC_002505	Vcr227	sRNA	NC_002506	105	4.22994e-33	8.26233e-31	2	-	2519925	2519959	479981	480016	+	36	36	2519821	2522171	479957	480023	0.2381	0.1619	0.3238	0.1619	0.9701	0.8878	0.0565	1	0	1
VC1034:VC1037	IGR	NC_002505	MicV	sRNA	NC_002505	105	1.98135e-13	1.61881e-11	2	+	1102222	1102266	2812100	2812135	-	45	36	1102213	1102316	2812095	2812162	0.2571	0.1238	0.4095	0.2381	0.278	0.918	0.2605	0.2943	0	1
CsrD	sRNA	NC_002506	Vssrna24	sRNA	NC_002505	105	1.45349e-24	2.11513e-22	2	-	783978	784019	106498	106534	+	42	37	783833	784130	106480	106538	0.4286	0.0667	0.5238	0.0667	0.4338	0.9422	0	0.853	0	1
VC1321	CDS	NC_002505	VadR	sRNA	NC_002506	104	3.17881e-29	5.48156e-27	2	+	1407363	1407409	3245	3279	+	47	35	1404751	1407828	3211	3286	0.4327	0.0769	0.75	0.1346	0.865	0.5217	0	1	0.1084	1
VC2159	CDS	NC_002505	Vcr043	sRNA	NC_002505	104	4.14702e-46	1.09062e-43	2	+	2308108	2308136	1114653	1114714	+	29	62	2307358	2308180	1114605	1114748	0.2404	0.0673	0.2692	0.0769	0.9615	0.3975	0	1	0.0943	0.9937
VC2368	CDS	NC_002505	VadR	sRNA	NC_002506	104	5.44738e-11	3.71194e-09	2	+	2524886	2524925	3246	3281	+	41	36	2524607	2525346	3216	3286	0.3269	0.1827	0.3654	0.2788	0.5242	0.5265	0.0796	1	0.1687	1
MicV	sRNA	NC_002505	VCr002:VCr003	IGR	NC_002505	104	2.35718e-25	3.54846e-23	2	-	2812118	2812146	58695	58721	+	29	27	2812093	2812163	58685	58775	0.1731	0.0673	0.1827	0.0865	0.6607	0.3993	0	1	0.1111	0.8254
Vcr042	sRNA	NC_002505	VadR	sRNA	NC_002506	104	3.32925e-69	1.23695e-66	2	-	1087499	1087527	3230	3278	+	29	49	1087466	1087598	3202	3285	0.25	0.0385	0.2981	0.0385	0.9921	0.9179	0	1	0	1
VC0533	CDS	NC_002505	VadR	sRNA	NC_002506	104	3.18833e-08	1.61474e-06	2	+	564412	564454	3242	3276	+	43	35	563792	564619	3204	3286	0.4231	0.125	0.6923	0.1635	0.7817	0.4849	0.0738	0.9583	0.0241	1
VC2668	CDS	NC_002505	Vcr017	sRNA	NC_002505	103	9.83958e-133	6.2557e-130	2	-	2836599	2836631	350280	350316	-	33	37	2836209	2836671	350274	350364	0.3107	0.0583	0.3883	0.0874	0.0936	0.5596	0	0.9795	0.0326	1
VC0537	CDS	NC_002505	Spot42	sRNA	NC_002505	103	9.06515e-36	1.90264e-33	2	-	569211	569249	106143	106179	+	39	37	568512	569750	106099	106185	0.3301	0.1942	0.5243	0.1942	0.4105	0.9417	0	1	0.211	1
VC2529	CDS	NC_002505	VadR	sRNA	NC_002506	103	0.00060505	0.010648	2	+	2712242	2712293	3245	3279	+	52	34	2711870	2713199	3210	3285	0.2524	0.0777	0.2913	0.0971	0.262	0.5224	0	0.8811	0.0964	1
VC2598	CDS	NC_002505	TfoR	sRNA	NC_002505	103	3.23236e-13	2.60917e-11	2	-	2765788	2765833	2236668	2236705	+	46	38	2765000	2766008	2236608	2236710	0.2718	0.0485	0.3592	0.0583	0.2781	0.9756	0	1	0.2308	1
FarS	sRNA	NC_002505	VC0043	CDS	NC_002505	103	9.04892e-05	0.00218799	2	-	2266097	2266130	41624	41664	-	34	40	2266020	2266135	40564	41983	0.5728	0.1359	0.7184	0.1359	0.3179	0.1979	0	0.9744	0	0.9971
VC0465:VC0473	IGR	NC_002505	Spot42	sRNA	NC_002505	103	1.06122e-50	3.01816e-48	2	+	496368	496410	106144	106178	+	43	35	496255	501240	106128	106185	0.3786	0.1359	0.5243	0.1942	0.1006	0.6262	0.0724	0.9793	0.4771	1
VC0554	CDS	NC_002505	TfoR	sRNA	NC_002505	103	2.75899e-11	1.92767e-09	2	+	589123	589166	2236663	2236700	+	43	37	587091	590042	2236592	2236709	0.3689	0.068	0.5146	0.1068	0.7179	0.6559	0	1	0.1077	1
VC0491	CDS	NC_002505	VadR	sRNA	NC_002506	103	5.58533e-07	2.35551e-05	2	-	525325	525366	3238	3272	+	42	36	525187	525649	3201	3285	0.3786	0.0971	0.5049	0.1068	0.6139	0.8491	0.0093	0.8713	0	1
VCr022:VCr023	IGR	NC_002505	VCt012:VCr008	IGR	NC_002505	103	7.73291e-131	4.8574e-128	2	-	2933825	2933862	326002	326032	+	37	31	2933801	2933883	325958	326130	0.4175	0.1165	0.6019	0.1748	0.5123	0.4409	0.0556	0.7063	0.1818	0.7832
VC1244	CDS	NC_002505	Vcr051	sRNA	NC_002505	103	2.20119e-219	2.074e-216	2	+	1316666	1316702	1317949	1317990	+	36	42	1315906	1316878	1317841	1318007	0.1845	0.1262	0.3398	0.1845	0.781	0.637	0	0.9563	0	1
VC2387	3UTR	NC_002505	TarB	sRNA	NC_002505	103	1.20212e-29	2.10763e-27	2	+	2552878	2552912	911236	911276	-	36	41	2552428	2553007	911231	911311	0.2718	0.068	0.3204	0.068	1	0.9688	0.2901	1	0.1034	1
VC0884	5UTR	NC_002505	Qrr3	sRNA	NC_002506	103	5.20248e-87	2.34145e-84	2	+	944307	944345	772312	772346	+	39	35	944197	944405	772267	772366	0.3301	0.0583	0.4175	0.0583	0	0.5006	0	0.061	0.0841	1
Vcr223	sRNA	NC_002505	Spot42	sRNA	NC_002505	102	6.267e-17	6.45267e-15	2	-	2855140	2855175	106135	106179	+	35	46	2855108	2855220	106106	106184	0.2941	0.1275	0.6176	0.1667	0.606	0.9492	0	0.875	0.2752	0.9908
VCA0225	CDS	NC_002506	GcvB	sRNA	NC_002505	102	3.08301e-76	1.25008e-73	2	+	247683	247720	954725	954765	-	38	41	247504	248044	954717	954860	0.3235	0.0392	0.451	0.0392	0.0443	0.9652	0	0.4686	0.3039	1
VCA0125	CDS	NC_002506	Vcr043	sRNA	NC_002505	102	3.03771e-20	3.68886e-18	2	-	141243	141284	1114683	1114722	+	42	40	141103	141436	1114604	1114749	0.2353	0.0686	0.3431	0.0882	0.6299	0.8298	0	1	0.0881	1
FarS	sRNA	NC_002505	VC2571	CDS	NC_002505	102	0.00053995	0.0097038	2	-	2266088	2266127	2751750	2751784	-	40	36	2266016	2266135	2751495	2752531	0.5294	0.0784	0.5686	0.1667	0.3952	0.7386	0	1	0	1
VC1727:VC1730	IGR	NC_002505	Spot42	sRNA	NC_002505	102	1.08924e-17	1.1698e-15	2	-	1866704	1866740	106142	106176	+	38	35	1866675	1866841	106119	106184	0.2549	0.2843	0.2745	0.4314	0.9649	0.9191	0.4635	1	0.3945	0.9908
Vcr035	sRNA	NC_002505	Vcr043	sRNA	NC_002505	102	1.22093e-59	3.9926e-57	2	+	807671	807710	1114684	1114719	+	40	36	807653	807767	1114608	1114749	0.2843	0.0882	0.3431	0.1078	0.3686	0.5882	0	0.797	0.1132	1
VC1915	CDS	NC_002505	VrrA	sRNA	NC_002505	102	1.74914e-27	2.84046e-25	2	-	2064670	2064743	1878758	1878794	+	73	36	2063839	2065483	1878685	1878824	0.3333	0.049	0.5392	0.0686	0.4867	0.789	0	0.9844	0.0072	1
VC2756	CDS	NC_002505	TfoR	sRNA	NC_002505	102	9.53931e-30	1.67585e-27	2	-	2941043	2941075	2236647	2236702	+	33	57	2940096	2941481	2236588	2236709	0.2353	0.0392	0.2843	0.049	0.2856	0.9549	0	0.9355	0.0769	1
VC0589	CDS	NC_002505	TfoR	sRNA	NC_002505	102	1.45112e-59	4.73351e-57	2	+	617054	617092	2236659	2236701	+	39	43	616936	617845	2236608	2236709	0.2941	0.0686	0.451	0.0686	0.1813	0.6239	0.0109	1	0.2308	1
VC1496	CDS	NC_002505	Vcr043	sRNA	NC_002505	102	3.87091e-08	1.93827e-06	2	-	1608184	1608224	1114666	1114720	+	41	55	1606537	1608528	1114606	1114749	0.3235	0.0784	0.4216	0.0784	0.1623	0.8164	0	0.987	0.1006	1
VC0268	CDS	NC_002505	Spot42	sRNA	NC_002505	102	1.75758e-07	8.0135e-06	2	+	273985	274026	106143	106179	+	42	37	273619	274168	106086	106184	0.3039	0.1863	0.4804	0.2059	0.7954	0.6179	0.1022	1	0.0917	0.9908
VC0672	CDS	NC_002505	TfoR	sRNA	NC_002505	102	9.01212e-23	1.22693e-20	2	+	718985	719026	2236658	2236701	+	42	44	717660	719786	2236588	2236710	0.2353	0.0882	0.5294	0.0882	0.6064	0.6146	0	0.9448	0.0769	1
VC2686	CDS	NC_002505	RyhB	sRNA	NC_002505	101	9.09304e-163	6.52549e-160	2	-	2855253	2855296	102613	102648	+	44	35	2855052	2855395	102456	102673	0.3069	0.0594	0.703	0.0594	0.5164	0.8833	0	1	0	1
VC2575	CDS	NC_002505	VadR	sRNA	NC_002506	101	1.1418e-57	3.59471e-55	2	-	2754132	2754171	3247	3279	+	40	33	2754115	2754258	3211	3285	0.3267	0.0594	0.4851	0.1782	0.7614	0.9271	0	0.9115	0.1084	1
VC0959	CDS	NC_002505	Spot42	sRNA	NC_002505	101	7.52003e-16	7.26586e-14	2	-	1024110	1024152	106134	106169	+	43	36	1023625	1024530	106079	106184	0.3762	0.1287	0.5842	0.198	0.4293	0.8509	0	0.984	0.0275	0.9908
VC2085	CDS	NC_002505	VC2087	CDS	NC_002505	101	3.09504e-74	1.22094e-71	2	-	2244882	2244942	2247518	2247556	-	61	39	2244076	2245321	2246621	2249492	0.3564	0.0495	0.4356	0.0495	0.3062	0.6775	0	0.9974	0	1
MicV	sRNA	NC_002505	VCr022:VCr023	IGR	NC_002505	101	5.7889e-23	7.92644e-21	2	-	2812118	2812146	2933840	2933866	-	29	28	2812117	2812163	2933792	2933876	0.2277	0.0594	0.2376	0.0792	0.6524	0.1874	0	0.6716	0.1111	0.7778
VCt027:VCr011	IGR	NC_002505	VCr011:VCr012	IGR	NC_002505	101	6.80344e-130	4.23295e-127	2	+	403639	403680	406732	406765	+	42	34	403548	403729	406698	406806	0.3663	0.1287	0.5149	0.2277	0.5888	0.3623	0.1259	0.7587	0.0952	0.9524
VC0709	CDS	NC_002505	TfoR	sRNA	NC_002505	101	8.14633e-17	8.33525e-15	2	+	758570	758610	2236661	2236697	+	41	38	757820	758823	2236589	2236710	0.2574	0.1287	0.3564	0.1485	0.7795	0.6374	0	0.9979	0.0846	1
VC2312	CDS	NC_002505	FarS	sRNA	NC_002505	101	2.91259e-56	8.91257e-54	2	-	2463615	2463644	2266025	2266064	-	30	41	2463095	2463932	2266016	2266134	0.1485	0.099	0.1485	0.1089	0.3417	0.5964	0.0552	0.8119	0	1
VC0372	CDS	NC_002505	TfoR	sRNA	NC_002505	100	5.0552e-32	9.58829e-30	2	+	388563	388601	2236666	2236706	+	40	41	388260	389038	2236613	2236710	0.24	0.07	0.32	0.07	0.5585	0.6771	0.2555	0.9459	0.2692	1
VCA0007:VCA0009	IGR	NC_002506	VCA0007	CDS	NC_002506	100	2.55727e-188	2.08026e-185	2	+	7386	7435	5939	5976	+	50	38	6632	7972	5572	6616	0.25	0.08	0.32	0.09	0.5791	0.3362	0.0175	0.9545	0	1
VCA0013	CDS	NC_002506	VCA0014	CDS	NC_002506	100	2.98984e-126	1.81705e-123	2	+	13519	13559	15703	15742	+	40	39	12371	14715	14753	17058	0.34	0.1	0.43	0.11	0.525	0.4097	0.0408	0.9963	0	1
VC0678	5UTR	NC_002505	Vcr229	sRNA	NC_002506	100	2.23364e-18	2.49179e-16	2	+	725076	725115	897655	897693	+	40	39	725023	725452	897544	897725	0.31	0.18	0.62	0.3	0	0.6441	0	0.9448	0.0854	0.995
VCA0441	CDS	NC_002506	VadR	sRNA	NC_002506	100	5.45064e-32	1.03234e-29	2	+	397749	397788	3241	3278	+	40	38	397564	397918	3200	3285	0.47	0.1	0.66	0.15	0.8824	0.4723	0.6416	1	0	1
VC0678	CDS	NC_002505	Qrr2	sRNA	NC_002506	100	2.96972e-57	9.29366e-55	2	+	725264	725308	48515	48550	+	44	36	725141	725494	48454	48555	0.38	0.04	0.58	0.05	0.5019	0.7586	0	1	0.3916	1
VC0961	CDS	NC_002505	Spot42	sRNA	NC_002505	100	2.16922e-07	9.76456e-06	2	-	1025365	1025406	106142	106178	+	42	36	1025034	1026168	106109	106184	0.28	0.2	0.35	0.21	0.6848	0.9322	0	0.9846	0.3028	0.9908
VCA0007	CDS	NC_002506	VCA0007:VCA0009	IGR	NC_002506	100	2.55727e-188	2.08026e-185	2	+	5981	6020	7397	7434	+	41	38	5568	6598	6621	8029	0.28	0.05	0.5	0.05	0.4288	0.5525	0	1	0.0098	0.9944
VCt049:VCr014	IGR	NC_002505	VCr008:VCr009	IGR	NC_002505	100	3.55483e-126	2.15542e-123	2	+	764583	764623	329125	329158	+	41	34	764494	764702	329082	329200	0.27	0.15	0.35	0.17	0.5869	0.3582	0.1364	0.8636	0.0159	0.9524
VC2356	CDS	NC_002505	GcvB	sRNA	NC_002505	100	1.69034e-46	4.47235e-44	2	-	2513227	2513269	954722	954758	-	43	36	2512480	2513371	954717	954803	0.5	0.01	0.61	0.01	0.0005	0.8062	0	0.5231	0.5833	1
VC0332	CDS	NC_002505	Vcr043	sRNA	NC_002505	99	5.94008e-23	8.12919e-21	2	+	350556	350593	1114672	1114707	+	38	36	350454	351204	1114601	1114749	0.3535	0.1414	0.4141	0.1414	0.0758	0.5157	0	0.6423	0.0692	1
VC0355	CDS	NC_002505	Vcr043	sRNA	NC_002505	99	1.25044e-11	8.93691e-10	2	+	377092	377132	1114683	1114724	+	41	42	376572	377203	1114607	1114749	0.5354	0.0707	1.0909	0.0707	0.7809	0.586	0.0055	0.8795	0.1069	1
VC0241	CDS	NC_002505	VqmR	sRNA	NC_002506	99	1.18407e-08	6.32573e-07	2	+	247139	247173	1031527	1031573	+	34	47	246415	247925	1031473	1031589	0.2929	0.1212	0.3636	0.1616	0.4141	0.5901	0	0.9992	0.2333	1
VCA0521	CDS	NC_002506	VCA0520	CDS	NC_002506	99	3.30982e-173	2.48414e-170	2	+	452852	452922	450935	450977	+	72	42	451613	454453	450417	451592	0.2828	0.0505	0.3939	0.0707	0.4361	0.4216	0.0056	0.9395	0	0.9982
VC0359	5UTR	NC_002505	VrrA	sRNA	NC_002505	99	2.68799e-62	9.14396e-60	2	+	378461	378502	1878775	1878809	+	42	35	378420	378754	1878684	1878825	0.3636	0.0404	0.5152	0.0404	0	0.6565	0	0.6658	0	1
VC0743	CDS	NC_002505	Spot42	sRNA	NC_002505	99	1.03637e-16	1.05505e-14	2	+	795939	795981	106144	106179	+	43	36	795813	797013	106120	106184	0.303	0.1313	0.4141	0.1515	0.0766	0.6232	0	0.6336	0.4037	0.9908
VCA0923	CDS	NC_002506	TfoR	sRNA	NC_002505	99	4.12493e-69	1.53041e-66	2	+	874559	874596	2236664	2236701	+	38	38	874509	875534	2236591	2236709	0.2929	0.0606	0.3535	0.1212	0.0375	0.6625	0	0.5379	0.1	1
VC2077	CDS	NC_002505	TfoR	sRNA	NC_002505	99	1.35543e-05	0.000425705	2	-	2235017	2235059	2236661	2236701	+	43	41	2233786	2235958	2236605	2236710	0.2929	0.0707	0.4141	0.0707	0.4394	0.9424	0.0259	0.9802	0.2077	1
VC2628	CDS	NC_002505	TfoR	sRNA	NC_002505	99	8.65215e-35	1.7775e-32	2	-	2799773	2799811	2236666	2236700	+	40	35	2799411	2800334	2236589	2236710	0.303	0.0808	0.3232	0.1111	0.6113	0.9375	0.1009	0.94	0.0846	1
VC0491	CDS	NC_002505	VC0490	CDS	NC_002505	99	1.89435e-92	9.08792e-90	2	-	525388	525431	523681	523717	-	44	36	525134	525642	523435	524272	0.3434	0.0707	0.404	0.1414	0.4965	0.714	0.0224	0.9701	0.4309	0.8577
VCA0279	CDS	NC_002506	GcvB	sRNA	NC_002505	99	9.12945e-74	3.55854e-71	2	+	297997	298035	954745	954785	-	39	40	297967	298613	954717	954899	0.3131	0.0707	0.3737	0.1313	0.0546	0.8659	0	0.9823	0.1127	1
VC2529	CDS	NC_002505	Vcr001	sRNA	NC_002505	98	7.29813e-53	2.12406e-50	2	+	2712571	2712635	21904	21939	+	65	35	2711877	2713212	21899	21941	0.4082	0.102	0.9184	0.102	0.4955	0.0806	0	0.89	0	1
VC0042	CDS	NC_002505	TfoR	sRNA	NC_002505	98	1.18063e-19	1.40123e-17	2	-	39674	39712	2236664	2236698	+	39	36	39429	40406	2236589	2236710	0.3878	0.0816	0.7755	0.102	0.6046	0.9264	0.0983	0.7744	0.0846	1
VC0243	CDS	NC_002505	VC0245	CDS	NC_002505	98	7.39882e-76	2.977e-73	2	+	250064	250103	251861	251901	+	40	41	249328	250452	251551	252863	0.3469	0.0816	0.4592	0.0918	0.6958	0.2197	0.0045	1	0	0.9403
VC2175	CDS	NC_002505	Spot42	sRNA	NC_002505	98	1.54531e-07	7.11004e-06	2	-	2321294	2321343	106141	106178	+	50	38	2320798	2321697	106085	106184	0.3571	0.1837	0.5102	0.3163	0.4475	0.9404	0	1	0.0826	0.9908
VC2141	CDS	NC_002505	Vcr227	sRNA	NC_002506	98	1.14407e-89	5.25746e-87	2	-	2296041	2296082	479981	480015	+	42	36	2295884	2296151	479956	480023	0.2959	0.0816	0.5	0.102	0.3896	0.8813	0.1518	0.731	0	1
VC0839	CDS	NC_002505	Spot42	sRNA	NC_002505	98	5.11861e-21	6.44141e-19	2	+	901456	901485	106134	106179	+	30	46	900711	901512	106079	106185	0.1939	0.0816	0.2041	0.1633	0.9972	0.5346	0	1	0.0275	1
Vcr229	sRNA	NC_002506	Vcr100	sRNA	NC_002506	98	7.07399e-51	2.01626e-48	2	+	897571	897612	587009	587045	-	42	37	897524	897743	586998	587089	0.3367	0.1837	0.4592	0.2245	0.4256	0.9468	0	1	0.3203	1
VC2095	CDS	NC_002505	Qrr2	sRNA	NC_002506	98	2.75193e-17	2.89027e-15	2	-	2257714	2257751	48507	48542	+	38	36	2256421	2257836	48459	48556	0.2347	0.0918	0.4694	0.1122	0.0523	0.9221	0	0.8378	0.4217	1
VC2664	CDS	NC_002505	VqmR	sRNA	NC_002506	98	5.99454e-33	1.1683e-30	2	-	2833085	2833124	1031532	1031569	+	40	38	2832655	2833949	1031474	1031589	0.3571	0.1224	0.5102	0.1837	0.7154	0.8746	0.1867	0.9786	0.24	1
VC2529	CDS	NC_002505	GcvB	sRNA	NC_002505	98	3.96521e-10	2.50213e-08	2	+	2712069	2712136	954744	954783	-	67	40	2711877	2713375	954718	954883	0.3367	0.0102	0.398	0.0102	0.1543	0.8747	0	1	0.1912	1
FarS	sRNA	NC_002505	VCA1072	CDS	NC_002506	98	5.57694e-63	1.91707e-60	2	-	2266086	2266129	1022823	1022851	-	44	29	2266015	2266136	1022801	1022904	0.449	0.1837	0.5612	0.1837	0.4113	0.9886	0	1	0.9126	1
VC0866	3UTR	NC_002505	VqmR	sRNA	NC_002506	98	3.68981e-58	1.17294e-55	2	-	929788	929825	1031533	1031571	+	37	39	929747	931144	1031474	1031588	0.2551	0.0714	0.3265	0.0918	1	0.8869	0.2481	1	0.24	1
VC0756	CDS	NC_002505	Vcr043	sRNA	NC_002505	98	7.53225e-11	5.06671e-09	2	+	808094	808130	1114676	1114715	+	37	39	807860	808407	1114613	1114749	0.2041	0.0714	0.2449	0.102	0.3874	0.5424	0	1	0.1447	1
VCA0213	CDS	NC_002506	TfoR	sRNA	NC_002505	97	0.00040096	0.00762773	2	-	231672	231730	2236664	2236704	+	59	41	230490	232242	2236603	2236710	0.2165	0.1134	0.4124	0.1443	0.2405	0.9672	0	0.9843	0.1923	1
VC0473	CDS	NC_002505	VCA0624	CDS	NC_002506	97	2.22875e-209	1.97895e-206	2	+	502982	503024	559572	559605	+	43	34	501492	503761	558171	560246	0.3299	0.0722	0.4227	0.0722	0.6809	0.7128	0	1	0.0269	1
VC1143	CDS	NC_002505	Vcr043	sRNA	NC_002505	97	4.90678e-40	1.1445e-37	2	+	1212730	1212764	1114679	1114726	+	35	48	1212559	1213006	1114606	1114749	0.3608	0.0412	0.4845	0.0412	0.2935	0.5623	0	1	0.1006	1
VC0405	CDS	NC_002505	VadR	sRNA	NC_002506	97	2.57342e-05	0.00074607	2	+	432730	432777	3246	3277	+	48	32	431364	433101	3206	3286	0.4845	0.0412	0.9381	0.0412	0.8125	0.5302	0	1	0.0482	1
VC0762	CDS	NC_002505	VC0761	CDS	NC_002505	97	1.28214e-152	8.8612e-150	2	+	815130	815180	813765	813801	+	51	37	814682	815393	813528	814185	0.1546	0.0515	0.1753	0.0515	0.8658	0.3518	0.4362	1	0	1
VCA1036	CDS	NC_002506	Vcr043	sRNA	NC_002505	97	2.62969e-26	4.10252e-24	2	-	987465	987506	1114683	1114721	+	42	39	986293	987660	1114605	1114749	0.3093	0.1031	0.5155	0.1134	0.1813	0.8269	0.0275	1	0.0943	1
VCt086:VC2499	IGR	NC_002505	Spot42	sRNA	NC_002505	97	9.36848e-40	2.17164e-37	2	-	2683652	2683689	106137	106173	+	38	37	2683441	2683840	106123	106184	0.2474	0.1546	0.2784	0.1649	0.5575	0.8936	0.195	0.9653	0.4312	0.9908
FarS	sRNA	NC_002505	VC1049	CDS	NC_002505	97	7.55503e-10	4.63344e-08	2	-	2266096	2266130	1119590	1119643	-	35	54	2266017	2266135	1119055	1119947	0.6186	0.0825	1.0206	0.0928	0.3224	0.3744	0	1	0.0367	1
VC0431	CDS	NC_002505	TfoR	sRNA	NC_002505	97	1.07054e-31	2.01014e-29	2	-	461622	461665	2236665	2236702	+	43	38	461440	462062	2236593	2236710	0.268	0.0722	0.4124	0.0825	0.6229	0.9554	0	1	0.1154	1
VC2364	CDS	NC_002505	GcvB	sRNA	NC_002505	97	2.68815e-27	4.33574e-25	2	-	2522080	2522120	954734	954773	-	41	41	2520048	2522344	954717	954863	0.3299	0.0722	0.5052	0.0722	0.0934	0.7286	0	0.9199	0.2892	1
VC0245	CDS	NC_002505	VC0243	CDS	NC_002505	96	1.59212e-73	6.17831e-71	2	+	251873	251910	250054	250109	+	38	56	251552	252837	249320	250465	0.2604	0.1042	0.2917	0.125	0.2552	0.6519	0	0.9216	0	1
FarS	sRNA	NC_002505	VC2627	CDS	NC_002505	96	2.43085e-10	1.56291e-08	2	-	2266094	2266128	2798573	2798608	-	35	36	2266034	2266136	2797831	2798803	0.5417	0.0833	0.7708	0.0937	0.3431	0.4622	0	0.8547	0.3302	0.9892
VCA0068	CDS	NC_002506	VqmR	sRNA	NC_002506	96	3.55237e-112	1.99677e-109	2	-	79069	79109	1031531	1031577	+	41	46	78358	79172	1031444	1031589	0.3125	0.1354	0.3854	0.1563	0.0199	0.9239	0	0.4528	0.04	1
VC0643	CDS	NC_002505	Vcr064	sRNA	NC_002505	96	3.26347e-05	0.000917442	2	+	685779	685836	1595733	1595769	-	59	36	685315	687735	1595728	1595798	0.3125	0.1354	0.5104	0.1458	0.1851	0.9396	0	0.8895	0.0676	1
VC1067	CDS	NC_002505	Qrr3	sRNA	NC_002506	96	2.78579e-66	1.00234e-63	2	+	1133353	1133386	772307	772342	+	34	36	1133264	1135159	772266	772366	0.3021	0.0833	0.3958	0.0833	0.0724	0.458	0.0139	0.9246	0.0748	1
VC2651	CDS	NC_002505	VrrA	sRNA	NC_002505	96	5.95521e-28	9.82917e-26	2	-	2823069	2823112	1878774	1878808	+	44	35	2822992	2824121	1878682	1878824	0.3854	0.0833	0.6146	0.0833	0.9816	0.8936	0	1	0	1
VC0237	CDS	NC_002505	Vcr227	sRNA	NC_002506	96	7.28572e-19	8.32635e-17	2	-	241836	241870	479980	480017	+	35	38	241583	242636	479952	480024	0.2917	0.1042	0.3438	0.1042	0.6675	0.9059	0	0.8782	0	1
VC2686	CDS	NC_002505	Vcr043	sRNA	NC_002505	96	4.79811e-05	0.00127555	2	-	2855276	2855317	1114678	1114715	+	42	38	2855076	2855395	1114607	1114750	0.3021	0.0521	0.3854	0.0833	0.4209	0.7866	0	1	0.1069	1
VC2087	CDS	NC_002505	VC2085	CDS	NC_002505	95	1.54249e-67	5.61941e-65	2	-	2247844	2247895	2244953	2244986	-	52	34	2246615	2249516	2244062	2245340	0.3053	0.1158	0.4421	0.2105	0.5751	0.2171	0	1	0	1
VC1903	CDS	NC_002505	VadR	sRNA	NC_002506	95	1.20347e-05	0.000382798	2	-	2053591	2053635	3247	3281	+	45	34	2051883	2054733	3203	3286	0.2632	0.0632	0.4632	0.1053	0.3855	0.9476	0	0.9781	0.012	1
VCA1078:VCA1080	IGR	NC_002506	TfoR	sRNA	NC_002505	95	2.39999e-62	8.17486e-60	2	+	1032916	1032957	2236660	2236701	+	42	42	1032567	1033238	2236598	2236710	0.4105	0.0526	1.0211	0.0632	0.6241	0.6343	0.1213	0.9871	0.1538	1
VC0124	CDS	NC_002505	TfoR	sRNA	NC_002505	95	4.71715e-24	6.74821e-22	2	+	119103	119129	2236637	2236705	+	26	69	119063	119149	2236589	2236709	0.1684	0.0632	0.1895	0.0737	0.6873	0.4557	0.3814	0.7814	0.0846	1
VC2020	CDS	NC_002505	VrrA	sRNA	NC_002505	95	1.05616e-06	4.22106e-05	2	-	2174244	2174283	1878770	1878806	+	40	38	2174043	2174394	1878710	1878824	0.4105	0.0947	0.7053	0.0947	0.424	0.8806	0	1	0.1871	1
VC1822	CDS	NC_002505	VC1817:VC1822	IGR	NC_002505	95	2.34308e-192	1.94838e-189	2	-	1963885	1963940	1962009	1962042	-	56	34	1962750	1964887	1960865	1962641	0.2947	0.0526	0.4737	0.1263	0.5403	0.2062	0.0032	1	0.0382	0.5368
VC0718	CDS	NC_002505	FarS	sRNA	NC_002505	95	3.37093e-32	6.44035e-30	2	-	771791	771839	2266026	2266062	-	48	37	771203	772059	2266016	2266134	0.2211	0.0316	0.4105	0.0421	0.2611	0.6171	0	0.9048	0	1
VC0972	CDS	NC_002505	VC0973	CDS	NC_002505	95	3.21939e-44	8.15548e-42	2	+	1037909	1037950	1039298	1039330	+	42	33	1037757	1038728	1039059	1039880	0.3263	0.0947	0.4316	0.0947	0.0566	0.3447	0	0.7979	0.0515	1
VCA0591	CDS	NC_002506	VqmR	sRNA	NC_002506	95	4.74873e-66	1.70627e-63	2	-	530351	530401	1031531	1031569	+	51	40	529323	530502	1031444	1031589	0.2737	0.1158	0.4211	0.1368	0.0266	0.8758	0	0.5869	0.04	1
VC0958	CDS	NC_002505	TfoR	sRNA	NC_002505	95	1.72836e-45	4.49129e-43	2	-	1023195	1023235	2236661	2236702	+	41	42	1022274	1023529	2236608	2236710	0.3579	0.0947	0.9895	0.1053	0.2473	0.9541	0.027	0.8543	0.2308	1
VC2689	CDS	NC_002505	GcvB	sRNA	NC_002505	94	1.46001e-30	2.64292e-28	2	-	2856903	2856936	954744	954797	-	35	55	2856789	2857537	954717	954863	0.1596	0.0213	0.2872	0.0213	0.8795	0.6113	0.2422	0.994	0.2892	1
VC0105	CDS	NC_002505	Vcr043	sRNA	NC_002505	94	9.23046e-05	0.00222347	2	+	100841	100873	1114680	1114730	+	33	51	100736	101908	1114607	1114749	0.2553	0.0106	0.2766	0.0106	0.0592	0.5659	0	1	0.1069	1
VC2188	CDS	NC_002505	Spot42	sRNA	NC_002505	94	0.00017586	0.00383913	2	-	2335702	2335742	106142	106178	+	41	36	2334775	2335927	106103	106184	0.4043	0.117	0.617	0.1809	0.0815	0.9316	0	0.8955	0.2477	0.9908
VC0244	CDS	NC_002505	VC0243	CDS	NC_002505	94	2.47982e-32	4.76214e-30	2	+	251104	251153	249717	249749	+	49	34	250434	251564	249317	250408	0.2021	0.0957	0.3298	0.117	0.6324	0.351	0	1	0	0.9679
VC1726	CDS	NC_002505	TfoR	sRNA	NC_002505	94	1.39245e-13	1.14769e-11	2	-	1864444	1864484	2236658	2236702	+	41	45	1864007	1865259	2236589	2236710	0.2447	0.0426	0.4362	0.0426	0.6102	0.9509	0.0495	0.9106	0.0846	1
VC1835	CDS	NC_002505	VrrA	sRNA	NC_002505	94	3.7009e-32	7.06047e-30	2	-	1977014	1977052	1878774	1878811	+	39	39	1976611	1977126	1878715	1878824	0.3298	0.0213	0.383	0.0319	0.1421	0.9162	0	0.9208	0.223	1
VC2415	CDS	NC_002505	Vcr064	sRNA	NC_002505	94	4.60037e-26	7.11758e-24	2	-	2588310	2588352	1595734	1595768	-	43	35	2587967	2588435	1595728	1595787	0.4787	0.0957	0.5532	0.1064	0.0839	0.4702	0	0.5299	0.2162	1
VCA0130	CDS	NC_002506	Spot42	sRNA	NC_002505	94	1.9305e-12	1.4704e-10	2	+	144777	144811	106139	106180	+	35	41	144652	145450	106080	106185	0.2766	0.1702	0.3617	0.1809	0.1336	0.5816	0	0.8563	0.0367	1
VC2536	CDS	NC_002505	FarS	sRNA	NC_002505	94	5.26829e-08	2.59831e-06	2	+	2718752	2718795	2266028	2266063	-	44	36	2718358	2719103	2266016	2266134	0.4043	0.0213	0.6489	0.0213	0.7997	0.9062	0.0482	1	0	1
VC0999	3UTR	NC_002505	Qrr4	sRNA	NC_002506	94	6.60635e-112	3.69754e-109	2	+	1070815	1070842	908217	908252	-	28	36	1070568	1070874	908201	908297	0.2021	0.0532	0.2021	0.0532	1	0.8473	0.7594	1	0.0857	1
VCA0135:VCA0140	IGR	NC_002506	GcvB	sRNA	NC_002505	94	6.59623e-87	2.96363e-84	2	+	151801	151840	954732	954771	-	40	40	151228	152014	954717	954895	0.3298	0.0319	0.4787	0.0319	0.4622	0.9336	0.2773	0.5146	0.1324	1
VC1727	CDS	NC_002505	Vcr229	sRNA	NC_002506	94	1.1582e-07	5.42418e-06	2	-	1866283	1866323	897661	897697	+	41	37	1865483	1866698	897531	897726	0.3191	0.1383	0.4149	0.2553	0.2195	0.8552	0	0.8767	0.0201	1
VCA0137	3UTR	NC_002506	TarB	sRNA	NC_002505	94	1.18033e-69	4.39789e-67	2	-	151330	151371	911236	911271	-	41	36	151252	152789	911232	911298	0.2979	0.0745	0.6277	0.0745	1	0.5665	0	1	0.2529	1
VadR	sRNA	NC_002506	VCA0441	CDS	NC_002506	94	4.68927e-28	7.774e-26	2	+	3207	3248	397778	397810	+	42	33	3201	3267	397640	397955	0.266	0.1809	0.4468	0.2128	0.5595	0.872	0	0.7831	0.7234	1
VCA0165	CDS	NC_002506	Spot42	sRNA	NC_002505	93	1.60688e-09	9.54426e-08	2	+	182114	182155	106144	106179	+	42	36	181812	184139	106108	106184	0.3763	0.2151	0.5269	0.2366	0.1297	0.6258	0	1	0.2936	0.9908
VCA0334	CDS	NC_002506	VqmR	sRNA	NC_002506	93	1.96531e-57	6.15773e-55	2	+	335167	335205	1031532	1031572	+	39	41	334534	335381	1031465	1031588	0.2581	0.0968	0.3871	0.129	0.8313	0.626	0	1	0.18	1
Vcr229	sRNA	NC_002506	VC0678	5UTR	NC_002505	93	3.22108e-15	2.9845e-13	2	+	897575	897616	725083	725118	+	42	37	897525	897723	725031	725177	0.2903	0.129	0.3333	0.4624	0.4487	0	0	0.9849	0	0.1012
VC1293	CDS	NC_002505	Spot42	sRNA	NC_002505	93	1.90201e-31	3.52838e-29	2	-	1372336	1372362	106138	106179	+	27	42	1371599	1372563	106091	106183	0.2043	0.0645	0.2473	0.1075	0.327	0.9452	0.1361	0.9462	0.1376	0.9817
VC0243	CDS	NC_002505	VC0244	CDS	NC_002505	93	1.15824e-31	2.1717e-29	2	+	249765	249802	251090	251144	+	38	55	249336	250417	250462	251554	0.2903	0.086	0.3441	0.086	0.4274	0.5753	0.0116	0.9759	0.0063	0.9964
VCA0933	5UTR	NC_002506	Vcr001	sRNA	NC_002505	93	5.09934e-13	4.05251e-11	2	+	886007	886048	21905	21939	+	42	35	885908	886515	21897	21941	0.3763	0.1613	0.4946	0.172	0	0.089	0	1	0	1
Vcr046	sRNA	NC_002505	Vcr017	sRNA	NC_002505	92	1.41535e-38	3.19873e-36	2	+	1198919	1198950	350280	350315	-	32	36	1198858	1199159	350274	350324	0.3152	0.0217	0.4239	0.0326	0.0798	0.9503	0	0.5234	0.4674	1
VCA1082	CDS	NC_002506	Spot42	sRNA	NC_002505	92	3.5881e-16	3.53862e-14	2	+	1036779	1036804	106138	106181	+	26	44	1035420	1036918	106120	106184	0.3587	0.0326	0.3587	0.0435	0.7487	0.5703	0.0236	0.8083	0.4037	0.9908
VC2206	CDS	NC_002505	Qrr1	sRNA	NC_002505	92	5.28833e-101	2.75389e-98	2	-	2351227	2351250	1089968	1090020	-	24	53	2350777	2351269	1089962	1090058	0.2609	0.1413	0.2717	0.1522	0.2588	0.4053	0.1625	1	0	1
VCA0176	CDS	NC_002506	Vcr227	sRNA	NC_002506	92	2.11095e-71	8.02518e-69	2	+	192943	192971	479974	480017	+	28	44	192818	194187	479951	480023	0.2717	0.0978	0.2935	0.1087	0.0707	0.2505	0	0.6996	0	1
VC1856	CDS	NC_002505	Vssrna24	sRNA	NC_002505	91	1.12756e-27	1.84593e-25	2	+	1997005	1997044	106501	106537	+	40	36	1996595	1997090	106491	106538	0.6374	0.033	0.7582	0.0549	0.8475	0.365	0.2709	0.9063	0.1786	1
VC1651	CDS	NC_002505	VadR	sRNA	NC_002506	91	3.95971e-55	1.18808e-52	2	-	1780856	1780898	3248	3282	+	43	35	1780079	1780944	3239	3285	0.3077	0.0769	0.3626	0.1758	0.0681	0.9685	0.0151	0.5358	0.4458	1
VC1156	CDS	NC_002505	Spot42	sRNA	NC_002505	91	4.93277e-21	6.2119e-19	2	-	1227952	1227988	106143	106179	+	37	37	1227036	1228891	106114	106184	0.2198	0.1758	0.3407	0.2418	0.4678	0.9489	0	0.9365	0.3486	0.9908
VC2479	CDS	NC_002505	TfoR	sRNA	NC_002505	91	6.14906e-30	1.0905e-27	2	+	2658629	2658666	2236667	2236701	+	39	35	2658505	2659045	2236602	2236710	0.4396	0.0769	0.5275	0.0989	0.463	0.6849	0.1866	1	0.1846	1
VC0250	CDS	NC_002505	VC0251	CDS	NC_002505	91	2.95069e-62	1.00246e-59	2	+	256732	256783	258566	258601	+	52	36	256159	257316	257338	259775	0.3077	0.0659	0.4286	0.0769	0.5391	0.5144	0	1	0.0186	1
VC1181	CDS	NC_002505	TfoR	sRNA	NC_002505	91	6.75815e-22	8.86878e-20	2	-	1254889	1254924	2236649	2236693	+	35	45	1254368	1255445	2236607	2236710	0.3297	0.0659	0.4505	0.0769	0.3396	0.8853	0.0285	0.6312	0.2231	1
VC0417	CDS	NC_002505	TfoR	sRNA	NC_002505	91	2.23484e-15	2.09141e-13	2	+	444388	444430	2236662	2236697	+	43	36	444117	444594	2236592	2236709	0.2967	0.033	0.3407	0.033	0.6098	0.6478	0	0.9467	0.1077	1
VC2646	CDS	NC_002505	Qrr3	sRNA	NC_002506	90	4.56985e-45	1.18049e-42	2	+	2820957	2820994	772301	772336	+	38	36	2819654	2821344	772265	772366	0.4556	0.0667	0.6778	0.0778	0.9437	0.4021	0.4342	1	0.0654	1
VC1730	CDS	NC_002505	Vcr017	sRNA	NC_002505	90	1.56497e-24	2.27231e-22	2	-	1867752	1867792	350279	350314	-	41	36	1866962	1869774	350274	350364	0.5	0.0778	1.1	0.0889	0.7974	0.5796	0.0285	1	0.0326	1
VCA0387	5UTR	NC_002506	VCA0313	CDS	NC_002506	90	7.82842e-174	5.92646e-171	2	+	366043	366085	323610	323647	+	43	38	365930	366650	323266	323908	0.3444	0.1444	0.5333	0.1778	0	0.2648	0	0.9411	0	1
VC0863	CDS	NC_002505	VadR	sRNA	NC_002506	90	9.04286e-52	2.60866e-49	2	+	927424	927463	3243	3278	+	40	36	927366	928512	3211	3285	0.2667	0.0556	0.2778	0.0889	0.0521	0.4968	0	0.7248	0.1084	1
FarS	sRNA	NC_002505	VCA0007:VCA0009	IGR	NC_002506	90	4.65752e-05	0.00124399	2	-	2266098	2266131	7212	7260	+	34	48	2266042	2266138	6674	7926	0.5	0.0778	0.5333	0.0889	0.3112	0.4563	0	0.7863	0.0469	0.9224
VC2675	CDS	NC_002505	Spot42	sRNA	NC_002505	90	0.00120899	0.0182915	2	-	2842816	2842862	106145	106178	+	47	35	2842567	2843209	106103	106184	0.4333	0.1556	0.5444	0.1667	0.6504	0.9392	0	1	0.2477	0.9908
VC0653	CDS	NC_002505	Qrr2	sRNA	NC_002506	90	2.91794e-11	2.03329e-09	2	-	698853	698891	48505	48540	+	40	35	697612	699482	48459	48555	0.2778	0.0667	0.3778	0.0667	0.2709	0.9084	0	0.8749	0.4217	1
VC1817:VC1822	IGR	NC_002505	VC1822	CDS	NC_002505	90	5.968e-180	4.62497e-177	2	-	1962082	1962120	1963990	1964022	-	39	33	1961331	1962766	1962795	1964937	0.2333	0.1111	0.2889	0.1222	0.1952	0.467	0.0031	0.406	0	1
VC2592	CDS	NC_002505	Vcr043	sRNA	NC_002505	90	6.96096e-07	2.88228e-05	2	-	2761933	2761970	1114689	1114728	+	39	40	2761748	2762060	1114625	1114750	0.4778	0.0889	0.8111	0.1222	0.4079	0.8662	0	1	0.2201	1
VC1336	CDS	NC_002505	Spot42	sRNA	NC_002505	90	1.17647e-30	2.13852e-28	2	+	1420574	1420604	106130	106176	+	31	47	1419767	1420741	106101	106183	0.1778	0.0778	0.1889	0.0889	0.9659	0.495	0.0616	1	0.2294	0.9817
VC0286	CDS	NC_002505	TfoR	sRNA	NC_002505	90	9.85968e-10	5.97966e-08	2	-	295648	295691	2236663	2236700	+	44	38	294825	296186	2236606	2236710	0.2778	0.1	0.4444	0.1111	0.4105	0.936	0.0196	1	0.2154	1
VCA0874	CDS	NC_002506	VqmR	sRNA	NC_002506	89	2.23347e-17	2.35518e-15	2	+	827592	827632	1031534	1031570	+	41	38	827480	827879	1031475	1031589	0.3258	0.0787	0.4494	0.1236	0.5819	0.638	0	1	0.2467	1
VC0632	CDS	NC_002505	TfoR	sRNA	NC_002505	89	8.34418e-42	2.03506e-39	2	-	673683	673721	2236655	2236695	+	39	41	673387	674771	2236606	2236710	0.382	0.0674	0.5393	0.1124	0.7279	0.9002	0	0.9303	0.2154	1
VCA0460:VCA0463	IGR	NC_002506	TfoR	sRNA	NC_002505	89	5.20438e-22	6.878e-20	2	+	411628	411659	2236657	2236699	+	32	43	410803	411798	2236589	2236709	0.3708	0.1124	0.4607	0.1461	0.6527	0.6059	0.0761	0.7461	0.0846	1
VC2036	CDS	NC_002505	VqmR	sRNA	NC_002506	89	1.5366e-31	2.86675e-29	2	-	2192514	2192556	1031535	1031569	+	42	36	2191886	2192829	1031448	1031589	0.3258	0.1124	0.5169	0.1236	0.2291	0.8761	0	0.7941	0.0667	1
VCA0287	CDS	NC_002506	TfoR	sRNA	NC_002505	89	1.95401e-07	8.85362e-06	2	+	308243	308283	2236662	2236701	+	41	40	306602	308458	2236589	2236710	0.3371	0.0674	0.4045	0.1236	0.9288	0.6432	0.0571	1	0.0846	1
VCA0679	CDS	NC_002506	FarS	sRNA	NC_002505	89	1.17486e-11	8.40819e-10	2	+	615443	615483	2266023	2266060	-	41	39	615188	615592	2266015	2266138	0.3596	0.0787	0.4494	0.0787	0.8156	0.9521	0.167	1	0	1
VCt004:VCr005	IGR	NC_002505	VCr022:VCr023	IGR	NC_002505	89	1.15053e-107	6.29156e-105	2	+	152863	152905	2933817	2933850	-	42	34	152781	152956	2933772	2933883	0.2921	0.0787	0.427	0.1011	0.5788	0.5805	0.1469	0.7587	0.0556	0.9365
VC1151	CDS	NC_002505	VadR	sRNA	NC_002506	89	1.54912e-42	3.81007e-40	2	-	1222781	1222822	3245	3279	+	42	35	1222669	1223611	3223	3285	0.3371	0.0899	0.618	0.1348	0.9902	0.9243	0.0729	1	0.253	1
VqmR	sRNA	NC_002506	VCA0743	CDS	NC_002506	89	5.64034e-14	4.77818e-12	2	+	1031481	1031518	687826	687867	+	39	41	1031438	1031571	687635	688056	0.2584	0.0674	0.3371	0.1573	0.5359	0.2563	0	0.8867	0	1
VCA0220	CDS	NC_002506	GcvB	sRNA	NC_002505	89	1.20822e-12	9.33559e-11	2	+	240147	240192	954728	954762	-	46	35	240008	241747	954718	954807	0.3371	0.0225	0.6966	0.0225	0.0472	0.9498	0	0.9921	0.5637	1
VCA0167	CDS	NC_002506	Vcr043	sRNA	NC_002505	89	1.68898e-33	3.33388e-31	2	-	185018	185056	1114672	1114711	+	39	41	184495	185562	1114602	1114749	0.4607	0.0674	0.5281	0.0674	0.6368	0.7621	0	1	0.0755	1
VC0125	CDS	NC_002505	GcvB	sRNA	NC_002505	89	4.96612e-24	7.09275e-22	2	+	119281	119313	954731	954774	-	34	44	119195	120383	954718	954863	0.3596	0.0337	0.4157	0.0337	0.0672	0.937	0	0.921	0.2892	1
VC0273	CDS	NC_002505	Spot42	sRNA	NC_002505	88	0.00407109	0.0434543	2	+	278554	278597	106142	106179	+	44	37	278385	278704	106102	106184	0.2955	0.2386	0.3409	0.2841	0.607	0.608	0	1	0.2385	0.9908
VC0545	CDS	NC_002505	VrrA	sRNA	NC_002505	88	3.66998e-15	3.3813e-13	2	+	577772	577816	1878765	1878800	+	46	36	576498	579102	1878683	1878823	0.3409	0.0341	0.4773	0.0341	0.5006	0.5827	0	0.9985	0	1
VCA0665	CDS	NC_002506	Vcr001	sRNA	NC_002505	88	1.82716e-19	2.15392e-17	2	+	601316	601358	21904	21939	+	43	36	600982	602090	21899	21940	0.4886	0.0568	0.8864	0.0795	0.4672	0.0767	0.1943	0.9978	0	0.975
VC0596	CDS	NC_002505	VadR	sRNA	NC_002506	88	3.4978e-13	2.81303e-11	2	-	623533	623588	3245	3279	+	56	35	623264	623796	3217	3285	0.4091	0.0909	0.5568	0.1932	0.4763	0.9313	0	1	0.1807	1
VC0517	CDS	NC_002505	VadR	sRNA	NC_002506	88	2.95049e-08	1.50125e-06	2	-	551872	551911	3241	3277	+	40	37	550219	552337	3201	3285	0.4886	0.125	0.625	0.2045	0.2194	0.8977	0	1	0	1
VCt012:VCr008	IGR	NC_002505	VCr014:VCr015	IGR	NC_002505	88	3.40624e-107	1.85493e-104	2	+	326026	326067	767666	767699	+	42	34	325941	326126	767627	767726	0.3182	0.1591	0.5114	0.1932	0.563	0.2979	0.1224	0.7692	0	0.7778
VC0664	CDS	NC_002505	Vcr043	sRNA	NC_002505	88	2.3206e-05	0.000682137	2	+	710888	710925	1114675	1114714	+	38	40	710561	712113	1114607	1114749	0.2727	0.0795	0.3977	0.0795	0.2221	0.5344	0	0.9948	0.1069	1
VC1914	CDS	NC_002505	TfoR	sRNA	NC_002505	88	7.40494e-14	6.22075e-12	2	-	2063412	2063454	2236666	2236702	+	43	37	2063248	2063557	2236590	2236710	0.4205	0.0568	0.6477	0.0568	0.4061	0.9544	0	0.9964	0.0923	1
GcvB	sRNA	NC_002505	VC0391	5UTR	NC_002505	87	3.4859e-14	2.9947e-12	2	-	954834	954876	414111	414148	-	42	37	954718	954925	413299	414284	0.3678	0.1724	0.4713	0.1839	0.4294	0	0	1	0	0.6244
VCA0366	CDS	NC_002506	VqmR	sRNA	NC_002506	87	2.85224e-77	1.16918e-74	2	+	354541	354579	1031544	1031580	+	39	37	354315	354770	1031474	1031589	0.3333	0.046	0.4483	0.046	0.9306	0.7076	0.6481	1	0.24	1
VC1480	CDS	NC_002505	Vcr227	sRNA	NC_002506	87	1.99672e-17	2.11234e-15	2	-	1585887	1585922	479979	480018	+	36	39	1585692	1586045	479957	480023	0.3103	0.1034	0.4713	0.1034	0.6199	0.9158	0.1446	1	0	1
VC0638	CDS	NC_002505	VqmR	sRNA	NC_002506	87	6.00741e-63	2.06234e-60	2	+	680331	680371	1031539	1031576	+	42	38	680094	680992	1031444	1031589	0.3908	0.1034	0.6322	0.1379	0.2932	0.6715	0	1	0.04	1
VC2459	CDS	NC_002505	TfoR	sRNA	NC_002505	87	1.0287e-45	2.68917e-43	2	-	2642034	2642069	2236666	2236701	+	36	36	2641980	2642383	2236606	2236710	0.2874	0.046	0.2874	0.069	0.5742	0.95	0.0924	0.6483	0.2154	1
VC2278	CDS	NC_002505	MicV	sRNA	NC_002505	87	1.78674e-29	3.11386e-27	2	-	2432003	2432046	2812098	2812121	-	43	25	2431867	2432172	2812093	2812162	0.2989	0	0.4483	0	0.9076	0.608	0.7771	1	0	1
VC0249	CDS	NC_002505	VC0247	CDS	NC_002505	87	9.58579e-25	1.40586e-22	2	+	255713	255758	254148	254186	+	46	39	255115	256175	253683	254493	0.3908	0.046	0.5747	0.0575	0.7103	0.61	0.2558	1	0.0393	1
VC2363	CDS	NC_002505	GcvB	sRNA	NC_002505	87	3.70393e-43	9.2049e-41	2	-	2519022	2519066	954741	954776	-	45	36	2518899	2519841	954717	954864	0.2529	0.092	0.3333	0.092	0.8456	0.716	0	0.9738	0.2843	1
VCA0560	CDS	NC_002506	TfoR	sRNA	NC_002505	87	1.57708e-05	0.000486569	2	-	498488	498525	2236660	2236699	+	38	40	497428	498929	2236592	2236710	0.2989	0.069	0.4023	0.069	0.346	0.933	0	1	0.1077	1
VC0117	CDS	NC_002505	TfoR	sRNA	NC_002505	87	1.07781e-33	2.13715e-31	2	-	112022	112057	2236652	2236694	+	36	43	111675	112703	2236592	2236710	0.3563	0.0805	1.1149	0.1034	0.6114	0.895	0.0418	0.9013	0.1077	1
VCA0059	CDS	NC_002506	Vcr064	sRNA	NC_002505	87	1.2504e-14	1.11365e-12	2	-	66609	66651	1595735	1595769	-	44	34	66552	66797	1595728	1595794	0.3563	0.0805	0.6897	0.092	0.6656	0.4641	0	0.8952	0.1216	1
VC0823	CDS	NC_002505	Vcr227	sRNA	NC_002506	86	5.16724e-32	9.79372e-30	2	+	885574	885609	479969	480017	+	36	49	885112	885663	479957	480023	0.2442	0.0465	0.2791	0.0465	0.942	0.1726	0.4126	1	0	1
VCA0960:VCA0963	IGR	NC_002506	TfoR	sRNA	NC_002505	86	4.67223e-38	1.04067e-35	2	-	910070	910112	2236660	2236694	+	43	35	909953	911290	2236592	2236710	0.314	0.0698	1.4186	0.093	0.9547	0.8957	0.3735	1	0.1077	1
VC1738	CDS	NC_002505	GcvB	sRNA	NC_002505	86	2.40174e-21	3.06431e-19	2	-	1874997	1875037	954744	954790	-	41	47	1874247	1875340	954718	954892	0.2907	0.0581	0.4186	0.0581	0.2679	0.6461	0	0.894	0.1471	1
VC2482	CDS	NC_002505	GcvB	sRNA	NC_002505	86	1.13849e-72	4.39841e-70	2	-	2661677	2661714	954735	954778	-	38	44	2661302	2661863	954717	954859	0.3023	0.0349	0.6279	0.0349	0.5617	0.7055	0.1862	1	0.3088	1
VC0019	CDS	NC_002505	Spot42	sRNA	NC_002505	86	1.22457e-10	8.07758e-09	2	-	16055	16094	106138	106176	+	40	39	15348	16623	106076	106185	0.3837	0.1047	0.7907	0.1977	0.3939	0.9185	0	0.957	0	1
VC2386	CDS	NC_002505	VC2387	CDS	NC_002505	86	1.10205e-45	2.87804e-43	2	+	2551226	2551267	2552582	2552617	+	42	36	2550661	2552018	2552312	2553101	0.3488	0.1279	0.407	0.1279	0.4027	0.5399	0.029	0.8656	0.1021	1
VC2044	CDS	NC_002505	Spot42	sRNA	NC_002505	86	2.21471e-24	3.20151e-22	2	-	2202905	2202938	106136	106178	+	33	44	2202640	2203073	106103	106184	0.2093	0.1628	0.2558	0.1628	0.0979	0.9402	0	0.8976	0.2477	0.9908
VC0518	CDS	NC_002505	TfoR	sRNA	NC_002505	86	1.21071e-06	4.78757e-05	2	-	553240	553279	2236653	2236697	+	41	46	552681	554042	2236607	2236709	0.2442	0.093	0.3721	0.1047	0.5138	0.9166	0.0585	0.8309	0.2231	1
VC2428	CDS	NC_002505	TarB	sRNA	NC_002505	86	4.7969e-141	3.16495e-138	2	+	2602519	2602550	911234	911270	-	32	37	2602431	2603010	911232	911281	0.6279	0.0349	0.6512	0.0465	0.4992	0.9861	0.3378	1	0.4483	1
VC2348	CDS	NC_002505	VC2349	CDS	NC_002505	86	1.87779e-65	6.66481e-63	2	-	2504942	2504988	2506320	2506388	-	48	70	2504349	2505594	2505621	2507032	0.3256	0.1047	0.4651	0.1163	0.5553	0.4418	0.0205	1	0	1
VC2376	CDS	NC_002505	VadR	sRNA	NC_002506	86	2.88344e-07	1.27473e-05	2	+	2541880	2541924	3246	3279	+	45	34	2538260	2542147	3223	3286	0.3605	0.093	0.4419	0.1512	0.9565	0.528	0.1356	1	0.253	1
VCA0975	CDS	NC_002506	VadR	sRNA	NC_002506	86	5.26402e-05	0.00138036	2	-	923910	923953	3247	3280	+	44	34	921921	924197	3205	3286	0.3605	0.1395	0.6163	0.2093	0.1049	0.9364	0	0.9479	0.0361	1
VC1188	CDS	NC_002505	TfoR	sRNA	NC_002505	85	8.60055e-34	1.71446e-31	2	-	1262652	1262692	2236663	2236702	+	41	39	1261862	1262895	2236598	2236709	0.3176	0.0824	0.4471	0.0941	0.454	0.9517	0.3098	0.9218	0.1538	1
VC0646	5UTR	NC_002505	Vssrna24	sRNA	NC_002505	85	1.21117e-38	2.742e-36	2	+	689552	689594	106501	106537	+	43	36	689528	689705	106481	106540	0.4941	0.0706	0.6353	0.0706	0	0.3649	0	0.342	0	1
VC0245	CDS	NC_002505	TarB	sRNA	NC_002505	85	2.59738e-34	5.29455e-32	2	+	252438	252470	911236	911276	-	33	41	251594	252924	911232	911298	0.2588	0.0235	0.3765	0.0235	0.6579	0.9638	0.028	0.9842	0.2529	1
VC1500	CDS	NC_002505	TfoR	sRNA	NC_002505	85	7.80631e-48	2.1015e-45	2	+	1611824	1611868	2236662	2236697	+	45	36	1611680	1612156	2236607	2236710	0.3529	0.0588	0.4353	0.0588	0.1798	0.6475	0.0302	0.4083	0.2231	1
VC0218	5UTR	NC_002505	VqmR	sRNA	NC_002506	85	1.54994e-27	2.52166e-25	2	+	226169	226208	1031537	1031573	+	40	38	226097	226479	1031474	1031589	0.2706	0.0588	0.3529	0.0588	0	0.6573	0	1	0.24	1
VC0837	CDS	NC_002505	Vcr043	sRNA	NC_002505	85	2.94223e-13	2.38011e-11	2	+	899591	899626	1114691	1114728	+	37	39	898772	899829	1114622	1114749	0.3765	0.0353	0.4824	0.0471	0.9383	0.6327	0.0974	1	0.2013	1
VC2273	CDS	NC_002505	TfoR	sRNA	NC_002505	85	1.07765e-36	2.31563e-34	2	-	2428095	2428137	2236665	2236699	+	43	35	2427811	2428263	2236607	2236710	0.2471	0.0824	0.5647	0.0941	0.1257	0.9334	0	0.352	0.2231	1
VC1912	CDS	NC_002505	Qrr1	sRNA	NC_002505	84	1.10907e-20	1.37877e-18	2	-	2062018	2062056	1089971	1090006	-	39	36	2061816	2062460	1089962	1090051	0.3571	0.1071	0.4167	0.1786	0.6817	0.557	0.3037	0.8546	0.0745	1
VC0244	CDS	NC_002505	VC0246	CDS	NC_002505	84	2.40185e-43	6.00318e-41	2	+	250942	250981	253300	253338	+	41	39	250428	251572	252931	253676	0.4048	0.0357	0.5238	0.0357	0.477	0.4814	0	1	0.0164	0.9547
VCA0253	CDS	NC_002506	Qrr1	sRNA	NC_002505	84	1.5482e-127	9.43093e-125	2	+	272091	272113	1089967	1090004	-	23	38	272077	272114	1089963	1090054	0.2024	0.131	0.2024	0.131	0.2574	0.9661	0.2063	0.2593	0.0426	1
FarS	sRNA	NC_002505	VC0948	CDS	NC_002505	84	7.44162e-18	8.09868e-16	2	-	2266098	2266131	1012989	1013025	-	34	36	2266017	2266136	1012524	1013112	0.5476	0.0833	0.6071	0.0952	0.3064	0.0903	0	1	0	0.7231
VC2647	CDS	NC_002505	TarA	sRNA	NC_002505	84	1.90945e-08	9.93751e-07	2	+	2821568	2821612	888556	888589	-	45	35	2821328	2821964	888550	888604	0.4167	0.3095	0.5595	0.5595	0.2062	0.9518	0	0.859	0.4592	1
MicV	sRNA	NC_002505	VC2174	CDS	NC_002505	84	2.01424e-15	1.89106e-13	2	-	2812117	2812151	2320165	2320197	-	36	33	2812095	2812163	2319464	2320363	0.119	0.1071	0.131	0.119	0.6731	0.051	0	1	0	0.4925
VC2586	5UTR	NC_002505	Vcr001	sRNA	NC_002505	84	1.33496e-50	3.78435e-48	2	-	2759697	2759730	21905	21939	+	34	36	2759457	2759738	21901	21941	0.4286	0.0952	0.5238	0.1071	0	0.9565	0	0.5849	0	1
VC0312	CDS	NC_002505	Vcr043	sRNA	NC_002505	84	2.13423e-16	2.13535e-14	2	+	323035	323079	1114681	1114721	+	45	40	322822	323796	1114606	1114749	0.3571	0.0476	0.4048	0.0595	0.3216	0.5749	0	1	0.1006	1
VC2772	3UTR	NC_002505	TarB	sRNA	NC_002505	84	6.156e-45	1.58242e-42	2	-	2956814	2956850	911239	911274	-	38	36	2956705	2957710	911232	911300	0.2857	0.1071	0.3333	0.1071	1	0.5302	0	1	0.2299	1
VC0559	CDS	NC_002505	TfoR	sRNA	NC_002505	84	1.50675e-40	3.54923e-38	2	-	593947	593979	2236664	2236705	+	34	42	593729	594393	2236594	2236710	0.25	0.0952	0.2738	0.1429	0.6403	0.9762	0.0847	0.9116	0.1231	1
VC0346	3UTR	NC_002505	Vcr220	sRNA	NC_002505	84	5.93788e-142	3.9376e-139	2	+	369951	369994	2653969	2654004	+	44	36	369166	370078	2653931	2654008	0.3452	0.0714	0.4524	0.0714	1	0.719	0.1436	1	0.437	1
VC0093	CDS	NC_002505	TfoR	sRNA	NC_002505	84	1.69649e-06	6.49858e-05	2	+	91895	91966	2236660	2236701	+	72	42	90874	93190	2236583	2236710	0.369	0.0476	0.4881	0.0714	0.4138	0.6304	0	0.9184	0.0385	1
VC1527:VC1531	IGR	NC_002505	Vcr229	sRNA	NC_002506	84	7.41461e-35	1.52686e-32	2	+	1643202	1643242	897620	897672	+	40	53	1643159	1643373	897524	897724	0.25	0.1548	0.3452	0.3333	0.1347	0.466	0.0323	0.2978	0	0.9899
MicX	sRNA	NC_002506	VC0974	5UTR	NC_002505	83	3.21372e-34	6.52046e-32	2	-	893398	893437	1039849	1039884	+	41	36	893344	893517	1039846	1039886	0.4217	0.0361	0.5301	0.0482	0.6357	0	0.2886	0.793	0	0
VC2467	CDS	NC_002505	VrrA	sRNA	NC_002505	83	1.36065e-45	3.54279e-43	2	-	2649733	2649774	1878783	1878820	+	42	38	2649206	2649839	1878740	1878824	0.2771	0.0602	0.3976	0.0723	0.0219	0.9769	0	0.9441	0.4029	1
VCt001:VCr002	IGR	NC_002505	VCr019:VCr020	IGR	NC_002505	83	1.59702e-98	8.15434e-96	2	+	55613	55653	2928064	2928097	-	41	34	55524	55774	2928004	2928135	0.2892	0.1928	0.506	0.3373	0.5465	0.6195	0.0944	0.9685	0.0556	1
VCA0090	CDS	NC_002506	TfoR	sRNA	NC_002505	83	2.75318e-22	3.6888e-20	2	-	99873	99911	2236663	2236704	+	39	41	99632	100011	2236608	2236710	0.3253	0.0723	0.5301	0.0964	0.1077	0.9658	0	0.3774	0.2308	1
VCA0004	CDS	NC_002506	Vcr043	sRNA	NC_002505	83	6.74422e-26	1.03489e-23	2	+	4239	4277	1114675	1114715	+	39	41	3916	4402	1114607	1114749	0.3373	0.0843	0.3976	0.0843	0.6225	0.5375	0	1	0.1069	1
VC0518	CDS	NC_002505	Vcr229	sRNA	NC_002506	83	7.07862e-11	4.77505e-09	2	-	553385	553420	897629	897677	+	36	49	552758	554145	897523	897726	0.3855	0.1687	0.4337	0.4337	0.4312	0.753	0	0.7872	0	1
VC0287	CDS	NC_002505	Vcr017	sRNA	NC_002505	83	7.34447e-80	3.08794e-77	2	+	296417	296447	350286	350326	-	30	41	296320	296872	350274	350365	0.3012	0.0843	0.3133	0.1084	0.1549	0.8759	0	0.9806	0.0217	1
VC2657	CDS	NC_002505	VC2656	CDS	NC_002505	83	1.88811e-93	9.15865e-91	2	+	2828933	2828970	2827313	2827381	+	38	69	2828544	2829332	2826631	2828107	0.4337	0.0843	0.5904	0.1084	0.5414	0.3105	0	1	0	0.7494
VC0847	CDS	NC_002505	VadR	sRNA	NC_002506	83	0.000289371	0.00584312	2	-	913638	913686	3244	3278	+	48	36	912709	914107	3200	3285	0.4819	0.1325	0.6747	0.2048	0.3829	0.9215	0.0134	1	0	1
VC0968	3UTR	NC_002505	Vcr227	sRNA	NC_002506	82	5.33549e-25	7.91372e-23	2	-	1032024	1032064	479982	480017	+	41	36	1032001	1032461	479958	480023	0.4878	0.1098	0.622	0.1341	1	0.9116	0.6994	1	0	1
VCA0801	CDS	NC_002506	Vcr043	sRNA	NC_002505	82	1.8108e-06	6.91122e-05	2	+	742004	742034	1114652	1114706	+	31	54	741884	742706	1114604	1114748	0.2073	0.0732	0.2439	0.0976	0.0942	0.3926	0	0.6097	0.0881	0.9937
VC0641	CDS	NC_002505	Vcr064	sRNA	NC_002505	82	3.41215e-16	3.37398e-14	2	+	683637	683680	1595747	1595777	-	44	31	683494	683703	1595729	1595793	0.3415	0.0488	0.439	0.0488	0.7229	0.7568	0.3143	0.7736	0.1351	1
VC1843	CDS	NC_002505	TfoR	sRNA	NC_002505	82	1.62109e-16	1.63317e-14	2	-	1982532	1982569	2236654	2236697	+	37	44	1982364	1982808	2236592	2236710	0.3415	0.0854	0.4146	0.0854	0.2646	0.919	0.022	0.4129	0.1077	1
VC0480	CDS	NC_002505	Vcr017	sRNA	NC_002505	82	3.97142e-58	1.26092e-55	2	+	511006	511048	350285	350321	-	43	36	510752	511486	350275	350362	0.3293	0.0488	0.378	0.0488	0.3139	0.888	0	0.8216	0.0543	1
FarS	sRNA	NC_002505	VC1162	CDS	NC_002505	82	1.52321e-06	5.8969e-05	2	-	2266096	2266130	1234710	1234745	-	35	36	2266017	2266136	1234258	1234924	0.378	0.2317	0.3902	0.5	0.3275	0.2025	0	1	0	0.863
MicX	sRNA	NC_002506	VC1182	CDS	NC_002505	82	1.58358e-20	1.95016e-18	2	-	893399	893438	1255589	1255617	-	40	29	893352	893512	1255529	1256315	0.4634	0.1098	0.5732	0.1829	0.6332	0.9992	0.3032	0.7697	0.2688	1
VCA0735	CDS	NC_002506	TfoR	sRNA	NC_002505	82	0.000283679	0.00575034	2	+	679857	679890	2236657	2236694	+	34	38	679661	680673	2236597	2236709	0.2561	0.0854	0.2927	0.1585	0.1685	0.6098	0	1	0.1462	1
VC2060	CDS	NC_002505	VrrA	sRNA	NC_002505	82	7.14214e-15	6.45991e-13	2	-	2214947	2214989	1878775	1878809	+	43	35	2214645	2215701	1878707	1878824	0.5488	0.0488	0.7927	0.061	0.727	0.8964	0	1	0.1655	1
VC2656	CDS	NC_002505	VC2657	CDS	NC_002505	82	6.63039e-92	3.14628e-89	2	+	2827285	2827382	2828918	2828955	+	99	38	2826621	2828515	2828545	2829332	0.3415	0.1341	0.5122	0.1707	0.3486	0.473	0	0.9751	0	1
VCt004:VCr005	IGR	NC_002505	VCr023:VCt092	IGR	NC_002505	82	5.79523e-70	2.17165e-67	2	+	152844	152881	2936925	2936955	-	38	32	152741	153012	2936763	2937013	0.1585	0.061	0.2195	0.0732	0.4969	0.5725	0.007	0.9545	0.3138	1
VC1152	CDS	NC_002505	VadR	sRNA	NC_002506	81	4.66032e-28	7.73091e-26	2	-	1224594	1224632	3244	3278	+	39	35	1223721	1224901	3206	3286	0.2593	0.0864	0.3827	0.0864	0.0416	0.9103	0	0.9754	0.0482	1
VC0122	CDS	NC_002505	VCA0543	3UTR	NC_002506	81	7.02506e-09	3.85447e-07	2	+	116139	116169	479918	479944	+	30	27	115983	117265	479343	479985	0.1975	0.0864	0.2222	0.1111	0.0457	1	0	0.4789	0.0059	1
VC2465	CDS	NC_002505	Spot42	sRNA	NC_002505	81	3.7799e-05	0.00103947	2	-	2648405	2648447	106144	106178	+	43	35	2647609	2648529	106126	106184	0.358	0.1111	0.5185	0.1111	0.1246	0.9391	0	0.9492	0.4587	0.9908
VC0116:VC0122	IGR	NC_002505	Spot42	sRNA	NC_002505	81	1.01983e-05	0.000330445	2	+	115713	115739	106133	106170	+	26	37	114397	115965	106122	106183	0.1605	0.037	0.1852	0.037	0.9447	0.5266	0.6399	0.9961	0.422	0.9817
VCA0184	CDS	NC_002506	Spot42	sRNA	NC_002505	81	0.000367017	0.00711692	2	-	203597	203633	106139	106177	+	38	40	203245	203798	106079	106185	0.1852	0.321	0.2222	0.3457	0.2938	0.9294	0	1	0.0275	1
VC2673	CDS	NC_002505	TfoR	sRNA	NC_002505	81	2.93768e-20	3.57403e-18	2	-	2840552	2840607	2236656	2236695	+	56	41	2840178	2841143	2236588	2236710	0.2346	0.0741	0.2963	0.0864	0.6194	0.9016	0	1	0.0769	1
VC2230	CDS	NC_002505	Spot42	sRNA	NC_002505	81	4.7511e-13	3.78379e-11	2	-	2383596	2383639	106137	106173	+	44	37	2383305	2383912	106079	106184	0.2963	0.0988	0.3827	0.1358	0.4374	0.8882	0	0.9426	0.0275	0.9908
Vssrna24	sRNA	NC_002505	VC0615	CDS	NC_002505	81	5.22003e-49	1.42577e-46	2	+	106485	106524	650592	650632	-	40	41	106481	106537	650014	650850	0.1605	0.0864	0.1975	0.0864	0.7694	0.4616	0	1	0.3121	0.797
VC0366	CDS	NC_002505	FarS	sRNA	NC_002505	81	2.52318e-05	0.000734024	2	+	384171	384212	2266024	2266060	-	41	37	384082	384576	2266015	2266135	0.3827	0.0988	0.6173	0.1852	0.0508	0.939	0	1	0	1
Vcr091:VCA0078	IGR	NC_002506	Vcr043	sRNA	NC_002505	81	3.05932e-08	1.5536e-06	2	+	86085	86125	1114691	1114725	+	42	36	84225	88227	1114607	1114749	0.3333	0.0617	0.4815	0.0617	0.5551	0.6328	0.2163	0.9298	0.1069	1
VC0242	CDS	NC_002505	VcdRP	sRNA	NC_002505	81	3.90579e-37	8.5185e-35	2	+	248050	248093	2433394	2433431	-	45	38	247910	249211	2433386	2433473	0.4074	0.0617	0.4938	0.0741	0.1181	0.9771	0	0.9216	0.718	1
VC1001	CDS	NC_002505	Vcr001	sRNA	NC_002505	81	1.83009e-105	9.80303e-103	2	+	1071934	1071980	21905	21938	+	47	35	1071873	1072950	21899	21940	0.3333	0.1235	0.5309	0.1358	0.0604	0.0932	0	0.8269	0	0.975
VC2352	CDS	NC_002505	TarB	sRNA	NC_002505	80	2.59912e-41	6.23448e-39	2	-	2509670	2509705	911239	911276	-	36	38	2508531	2509804	911232	911318	0.25	0.125	0.475	0.1375	0.0303	0.5059	0	0.9371	0.023	1
VC0040:VC0047	IGR	NC_002505	TfoR	sRNA	NC_002505	80	5.25406e-05	0.00137888	2	+	39311	39349	2236667	2236702	+	39	36	38643	41996	2236603	2236710	0.425	0.0875	0.55	0.1	0.1247	0.6829	0.0081	0.5618	0.1923	1
VC0828	5UTR	NC_002505	Qrr4	sRNA	NC_002506	80	2.56217e-55	7.72297e-53	2	+	890266	890304	908213	908249	-	40	37	890232	890738	908201	908282	0.3375	0.0125	0.475	0.0125	0	0.8861	0	0.4288	0.2286	1
VC2061	CDS	NC_002505	Vcr227	sRNA	NC_002506	80	4.03367e-23	5.56968e-21	2	-	2216290	2216317	479971	480018	+	28	48	2215964	2216466	479951	480024	0.125	0.125	0.15	0.125	0.2124	0.9158	0	0.6327	0	1
VC0307	CDS	NC_002505	VadR	sRNA	NC_002506	80	1.59847e-35	3.33889e-33	2	+	318942	318986	3244	3279	+	46	35	318448	319405	3205	3286	0.275	0.15	0.3125	0.525	0.5484	0.5104	0.1207	0.8809	0.0361	1
VCA0278	5UTR	NC_002506	VrrA	sRNA	NC_002505	80	2.06593e-21	2.64488e-19	2	-	297748	297791	1878786	1878821	+	44	36	297662	297827	1878770	1878825	0.3625	0.175	0.4375	0.175	0	0.9826	0	0	0.6187	1
VC2689	CDS	NC_002505	Vcr017	sRNA	NC_002505	80	1.27079e-36	2.72617e-34	2	-	2857191	2857227	350279	350314	-	37	36	2856876	2857763	350274	350346	0.3375	0.05	0.4625	0.1	0.5897	0.5739	0.0151	0.9065	0.2283	1
VC2758	CDS	NC_002505	FarS	sRNA	NC_002505	80	8.46611e-21	1.05851e-18	2	+	2942341	2942380	2266026	2266064	-	40	40	2942145	2943404	2266015	2266134	0.4	0.1	0.575	0.125	0.0268	0.9247	0	0.4984	0	1
FarS	sRNA	NC_002505	VCA0143	CDS	NC_002506	80	1.88063e-44	4.77794e-42	2	-	2266091	2266125	158996	159034	+	35	38	2266034	2266137	158909	159123	0.6	0.0875	0.925	0.1125	0.3709	0.6969	0	0.8547	0	1
VC0816	5UTR	NC_002505	Spot42	sRNA	NC_002505	80	7.55262e-25	1.11454e-22	2	-	873064	873100	106137	106175	+	37	39	872948	873165	106086	106184	0.3375	0.2125	0.4875	0.3	0	0.9052	0	0	0.0917	0.9908
VC0242	CDS	NC_002505	Vcr017	sRNA	NC_002505	80	3.59483e-12	2.67354e-10	2	+	248100	248133	350278	350315	-	34	38	247938	249198	350273	350368	0.25	0.0625	0.475	0.075	0.1465	0.9721	0.0065	0.9123	0	1
VCr023:VCt092	IGR	NC_002505	VCr002:VCr003	IGR	NC_002505	80	4.83295e-91	2.25254e-88	2	-	2936898	2936940	58712	58745	+	43	34	2936844	2937065	58685	58769	0.275	0.175	0.525	0.175	0.6505	0.5891	0.1613	0.8094	0.1111	0.7778
VC0970	CDS	NC_002505	Spot42	sRNA	NC_002505	80	0.000153689	0.00342379	2	+	1034513	1034553	106141	106178	+	41	38	1034163	1035194	106101	106184	0.4	0.2	0.6625	0.2375	0.3544	0.6	0	1	0.2294	0.9908
VC0348	CDS	NC_002505	Vcr001	sRNA	NC_002505	80	1.13873e-34	2.33392e-32	2	+	370659	370698	21904	21938	+	41	35	370433	371769	21898	21940	0.2875	0.0625	0.3	0.075	0.1964	0.0809	0	1	0	0.975
VC0269	CDS	NC_002505	Vcr001	sRNA	NC_002505	80	1.38435e-35	2.89626e-33	2	+	274854	274896	21904	21939	+	43	36	274571	275591	21900	21941	0.4625	0.0875	0.5125	0.0875	0.323	0.0806	0.0517	0.9024	0	1
Vcr044	sRNA	NC_002505	GcvB	sRNA	NC_002505	79	8.12024e-55	2.42807e-52	2	+	1121995	1122033	954733	954767	-	39	36	1121985	1122040	954718	954884	0.3291	0.0633	0.443	0.0759	0.956	0.9283	0.5781	1	0.1863	1
VCr016:VCr017	IGR	NC_002505	VCr023:VCt092	IGR	NC_002505	79	5.79972e-90	2.67458e-87	2	-	2676427	2676462	2936885	2936918	-	36	33	2676371	2676471	2936867	2937047	0.2532	0.1013	0.3165	0.1013	0.4616	0.5936	0.1111	0.9048	0.2141	0.7419
VC2167	3UTR	NC_002505	VcdRP	sRNA	NC_002505	79	1.51454e-96	7.57086e-94	2	+	2315149	2315190	2433404	2433443	-	42	40	2314913	2315254	2433386	2433474	0.4557	0.0633	0.519	0.0633	1	0.9443	0.5629	1	0.7148	1
VC0900	CDS	NC_002505	VadR	sRNA	NC_002506	79	0.000309624	0.00618361	2	-	959995	960049	3243	3278	+	55	36	958767	960419	3208	3285	0.3924	0.0886	0.5443	0.1013	0.2662	0.9158	0	1	0.0723	1
VC1278	CDS	NC_002505	VadR	sRNA	NC_002506	79	2.75609e-55	8.28843e-53	2	-	1353098	1353145	3247	3282	+	48	35	1352766	1353273	3222	3285	0.3165	0.0253	0.3797	0.0253	0.3055	0.9588	0	0.9979	0.241	1
VC0252	CDS	NC_002505	VC0251	CDS	NC_002505	79	2.34699e-83	1.02803e-80	2	+	260103	260143	258307	258364	+	41	58	259784	260463	257307	259656	0.3671	0.1013	0.557	0.1013	0.5369	0.4099	0	1	0.0061	0.9544
VC1091	CDS	NC_002505	MicV	sRNA	NC_002505	78	7.48269e-11	5.03725e-09	2	+	1158758	1158795	2812100	2812128	-	38	29	1158606	1159803	2812093	2812163	0.3077	0.0769	0.5256	0.0769	0.0778	0.9212	0	0.6959	0	1
VC1624	CDS	NC_002505	Spot42	sRNA	NC_002505	78	1.67287e-27	2.71827e-25	2	-	1745559	1745595	106143	106180	+	37	37	1745185	1746206	106079	106184	0.3077	0.1923	0.4487	0.2051	0.7723	0.9498	0.2524	1	0.0275	0.9908
VC2000	5UTR	NC_002505	Qrr4	sRNA	NC_002506	78	1.64772e-26	2.59219e-24	2	+	2152061	2152095	908216	908251	-	35	36	2152024	2153103	908201	908297	0.3718	0.0513	0.5897	0.0769	0	0.8547	0	0.8422	0.0857	1
FarS	sRNA	NC_002505	VCA0751	CDS	NC_002506	78	7.55194e-16	7.294e-14	2	-	2266100	2266131	696586	696625	-	33	40	2266039	2266138	696410	696759	0.5513	0.0769	0.5897	0.0769	0.2932	0.0404	0	0.812	0	0.2381
VC2698	CDS	NC_002505	VCA0543	3UTR	NC_002506	78	2.13846e-19	2.5096e-17	2	+	2864933	2864970	479916	479945	+	38	30	2864848	2866427	479494	479985	0.2949	0.0769	0.4744	0.0769	0.0079	1	0	1	0.3008	1
VC0706	CDS	NC_002505	VC2597	5UTR	NC_002505	78	0.000151319	0.00338046	2	-	756401	756443	2764810	2764845	-	42	36	756331	756541	2764800	2764916	0.3077	0.0385	0.5128	0.0385	0.5144	0	0.0859	0.7301	0	0
VC0521	CDS	NC_002505	TfoR	sRNA	NC_002505	78	9.75377e-18	1.05182e-15	2	+	555551	555592	2236658	2236698	+	42	41	555136	556207	2236588	2236710	0.3205	0.0769	0.359	0.1154	0.42	0.6184	0	1	0.0769	1
VC2585	CDS	NC_002505	Vcr043	sRNA	NC_002505	78	5.71198e-18	6.23408e-16	2	-	2759201	2759230	1114661	1114735	+	30	74	2758998	2759306	1114607	1114749	0.2308	0	0.2564	0	0.2821	0.9091	0	0.9211	0.1069	1
VC1006	CDS	NC_002505	GcvB	sRNA	NC_002505	78	4.25213e-78	1.754e-75	2	-	1077447	1077489	954785	954821	-	42	37	1077349	1077672	954718	954918	0.2308	0.0256	0.3205	0.0256	0.964	0.4942	0.6566	1	0.0196	1
VC1537	CDS	NC_002505	VrrA	sRNA	NC_002505	78	1.97946e-26	3.10661e-24	2	+	1649809	1649847	1878782	1878816	+	39	36	1649343	1649879	1878718	1878823	0.4744	0.0769	0.5897	0.0769	0.7258	0.7018	0	0.79	0.2446	1
VC1108	CDS	NC_002505	Spot42	sRNA	NC_002505	78	3.43403e-16	3.39305e-14	2	+	1178769	1178809	106144	106181	+	41	38	1177830	1179093	106110	106183	0.359	0.2692	0.6154	0.3205	0.8391	0.6221	0.1134	1	0.3119	0.9817
VC2647	5UTR	NC_002505	Vcr220	sRNA	NC_002505	78	1.00734e-09	6.10506e-08	2	+	2821454	2821498	2653969	2654004	+	44	36	2821328	2821630	2653905	2654008	0.2692	0.1923	0.4487	0.2179	0	0.7195	0	0.2393	0.2444	1
VC0144	CDS	NC_002505	Vcr227	sRNA	NC_002506	77	1.32308e-43	3.31639e-41	2	+	135229	135255	479968	480019	+	27	52	135192	135784	479953	480023	0.2338	0.0649	0.2468	0.0779	0.0708	0.1546	0	0.9126	0	1
VC0398	CDS	NC_002505	Vcr017	sRNA	NC_002505	77	5.02983e-46	1.32146e-43	2	+	425008	425049	350278	350312	-	42	36	423374	425213	350274	350325	0.4675	0.0519	0.6494	0.0519	0.8843	0.9712	0.0554	0.9654	0.4565	1
VC2582	CDS	NC_002505	TfoR	sRNA	NC_002505	77	2.2849e-10	1.47414e-08	2	-	2757865	2757902	2236654	2236704	+	38	51	2757680	2758057	2236598	2236710	0.2468	0.1039	0.3247	0.2078	0.4882	0.969	0	0.9592	0.1538	1
VC0230	CDS	NC_002505	VadR	sRNA	NC_002506	77	4.745e-42	1.16158e-39	2	-	234748	234788	3238	3272	+	40	34	234630	235213	3223	3286	0.2727	0.1039	0.3766	0.2468	0.7979	0.8376	0.1723	0.9569	0.253	1
VC1920	CDS	NC_002505	Vcr227	sRNA	NC_002506	77	1.3759e-16	1.39258e-14	2	-	2070311	2070346	479967	480013	+	36	47	2069268	2071753	479956	480023	0.4286	0.0909	0.4805	0.1169	0.5995	0.8537	0	1	0	1
Vcr017	sRNA	NC_002505	VC2095	CDS	NC_002505	77	3.78162e-09	2.15617e-07	2	-	350306	350338	2257625	2257666	-	33	41	350289	350368	2256173	2257838	0.2078	0.1169	0.2338	0.1558	0.6661	0.0815	0	0.8478	0	0.9885
VC0097	CDS	NC_002505	Qrr3	sRNA	NC_002506	77	3.36899e-80	1.42563e-77	2	+	95122	95160	772308	772343	+	40	36	94990	95299	772267	772366	0.4416	0.0909	0.5584	0.1039	0.2402	0.4667	0	0.578	0.0841	1
VC0755	CDS	NC_002505	Vcr043	sRNA	NC_002505	77	2.62094e-05	0.000758034	2	+	807512	807561	1114679	1114714	+	50	36	806425	807861	1114607	1114749	0.4026	0.0519	0.5455	0.0519	0.8448	0.5593	0	1	0.1069	1
VC0567	CDS	NC_002505	Vcr214	sRNA	NC_002505	77	2.94662e-53	8.63344e-51	2	-	601504	601536	2376082	2376134	+	34	53	601303	601627	2376030	2376144	0.2208	0.026	0.2857	0.026	0.1608	0.9275	0	0.6201	0.0175	1
VC2385	CDS	NC_002505	Vcr229	sRNA	NC_002506	77	0.000249625	0.00516111	2	+	2550146	2550188	897631	897680	+	43	49	2549717	2550606	897524	897725	0.3896	0.1169	0.4026	0.2727	0.5625	0.5246	0.0772	0.9928	0	0.995
VC0176	CDS	NC_002505	VadR	sRNA	NC_002506	77	5.13552e-28	8.50306e-26	2	-	177628	177669	3244	3279	+	42	35	177210	177790	3210	3286	0.3117	0.1558	0.6883	0.2727	0.4212	0.9236	0	1	0.0964	1
VC2599	CDS	NC_002505	VrrA	sRNA	NC_002505	77	0.00438762	0.0457098	2	-	2766346	2766392	1878771	1878807	+	47	37	2765994	2768213	1878684	1878824	0.4545	0.0779	0.8442	0.1169	0.8609	0.8872	0.1034	1	0	1
VCA0674	CDS	NC_002506	VadR	sRNA	NC_002506	77	2.45007e-06	9.08115e-05	2	-	609309	609350	3242	3276	+	41	35	608944	609821	3204	3286	0.3766	0.0649	0.8052	0.0779	0.7962	0.8872	0	1	0.0241	1
VC2250	CDS	NC_002505	VC2249	CDS	NC_002505	77	6.31091e-197	5.28134e-194	2	-	2405494	2405542	2404261	2404295	-	50	35	2404911	2405602	2403987	2404501	0.3377	0.0519	0.4675	0.0779	0.0791	0.3281	0	0.6313	0	0.9957
VC2286	5UTR	NC_002505	Vcr227	sRNA	NC_002506	77	1.10342e-58	3.55069e-56	2	-	2442119	2442152	479978	480017	+	34	40	2441667	2442228	479953	480023	0.4805	0.0649	0.5974	0.0649	0	0.9109	0	0.5442	0	1
VC2184	CDS	NC_002505	VadR	sRNA	NC_002506	76	1.54324e-44	3.93605e-42	2	+	2328941	2328981	3243	3277	+	41	35	2328907	2329222	3201	3286	0.3684	0.1184	0.5263	0.2368	0.0764	0.4924	0	0.4847	0	1
VC0596	CDS	NC_002505	VrrA	sRNA	NC_002505	76	3.27725e-21	4.15303e-19	2	-	623506	623548	1878776	1878811	+	44	36	623264	623804	1878683	1878824	0.4079	0.0789	0.6053	0.1184	0.5368	0.9123	0	1	0	1
VC0758	5UTR	NC_002505	VC0327	CDS	NC_002505	76	5.93802e-52	1.72056e-49	2	+	809928	809966	340123	340166	+	39	44	809901	809987	339846	340198	0.2368	0.1579	0.4079	0.1711	0	0.9722	0	0	0.2137	1
VC0934	CDS	NC_002505	VrrA	sRNA	NC_002505	76	3.44172e-58	1.0954e-55	2	+	999261	999299	1878781	1878818	+	38	37	999191	1000659	1878720	1878824	0.2895	0.0395	0.4079	0.0526	0.0407	0.7012	0	1	0.259	1
VC2447	CDS	NC_002505	Qrr1	sRNA	NC_002505	76	1.43636e-23	2.02387e-21	2	-	2627664	2627690	1089968	1090003	-	27	36	2627369	2627771	1089963	1090051	0.1842	0.0789	0.1842	0.0789	0.1947	0.5827	0.1122	0.4212	0.0745	1
VC0054	3UTR	NC_002505	Vcr043	sRNA	NC_002505	76	4.90451e-26	7.5658e-24	2	+	50643	50685	1114689	1114723	+	43	35	50555	50700	1114602	1114749	0.2895	0.0526	0.3421	0.0658	1	0.6245	0.7968	1	0.0755	1
VC0711	CDS	NC_002505	VadR	sRNA	NC_002506	76	2.03524e-06	7.68273e-05	2	+	760198	760242	3239	3274	+	45	36	759653	761982	3205	3286	0.3421	0.0658	0.3947	0.0789	0.2204	0.4453	0	0.8966	0.0361	1
VC0345	CDS	NC_002505	TfoR	sRNA	NC_002505	76	1.47267e-12	1.13056e-10	2	+	368735	368773	2236650	2236688	+	39	39	367245	368994	2236569	2236710	0.3026	0.1184	0.5526	0.1711	0.8672	0.5543	0.0882	0.9801	0	1
VC1765	CDS	NC_002505	GcvB	sRNA	NC_002505	76	1.30491e-08	6.93739e-07	2	-	1907369	1907414	954725	954761	-	46	37	1905791	1908827	954717	954850	0.3289	0.0789	0.3947	0.0921	0.4852	0.7883	0.0101	0.9997	0.3529	1
VC0269	CDS	NC_002505	VC0270	CDS	NC_002505	76	2.69239e-128	1.65938e-125	2	+	274786	274826	276228	276261	+	41	34	274344	275711	275730	276828	0.4605	0.0658	0.5658	0.1316	0.2642	0.565	0	1	0.0571	1
VCr023:VCt092	IGR	NC_002505	VC2398	CDS	NC_002505	76	7.57523e-80	3.17986e-77	2	-	2937048	2937081	2566853	2566893	-	34	41	2937047	2937089	2566839	2566970	0.2895	0.0132	0.3816	0.0132	0.2109	0.5092	0.0909	0.2141	0.4485	0.5523
VCA0731:VCA0736	IGR	NC_002506	VadR	sRNA	NC_002506	76	2.99591e-23	4.16529e-21	2	-	679726	679764	3243	3279	+	39	37	678693	680197	3209	3286	0.2632	0.1316	0.3026	0.25	0.2797	0.9264	0.0136	0.8633	0.0843	1
VC1482	CDS	NC_002505	FarS	sRNA	NC_002505	75	1.38995e-18	1.56999e-16	2	+	1587934	1587959	2266024	2266097	-	26	74	1586688	1588211	2266014	2266139	0.2133	0.08	0.2933	0.08	0.777	0.9397	0.069	0.917	0	1
VC2349	CDS	NC_002505	RyhB	sRNA	NC_002505	75	1.28276e-63	4.44448e-61	2	-	2505686	2505730	102612	102646	+	44	35	2505608	2506151	102524	102673	0.32	0.08	0.5733	0.08	0.9635	0.8737	0.6181	1	0.3134	1
VC1048	CDS	NC_002505	Vcr064	sRNA	NC_002505	75	1.12258e-14	1.0022e-12	2	+	1118583	1118626	1595735	1595769	-	44	35	1118422	1118713	1595728	1595794	0.3333	0.08	0.5333	0.2267	0.313	0.9236	0	0.4726	0.1216	1
VCr011:VCr012	IGR	NC_002505	VCr020:VCt088	IGR	NC_002505	75	1.0301e-87	4.66014e-85	2	+	406709	406743	2931127	2931159	-	35	33	406698	406773	2931120	2931211	0.4267	0.16	0.5467	0.1867	0.4552	0.6694	0.0952	0.6905	0.3741	0.6923
VC0006	CDS	NC_002505	Vcr229	sRNA	NC_002506	75	0.00100672	0.0159131	2	-	4278	4318	897642	897674	+	41	33	4127	4473	897524	897725	0.36	0.1467	0.6267	0.3067	0.5639	0.739	0.0169	0.9888	0	0.995
VCA1035	CDS	NC_002506	GcvB	sRNA	NC_002505	75	1.60999e-26	2.53587e-24	2	+	986294	986332	954730	954768	-	39	39	986160	986439	954717	954843	0.2133	0.04	0.24	0.04	0.5947	0.9417	0	1	0.3873	1
VC0492	CDS	NC_002505	VC0490	CDS	NC_002505	75	1.12336e-47	3.01796e-45	2	-	526356	526415	524320	524356	-	60	38	525690	526819	523465	525104	0.2533	0.0533	0.3467	0.16	0.371	0.3879	0	0.9425	0.0066	0.8424
VCA0021	CDS	NC_002506	GcvB	sRNA	NC_002505	75	1.3199e-24	1.92608e-22	2	+	27089	27131	954722	954758	-	43	36	26704	27390	954717	954859	0.32	0.0667	0.4667	0.08	0.6565	0.9785	0.0701	1	0.3088	1
VC1740	CDS	NC_002505	VadR	sRNA	NC_002506	75	1.70906e-23	2.3965e-21	2	-	1877650	1877697	3244	3279	+	48	36	1875767	1877846	3223	3286	0.28	0.04	0.4667	0.08	0.0654	0.9306	0	0.8904	0.253	1
VC0562	CDS	NC_002505	GcvB	sRNA	NC_002505	75	2.96251e-40	6.94089e-38	2	+	596711	596752	954758	954792	-	41	36	596562	597051	954717	954887	0.48	0.04	0.9067	0.1333	0.3426	0.8062	0	0.8827	0.1716	1
VC0247	CDS	NC_002505	Vcr001	sRNA	NC_002505	75	1.75199e-12	1.33754e-10	2	+	254284	254321	21904	21939	+	39	36	253938	254464	21898	21940	0.2933	0.04	0.3867	0.04	0.8226	0.069	0.3521	0.9975	0	0.975
Vcr229	sRNA	NC_002506	VC2751	CDS	NC_002505	75	6.0896e-11	4.13299e-09	2	+	897563	897605	2926722	2926754	+	44	33	897526	897723	2926534	2927600	0.5333	0.0533	0.68	0.0667	0.3944	0.1722	0	0.9849	0	1
VC1431	CDS	NC_002505	GcvB	sRNA	NC_002505	75	5.85349e-64	2.03618e-61	2	+	1529150	1529194	954739	954781	-	46	43	1528830	1529587	954718	954874	0.4133	0.08	0.4933	0.08	0.5299	0.8954	0	1	0.2353	1
VC2076	CDS	NC_002505	TfoR	sRNA	NC_002505	75	2.89889e-47	7.71675e-45	2	-	2233535	2233575	2236663	2236698	+	42	36	2233413	2233710	2236597	2236710	0.2933	0.08	0.3867	0.12	0.9101	0.9265	0.1478	1	0.1462	1
VC0425:VC0432	IGR	NC_002505	Vcr017	sRNA	NC_002505	74	3.82337e-79	1.58966e-76	2	+	461346	461386	350276	350311	-	40	36	461336	461390	350273	350320	0.3919	0.0946	0.5135	0.1351	0.8839	0.9882	0.8752	0.8847	0.5109	1
VC2202	CDS	NC_002505	VC2201	CDS	NC_002505	74	4.80422e-112	2.69466e-109	2	-	2348828	2348894	2347496	2347534	-	68	39	2348099	2349094	2347137	2347919	0.2027	0.1081	0.2568	0.1081	0.1712	0.6225	0	0.9579	0.1572	1
VCt001:VCr002	IGR	NC_002505	VCr020:VCt088	IGR	NC_002505	74	9.23804e-66	3.29671e-63	2	+	55617	55655	2931175	2931205	-	39	31	55500	55771	2931016	2931314	0.3108	0.1081	0.4054	0.1081	0.553	0.4995	0.0105	0.958	0.014	1
VC0087	CDS	NC_002505	Spot42	sRNA	NC_002505	74	1.48528e-05	0.000461177	2	+	85169	85212	106141	106175	+	45	35	84997	85484	106084	106184	0.3108	0.2027	0.3784	0.2162	0.4795	0.5994	0	1	0.0734	0.9908
VC0088	CDS	NC_002505	TfoR	sRNA	NC_002505	74	0.000804135	0.0133042	2	+	85977	86015	2236661	2236697	+	39	37	85771	86293	2236592	2236710	0.3378	0.0676	0.3919	0.1216	0.672	0.6372	0.3471	1	0.1077	1
VC0994:VC1005	IGR	NC_002505	Spot42	sRNA	NC_002505	74	0.000127038	0.00291791	2	-	1064554	1064581	106129	106180	+	28	53	1061072	1064926	106109	106185	0.2432	0.0541	0.2838	0.0676	0.7637	0.9557	0.7386	0.9992	0.3028	1
VC0698	CDS	NC_002505	Vcr064	sRNA	NC_002505	74	2.57253e-74	1.01635e-71	2	-	747918	747965	1595731	1595762	-	48	33	747172	748059	1595728	1595779	0.2838	0.0676	0.3378	0.0946	0.0628	0.5497	0	0.5105	0.3243	1
VC0418	CDS	NC_002505	Qrr2	sRNA	NC_002506	74	4.80494e-10	3.00883e-08	2	+	444858	444900	48511	48545	+	44	35	444713	445170	48471	48556	0.3649	0.0811	0.5811	0.0811	0.5464	0.7349	0.2431	0.9838	0.494	1
VC0438	CDS	NC_002505	GcvB	sRNA	NC_002505	74	1.41885e-30	2.57018e-28	2	+	468616	468662	954724	954758	-	46	35	468523	469288	954717	954797	0.2703	0.0811	0.2973	0.0811	0.2439	0.9691	0.084	0.9643	0.6127	1
VCA0795	3UTR	NC_002506	VadR	sRNA	NC_002506	73	2.24038e-24	3.2352e-22	2	+	739112	739159	3241	3276	+	48	36	739050	739246	3211	3285	0.2877	0.0959	0.3151	0.2329	1	0.4709	1	1	0.1084	1
VC2661	5UTR	NC_002505	Vcr229	sRNA	NC_002506	73	9.81042e-37	2.11151e-34	2	+	2830755	2830782	897611	897694	+	28	85	2830733	2830783	897527	897725	0.1918	0.0822	0.2192	0.137	0	0.4197	0	0	0	0.995
VC1767	CDS	NC_002505	VadR	sRNA	NC_002506	73	6.05299e-25	8.95259e-23	2	-	1912098	1912139	3242	3277	+	42	36	1910876	1912284	3206	3285	0.3014	0.0411	0.4795	0.0411	0.1305	0.9089	0	0.9958	0.0482	1
VC2405	CDS	NC_002505	Vcr227	sRNA	NC_002506	73	8.22819e-37	1.77388e-34	2	-	2574909	2574946	479981	480017	+	38	37	2574666	2575955	479951	480023	0.3151	0.0959	0.4247	0.1096	0.8116	0.9146	0.0434	0.9904	0	1
VC0258	CDS	NC_002505	VrrA	sRNA	NC_002505	73	1.54559e-11	1.09685e-09	2	+	263686	263726	1878783	1878818	+	40	37	263558	264125	1878716	1878825	0.3014	0.0822	0.4521	0.0822	0.3827	0.7116	0.1727	0.8824	0.2302	1
VC0706	CDS	NC_002505	VC2174	5UTR	NC_002505	73	6.84995e-05	0.00172442	2	-	756363	756403	2320288	2320322	-	41	35	756203	756534	2319890	2320364	0.2329	0.0959	0.3699	0.1096	0.6319	0	0.1074	1	0	0.236
VC1462	3UTR	NC_002505	MicV	sRNA	NC_002505	73	1.27326e-43	3.19458e-41	2	-	1571325	1571359	2812096	2812119	-	36	24	1571302	1571381	2812093	2812163	0.3014	0.0548	0.3425	0.0685	1	0.6391	0.9896	1	0	1
VCA0802	CDS	NC_002506	TfoR	sRNA	NC_002505	73	4.75187e-32	9.0195e-30	2	-	744876	744911	2236664	2236705	+	37	43	743332	745278	2236605	2236710	0.3425	0.1096	0.6164	0.137	0.2013	0.979	0	0.9838	0.2077	1
VC2471	CDS	NC_002505	Vcr214	sRNA	NC_002505	73	1.73679e-90	8.06614e-88	2	-	2652479	2652521	2376093	2376136	+	43	44	2652261	2652566	2376035	2376143	0.1918	0.0959	0.2055	0.1096	0.2231	0.9454	0	1	0.0614	1
VC0695	CDS	NC_002505	VC0696	CDS	NC_002505	73	1.41409e-107	7.7167e-105	2	+	743816	743867	745330	745378	+	52	50	743477	744536	744607	745797	0.2055	0.1096	0.5205	0.2466	0.3106	0.6296	0	0.9338	0	1
VCA0278	5UTR	NC_002506	Vcr017	sRNA	NC_002505	73	5.07138e-26	7.81401e-24	2	-	297765	297808	350288	350322	-	43	35	297645	297827	350274	350365	0.3151	0.0548	0.3699	0.0685	0	0.4851	0	0	0.0217	1
VC1063	CDS	NC_002505	TfoR	sRNA	NC_002505	73	2.5799e-30	4.64768e-28	2	-	1131349	1131389	2236667	2236704	+	41	38	1131279	1131418	2236608	2236710	0.2603	0.0548	0.3151	0.0548	0.0778	0.9703	0	0.1593	0.2308	1
VCA0522	CDS	NC_002506	VCA0521	CDS	NC_002506	73	2.03621e-120	1.19053e-117	2	+	455471	455514	453384	453487	+	44	105	454696	456793	451619	454626	0.3151	0.0959	0.3151	0.1233	0.3786	0.5879	0	0.9995	0.0076	0.9964
VC0068:VC0071	IGR	NC_002505	Spot42	sRNA	NC_002505	73	1.92715e-20	2.36325e-18	2	-	70649	70679	106136	106176	+	31	41	69747	70798	106123	106183	0.3973	0.1233	0.5616	0.1233	0.1897	0.9196	0.0862	0.8171	0.4312	0.9817
VCA1037	CDS	NC_002506	Vcr043	sRNA	NC_002505	73	4.86619e-10	3.04573e-08	2	+	987955	987994	1114686	1114724	+	40	39	987859	988378	1114607	1114749	0.1781	0.0137	0.1781	0.0137	0.1541	0.6028	0	0.6885	0.1069	1
VCt054:VC0929	IGR	NC_002505	VrrA	sRNA	NC_002505	73	1.06738e-55	3.23596e-53	2	-	978358	978397	1878785	1878820	+	40	36	978263	982068	1878747	1878825	0.1644	0.1096	0.1781	0.1233	0.7465	0.9819	0.5418	0.7518	0.4532	1
VC0629	CDS	NC_002505	TfoR	sRNA	NC_002505	73	1.50857e-32	2.90979e-30	2	+	670178	670220	2236663	2236700	+	43	38	667813	670515	2236607	2236709	0.274	0.0685	0.3836	0.0959	0.9049	0.6519	0.1334	0.9997	0.2231	1
VC2649	CDS	NC_002505	VrrA	sRNA	NC_002505	73	0.000307463	0.00614919	2	-	2822724	2822765	1878758	1878796	+	42	38	2821994	2823033	1878686	1878824	0.274	0.0685	0.3836	0.0959	0.3085	0.8033	0	1	0.0144	1
VCA0052	CDS	NC_002506	VC0633	CDS	NC_002505	72	6.58567e-50	1.84102e-47	2	-	61167	61212	674850	674881	-	46	32	61082	61275	674774	675863	0.2917	0.1111	0.375	0.1667	0.06	0.9495	0	0.1178	0.0162	1
VC2555:VC2557	IGR	NC_002505	Qrr2	sRNA	NC_002506	72	1.79473e-75	7.17718e-73	2	+	2738089	2738127	48509	48545	+	39	37	2738076	2738156	48444	48555	0.3472	0.0556	0.4028	0.0556	0.8511	0.7226	0.6019	0.9903	0.3313	1
VC1846	CDS	NC_002505	VC1844	CDS	NC_002505	72	3.47868e-92	1.66276e-89	2	-	1986162	1986205	1984001	1984034	-	44	34	1985920	1986612	1982903	1984557	0.2778	0.1111	0.4028	0.1111	0.6639	0.2722	0	1	0	0.968
VC1975	CDS	NC_002505	Vcr227	sRNA	NC_002506	72	1.39769e-32	2.6999e-30	2	-	2126424	2126461	479979	480019	+	37	41	2126356	2127060	479957	480023	0.4028	0.0556	0.7222	0.0556	0.7631	0.9333	0.3919	0.8032	0	1
VC2165	CDS	NC_002505	Vcr043	sRNA	NC_002505	72	6.85653e-24	9.75016e-22	2	+	2313742	2313777	1114684	1114727	+	36	44	2313724	2314024	1114607	1114749	0.4722	0.0417	0.5139	0.0417	0.0569	0.5907	0	0.7629	0.1069	1
VC1350:VC1354	IGR	NC_002505	Vcr001	sRNA	NC_002505	72	1.01109e-125	6.10236e-123	2	-	1441651	1441698	21905	21940	+	48	36	1441612	1441706	21902	21941	0.6806	0.2083	4.8056	0.2083	0.8799	0.9653	0.8633	0.8917	0.025	1
VC1343	CDS	NC_002505	VadR	sRNA	NC_002506	72	1.49635e-10	9.82082e-09	2	-	1430669	1430710	3244	3278	+	42	34	1429949	1431065	3205	3286	0.2639	0.0833	0.3889	0.1528	0.3358	0.9106	0	0.9864	0.0361	1
VC1995	CDS	NC_002505	Spot42	sRNA	NC_002505	72	8.36011e-08	4.0114e-06	2	+	2149291	2149329	106135	106176	+	38	41	2149004	2150079	106078	106185	0.2639	0.1806	0.3194	0.1806	0.2898	0.5432	0	1	0.0183	1
VC0173	CDS	NC_002505	FarS	sRNA	NC_002505	72	1.48827e-24	2.16333e-22	2	+	173463	173501	2266020	2266058	-	39	39	173268	173961	2266016	2266110	0.2917	0.0556	0.3889	0.0556	0.5016	0.9744	0.2537	0.9925	0.2051	1
VC1040	CDS	NC_002505	Spot42	sRNA	NC_002505	72	1.72922e-12	1.32093e-10	2	-	1108847	1108882	106134	106177	+	35	44	1108700	1109357	106113	106185	0.3472	0.1111	0.5417	0.125	0.8308	0.9267	0	1	0.3394	1
VC2147	CDS	NC_002505	GcvB	sRNA	NC_002505	72	6.81094e-58	2.15204e-55	2	+	2302066	2302108	954729	954763	-	43	35	2302031	2302272	954718	954825	0.2222	0.125	0.4167	0.125	0.5109	0.9483	0.2949	0.9719	0.4755	1
VCA0804	CDS	NC_002506	MicV	sRNA	NC_002505	72	6.26557e-09	3.46136e-07	2	-	746674	746755	2812100	2812127	-	81	28	746463	748553	2812095	2812163	0.3333	0.0694	0.625	0.0694	0.908	0.5199	0	1	0	1
VCA0520	CDS	NC_002506	VCA0521	CDS	NC_002506	71	1.312e-113	7.43856e-111	2	+	450989	451028	453134	453178	+	39	44	450415	451554	451701	454662	0.3662	0.0845	0.4366	0.0986	0.5027	0.5059	0	0.9649	0.0345	1
VCA0919	CDS	NC_002506	TarB	sRNA	NC_002505	71	4.85937e-44	1.22981e-41	2	+	871574	871618	911235	911270	-	45	36	871331	871638	911231	911277	0.2535	0.0845	0.3099	0.0986	0.9807	0.9786	0.0298	1	0.4943	1
GcvB	sRNA	NC_002505	VCA0036	CDS	NC_002506	71	1.33326e-18	1.50725e-16	2	-	954826	954869	45260	45290	-	44	31	954759	954924	44702	45348	0.4225	0.1408	0.6761	0.1549	0.4706	0.0058	0	0.799	0	0.4889
VC1921	CDS	NC_002505	GcvB	sRNA	NC_002505	71	6.31733e-29	1.07731e-26	2	-	2072999	2073039	954730	954767	-	41	38	2071838	2073158	954718	954861	0.3944	0.0845	0.8873	0.0845	0.1013	0.7606	0	1	0.299	1
VC0866	3UTR	NC_002505	Vcr043	sRNA	NC_002505	71	3.56836e-07	1.55677e-05	2	-	929779	929815	1114685	1114727	+	37	43	929658	930740	1114607	1114749	0.3099	0.0845	0.4225	0.1268	1	0.8642	0.5019	1	0.1069	1
VC2524	CDS	NC_002505	Qrr2	sRNA	NC_002506	71	6.3619e-67	2.30806e-64	2	+	2709860	2709901	48509	48545	+	42	37	2709652	2710091	48405	48555	0.2817	0.1127	0.3662	0.1127	0.6595	0.7211	0.2118	1	0.0964	1
VC2061	CDS	NC_002505	VadR	sRNA	NC_002506	71	2.26094e-09	1.32252e-07	2	-	2215799	2215841	3246	3282	+	44	37	2215706	2216463	3229	3285	0.2958	0.0563	0.3803	0.0563	0.8459	0.9596	0	0.9652	0.3253	1
VCA0917	CDS	NC_002506	VqmR	sRNA	NC_002506	71	5.2452e-40	1.22234e-37	2	-	870788	870828	1031534	1031570	+	41	37	870360	870885	1031480	1031589	0.3239	0.1549	0.4085	0.169	0.0729	0.8789	0	0.9546	0.28	1
VC0377	CDS	NC_002505	VadR	sRNA	NC_002506	71	3.95682e-13	3.17051e-11	2	-	393107	393148	3239	3276	+	42	37	392933	393472	3196	3286	0.3099	0.1127	0.5211	0.2113	0.846	0.8894	0.0542	1	0	1
VCA0658	CDS	NC_002506	Vcr043	sRNA	NC_002505	71	6.31254e-09	3.48469e-07	2	-	595976	596010	1114665	1114707	+	35	44	594531	596181	1114606	1114749	0.2817	0.0563	0.2817	0.0704	0.1366	0.7382	0.0093	1	0.1006	1
VC0248	CDS	NC_002505	GcvB	sRNA	NC_002505	71	3.79785e-08	1.90319e-06	2	+	254579	254612	954742	954787	-	34	46	254505	254750	954718	954876	0.2535	0.0141	0.2817	0.0141	0.4401	0.8833	0	1	0.2255	1
VC0653	CDS	NC_002505	Qrr3	sRNA	NC_002506	70	1.12322e-08	6.0166e-07	2	-	699058	699095	772303	772337	+	39	35	697854	699540	772269	772366	0.4429	0.0429	0.5429	0.0571	0.1711	0.7355	0	0.7571	0.1028	1
VCA0891	5UTR	NC_002506	FarS	sRNA	NC_002505	70	1.7005e-10	1.10968e-08	2	-	844969	845009	2266020	2266059	-	40	40	844955	845020	2266016	2266110	0.3571	0.0143	0.6143	0.0286	0	0.64	0	0	0.2051	1
VC1115	CDS	NC_002505	Vcr227	sRNA	NC_002506	70	4.10532e-40	9.58409e-38	2	+	1184958	1184993	479980	480016	+	36	37	1184916	1185554	479951	480023	0.3429	0.0571	0.4286	0.1	0.0975	0.3451	0	0.8813	0	1
VC0251	CDS	NC_002505	Vcr064	sRNA	NC_002505	70	4.48696e-11	3.0767e-09	2	+	259416	259458	1595735	1595769	-	43	36	258278	259792	1595728	1595806	0.4143	0.0286	0.7714	0.0286	0.8745	0.9228	0.3981	1	0	1
VC1762	CDS	NC_002505	VrrA	sRNA	NC_002505	70	1.02331e-42	2.52393e-40	2	-	1901582	1901617	1878784	1878820	+	36	37	1901442	1902777	1878737	1878825	0.3	0.0714	0.3571	0.0714	0.909	0.9801	0.0855	1	0.3813	1
VC2213	CDS	NC_002505	Qrr3	sRNA	NC_002506	70	2.85623e-05	0.000816137	2	-	2365531	2365571	772308	772343	+	41	36	2365311	2366285	772269	772367	0.3286	0.0429	0.4286	0.0571	0.753	0.7907	0	0.9813	0.1028	1
VCr005:VCr006	IGR	NC_002505	VC1896	CDS	NC_002505	70	3.83183e-93	1.85184e-90	2	+	155929	155972	2043786	2043822	-	44	37	155927	155990	2043784	2043827	0.6571	0.6429	0.8286	0.6857	0.4652	0.0789	0.1102	0.6063	0.0501	0.0804
VC0968	3UTR	NC_002505	GcvB	sRNA	NC_002505	70	2.43022e-17	2.55751e-15	2	-	1032019	1032062	954747	954780	-	43	34	1032002	1032381	954718	954907	0.4571	0.1143	0.6	0.1143	1	0.6962	0.782	1	0.0735	1
VC0082	CDS	NC_002505	VadR	sRNA	NC_002506	70	9.24299e-14	7.70799e-12	2	+	80578	80628	3247	3280	+	51	34	80326	81413	3211	3285	0.3	0.0714	0.4	0.0714	0.3575	0.5403	0.1616	0.867	0.1084	1
VC1442	CDS	NC_002505	VrrA	sRNA	NC_002505	70	1.60296e-10	1.04863e-08	2	-	1539533	1539573	1878775	1878811	+	41	37	1539366	1539695	1878682	1878824	0.2143	0.0857	0.3	0.0857	0.0191	0.9115	0	0.1354	0	1
VCr016:VCr017	IGR	NC_002505	VCt027:VCr011	IGR	NC_002505	70	4.90029e-80	2.06694e-77	2	-	2676428	2676462	403669	403702	+	36	34	2676397	2676471	403576	403710	0.3286	0.1143	0.4	0.1286	0.4558	0.6635	0.1111	0.6984	0.2238	0.6923
VCA0895	3UTR	NC_002506	Vcr017	sRNA	NC_002505	70	5.26797e-46	1.38264e-43	2	+	849978	850005	350284	350324	-	28	41	847093	850065	350275	350364	0.2714	0.0857	0.2714	0.0857	1	0.9003	0.0547	1	0.0326	1
VC0490	CDS	NC_002505	VC0492	CDS	NC_002505	70	1.08802e-42	2.67849e-40	2	-	524101	524139	526151	526182	-	39	31	523393	525103	525630	526773	0.3429	0.0857	0.4143	0.1	0.5181	0.5207	0.0071	0.8791	0.0137	0.994
VC1857	CDS	NC_002505	Spot42	sRNA	NC_002505	70	0.000991401	0.0157223	2	+	1997528	1997568	106140	106176	+	41	38	1997184	1997696	106078	106183	0.5143	0.1857	0.6571	0.2143	0.7457	0.5831	0.0639	0.9734	0.0183	0.9817
VC1656	CDS	NC_002505	TfoR	sRNA	NC_002505	70	1.60461e-35	3.34906e-33	2	-	1788987	1789024	2236667	2236705	+	38	39	1788383	1789279	2236603	2236710	0.4143	0.0571	0.4571	0.0857	0.3297	0.9766	0	1	0.1923	1
VC1649	CDS	NC_002505	Vcr017	sRNA	NC_002505	70	1.24088e-06	4.89582e-05	2	-	1776160	1776206	350286	350321	-	47	36	1775562	1776460	350274	350365	0.3	0.1	0.3571	0.1	0.2006	0.5043	0.0182	0.5638	0.0217	1
VCr022:VCr023	IGR	NC_002505	VCr020:VCt088	IGR	NC_002505	70	1.5204e-79	6.35165e-77	2	-	2933834	2933869	2931125	2931159	-	35	35	2933806	2933876	2931121	2931254	0.3286	0.0714	0.4857	0.0857	0.4414	0.555	0.1111	0.6667	0.2238	0.6888
VC1651	CDS	NC_002505	Vcr043	sRNA	NC_002505	70	7.07755e-15	6.4037e-13	2	-	1779659	1779684	1114659	1114736	+	26	78	1779053	1779886	1114623	1114749	0.1429	0.0429	0.2	0.0429	0.7887	0.9197	0.652	1	0.2075	1
VCA0623	CDS	NC_002506	VrrA	sRNA	NC_002505	69	1.99959e-05	0.000599344	2	+	557139	557180	1878792	1878821	+	41	29	556856	557954	1878746	1878825	0.3043	0.0725	0.4783	0.087	0.0661	0.7795	0	0.8811	0.446	1
VC2732	CDS	NC_002505	VC2733	CDS	NC_002505	69	2.60312e-130	1.62346e-127	2	-	2904407	2904446	2906247	2906303	-	40	57	2903666	2905146	2905182	2907154	0.2609	0.0725	0.4493	0.0725	0.5106	0.4428	0.0218	1	0.0222	0.997
VC0394	CDS	NC_002505	Vcr229	sRNA	NC_002506	69	6.47458e-11	4.37999e-09	2	-	420316	420355	897623	897677	+	40	55	419015	420503	897525	897726	0.3188	0.0725	0.3478	0.2029	0.0571	0.7532	0	0.5181	0	1
VC2463	CDS	NC_002505	Qrr2	sRNA	NC_002506	69	3.18818e-33	6.25546e-31	2	-	2645981	2646018	48515	48550	+	38	36	2645843	2646971	48459	48555	0.1594	0.0435	0.2464	0.058	0.5573	0.968	0.005	0.6341	0.4217	1
VC0329	CDS	NC_002505	MicV	sRNA	NC_002505	69	5.19463e-05	0.0013649	2	+	347051	347091	2812099	2812127	-	41	29	344753	348725	2812095	2812163	0.3333	0.0145	0.8841	0.0145	0.6152	0.944	0.0592	1	0	1
VC0244	CDS	NC_002505	VC0245	CDS	NC_002505	69	1.98937e-25	3.0034e-23	2	+	250806	250851	252204	252243	+	47	40	250434	251564	251624	252910	0.3768	0.1014	0.4493	0.1014	0.3592	0.4666	0	1	0.0496	0.9741
VC0839	3UTR	NC_002505	VadR	sRNA	NC_002506	69	5.22448e-36	1.10184e-33	2	+	901461	901495	3246	3281	+	35	36	901355	901512	3214	3286	0.2609	0.1304	0.4203	0.1304	1	0.5294	0.8265	1	0.1446	1
VCA0751:VCAt2	IGR	NC_002506	Vcr214	sRNA	NC_002505	69	8.17724e-43	2.01878e-40	2	-	697448	697479	2376080	2376136	+	32	57	697270	699456	2376024	2376143	0.4928	0	0.6957	0	0.7524	0.9433	0.0377	0.8157	0	1
VCA0624	CDS	NC_002506	VC0473	CDS	NC_002505	69	6.85191e-138	4.47573e-135	2	+	558920	558963	502500	502533	+	44	35	558127	559791	501734	503552	0.3333	0.1014	0.4203	0.1014	0.4149	0.4294	0.0054	0.8203	0.0619	0.9343
VC0627	CDS	NC_002505	FarS	sRNA	NC_002505	69	2.48616e-38	5.58506e-36	2	+	666091	666127	2266025	2266062	-	36	38	665793	666229	2266016	2266117	0.4348	0.0725	0.4928	0.1014	0.8208	0.9305	0	1	0.1453	1
VC1256	CDS	NC_002505	TfoR	sRNA	NC_002505	69	2.20533e-10	1.42386e-08	2	-	1328321	1328362	2236662	2236696	+	42	35	1326457	1328807	2236598	2236710	0.3478	0.058	0.4928	0.1014	0.1524	0.9047	0	0.9681	0.1538	1
VC1711:VC1713	IGR	NC_002505	Spot42	sRNA	NC_002505	69	6.91731e-51	1.97375e-48	2	+	1848325	1848362	106144	106178	+	38	35	1848204	1848449	106109	106184	0.3478	0.1739	0.3768	0.2609	0.4314	0.6231	0.0855	0.6228	0.3028	0.9908
VCA1063:VCA1066	IGR	NC_002506	Vcr001	sRNA	NC_002505	69	1.69124e-91	7.95331e-89	2	-	1015627	1015668	21903	21938	+	42	35	1015578	1015715	21897	21940	0.3043	0.087	0.4638	0.087	0.8898	0.9141	0.5397	1	0	0.975
VCA0235	CDS	NC_002506	Spot42	sRNA	NC_002505	69	6.17488e-05	0.00157814	2	+	256467	256508	106136	106174	+	42	38	256180	257475	106077	106184	0.2899	0.1739	0.3333	0.2319	0.2245	0.5527	0	1	0.0092	0.9908
VC0005	CDS	NC_002505	Vcr229	sRNA	NC_002506	69	1.74212e-08	9.10467e-07	2	-	4052	4091	897664	897706	+	40	43	3902	4160	897527	897724	0.2754	0.2319	0.3188	0.7826	0.403	0.8972	0	0.9883	0	0.9899
Spot42	sRNA	NC_002505	VCA0130	CDS	NC_002506	68	0.000463759	0.00857766	2	+	106107	106147	144726	144760	+	41	35	106077	106183	144662	145146	0.2353	0.0882	0.2794	0.1029	0.651	0.037	0.0092	0.9817	0	0.5124
VC1871	3UTR	NC_002505	VC0706	3UTR	NC_002505	68	0.00333202	0.0379601	2	+	2014689	2014725	756222	756256	-	37	35	2014185	2014812	756201	756458	0.2059	0.1324	0.2794	0.1765	1	1	0	1	0.3405	1
VCr019:VCr020	IGR	NC_002505	VCr020:VCt088	IGR	NC_002505	68	5.98185e-76	2.418e-73	2	-	2928082	2928117	2931131	2931166	-	36	35	2928022	2928133	2931121	2931261	0.3382	0.0882	0.4853	0.0882	0.4769	0.532	0.0714	0.9524	0.1993	0.6888
VC0503:VC0512	IGR	NC_002505	VqmR	sRNA	NC_002506	68	7.49493e-22	9.816e-20	2	+	538468	538519	1031536	1031574	+	52	39	537063	539537	1031453	1031591	0.8529	0.1029	2.0882	0.2059	0.3812	0.6513	0.0277	0.6283	0.1	1
VC0549	CDS	NC_002505	VrrA	sRNA	NC_002505	68	1.39138e-36	2.98245e-34	2	+	582569	582611	1878785	1878820	+	43	36	582151	582651	1878746	1878824	0.2794	0.0882	0.8088	0.0882	0.9778	0.7267	0	1	0.446	1
VC0165	CDS	NC_002505	FarS	sRNA	NC_002505	68	1.05139e-21	1.36607e-19	2	-	163164	163204	2266026	2266061	-	42	36	162922	163419	2266015	2266103	0.3824	0.1324	0.5882	0.1324	0.4371	0.6266	0.2061	0.6555	0.265	1
VCA0895	3UTR	NC_002506	VC2217	5UTR	NC_002505	68	9.74143e-96	4.82352e-93	2	+	850020	850047	2374159	2374193	-	28	35	850016	850049	2373485	2374228	0.2353	0.1029	0.25	0.1029	1	0	1	1	0	0.2456
VC2130	CDS	NC_002505	TfoR	sRNA	NC_002505	68	8.71984e-06	0.000286509	2	-	2283977	2284016	2236653	2236692	+	40	39	2283611	2284617	2236588	2236709	0.4706	0.0882	0.6471	0.1029	0.4938	0.8765	0.0083	0.771	0.0769	1
VC0406	CDS	NC_002505	VC0405	CDS	NC_002505	68	1.19124e-91	5.62218e-89	2	+	433823	433872	432126	432160	+	49	34	433089	434336	431392	433093	0.1765	0.0735	0.1912	0.0735	0.6228	0.4357	0	1	0.0104	0.9954
VC2377	CDS	NC_002505	VadR	sRNA	NC_002506	68	1.24807e-15	1.18879e-13	2	+	2542153	2542195	3245	3281	+	43	37	2542110	2542987	3212	3286	0.3382	0.0882	0.5735	0.1176	0.0429	0.5204	0	0.6028	0.1205	1
VC0493	CDS	NC_002505	Vcr227	sRNA	NC_002506	68	4.86862e-14	4.14453e-12	2	-	527817	527851	479983	480018	+	35	36	526891	528025	479951	480023	0.2059	0.0147	0.3382	0.0147	0.1177	0.9231	0	1	0	1
VC1406	CDS	NC_002505	TfoR	sRNA	NC_002505	68	1.10198e-37	2.43174e-35	2	+	1498193	1498230	2236660	2236701	+	38	41	1498118	1498828	2236592	2236710	0.4412	0.0588	0.5882	0.0588	0.0471	0.6343	0	0.5015	0.1077	1
VC1011	CDS	NC_002505	VC1013	CDS	NC_002505	68	1.24862e-115	7.21986e-113	2	-	1080770	1080807	1082216	1082248	-	38	34	1080434	1081033	1081797	1082366	0.2647	0.0882	0.4118	0.0882	0.3577	0.1601	0	0.8814	0	0.8776
VC0681	CDS	NC_002505	TfoR	sRNA	NC_002505	68	4.7088e-16	4.61951e-14	2	+	727896	727937	2236661	2236696	+	42	36	727700	728497	2236604	2236709	0.2206	0.0735	0.7059	0.1618	0.2569	0.6395	0.0124	0.8357	0.2	1
VC1098	5UTR	NC_002505	TfoR	sRNA	NC_002505	67	7.34137e-07	3.02497e-05	2	-	1169084	1169116	2236649	2236691	+	33	43	1168248	1169177	2236607	2236709	0.3284	0.0299	0.4776	0.0448	0	0.8676	0	0.5811	0.2231	1
VC2772	CDS	NC_002505	Qrr2	sRNA	NC_002506	67	3.97547e-06	0.000140662	2	-	2957469	2957519	48507	48541	+	51	35	2957055	2957726	48459	48555	0.3881	0.0896	0.5373	0.0896	0.2667	0.9127	0	0.7367	0.4217	1
VC1158	CDS	NC_002505	MicV	sRNA	NC_002505	67	2.72606e-30	4.9076e-28	2	+	1229126	1229168	2812104	2812138	-	43	35	1229075	1229832	2812094	2812163	0.2985	0.0149	0.3582	0.0149	0.0625	0.8724	0	0.5874	0	1
VC0704	CDS	NC_002505	TfoR	sRNA	NC_002505	67	4.30008e-35	8.911e-33	2	-	754611	754653	2236666	2236700	+	43	35	753775	754722	2236606	2236709	0.4627	0.0746	0.8209	0.0746	0.0684	0.9382	0	0.8434	0.2154	1
VCr014:VCr015	IGR	NC_002505	VCr020:VCt088	IGR	NC_002505	67	6.36576e-76	2.56923e-73	2	+	767652	767688	2931129	2931161	-	37	33	767642	767717	2931120	2931254	0.3433	0.0746	0.3881	0.0746	0.4776	0.6597	0.1111	0.7063	0.2238	0.6923
VC0247	CDS	NC_002505	VC0245	CDS	NC_002505	67	5.4064e-45	1.3933e-42	2	+	254063	254107	252199	252233	+	45	35	253698	254475	251573	252903	0.2836	0.0746	0.3284	0.1493	0.5599	0.4631	0.0577	1	0.0129	0.9691
VC2657	CDS	NC_002505	Qrr2	sRNA	NC_002506	67	1.38163e-20	1.70547e-18	2	+	2828676	2828715	48511	48546	+	40	36	2828579	2829328	48459	48555	0.3134	0.0149	0.3582	0.0149	0.2048	0.7347	0.0251	1	0.4217	1
VCA0827	3UTR	NC_002506	Qrr4	sRNA	NC_002506	67	7.61498e-97	3.82116e-94	2	-	772318	772350	908211	908253	-	33	43	772263	772534	908200	908278	0.2239	0.0746	0.3433	0.0746	1	0.5055	0.6991	1	0.2667	1
VCA0628	CDS	NC_002506	GcvB	sRNA	NC_002505	67	1.53751e-16	1.55075e-14	2	+	565272	565317	954732	954766	-	47	35	564233	565991	954716	954831	0.2985	0.1493	0.4478	0.1642	0.7012	0.9312	0.2024	1	0.4461	1
VC1558	CDS	NC_002505	Vcr001	sRNA	NC_002505	67	7.91754e-07	3.24452e-05	2	-	1670429	1670465	21904	21939	+	37	36	1669251	1670678	21897	21941	0.2836	0.0597	0.3582	0.0597	0.1389	0.944	0	0.9589	0	1
VC0415	CDS	NC_002505	VqmR	sRNA	NC_002506	67	1.14419e-10	7.56454e-09	2	+	442214	442266	1031528	1031569	+	52	42	442110	443237	1031444	1031589	0.4328	0.1642	0.5373	0.194	0.106	0.6003	0	1	0.04	1
VC0897:VC0903	IGR	NC_002505	TfoR	sRNA	NC_002505	67	1.31186e-27	2.14363e-25	2	+	960628	960665	2236658	2236699	+	37	42	956801	962047	2236608	2236710	0.2687	0.1194	0.3731	0.1194	0.5951	0.6154	0.0304	0.7971	0.2308	1
VCA0953	3UTR	NC_002506	VadR	sRNA	NC_002506	66	5.13267e-12	3.77756e-10	2	-	902612	902653	3259	3283	+	43	26	902522	902928	3214	3285	0.3636	0.0758	0.4848	0.0758	1	0.9801	0.1007	1	0.1446	1
VCA0025	CDS	NC_002506	Vcr001	sRNA	NC_002505	66	1.39115e-30	2.52176e-28	2	+	30641	30673	21903	21938	+	34	36	30469	31702	21897	21940	0.1212	0.0758	0.1212	0.0758	0.1365	0.0621	0	0.8775	0	0.975
VC0530	CDS	NC_002505	Vcr017	sRNA	NC_002505	66	2.7306e-24	3.93424e-22	2	+	561512	561548	350283	350318	-	36	36	561495	562292	350275	350364	0.1515	0.0455	0.197	0.0758	0.2606	0.9152	0.212	0.9465	0.0326	1
VC0246	CDS	NC_002505	VC0245	CDS	NC_002505	66	1.67276e-56	5.14874e-54	2	+	253340	253379	251929	251978	+	40	49	253017	253666	251550	252507	0.303	0.0909	0.3485	0.1364	0.5805	0.2692	0.1247	0.9421	0	0.6844
VCA0712:VCA0717	IGR	NC_002506	VqmR	sRNA	NC_002506	66	5.08319e-75	2.02352e-72	2	-	658785	658827	1031542	1031579	+	43	37	658767	658838	1031497	1031589	0.4394	0.1061	0.6061	0.1515	0.5814	0.9371	0.546	0.5933	0.3933	1
VC2647	5UTR	NC_002505	VC0715:VC0719	IGR	NC_002505	66	6.03696e-11	4.09983e-09	2	+	2821427	2821464	771697	771733	+	38	36	2821314	2821514	771634	771821	0.2576	0.0455	0.2879	0.0455	0	0.8162	0	0.0241	0.7942	0.8592
VC0768	CDS	NC_002505	VC0767	CDS	NC_002505	66	1.24534e-120	7.29755e-118	2	+	822218	822259	820572	820608	+	43	37	821529	823156	820009	821318	0.3182	0.0758	0.5758	0.0758	0.4323	0.381	0	1	0	0.889
VC0583	CDS	NC_002505	Qrr4	sRNA	NC_002506	66	3.92669e-14	3.36126e-12	2	-	613152	613192	908235	908269	-	41	35	612492	613252	908201	908305	0.2424	0.1212	0.2727	0.1667	0.0394	0.3502	0	1	0.0095	1
VCA0567	CDS	NC_002506	Vcr043	sRNA	NC_002505	66	0.00137124	0.0201514	2	+	505595	505627	1114672	1114720	+	33	49	505515	506271	1114603	1114749	0.3939	0.0303	0.4091	0.0606	0.2766	0.5169	0.1506	1	0.0818	1
VC0545	CDS	NC_002505	Vcr017	sRNA	NC_002505	66	6.42616e-13	5.06545e-11	2	+	576539	576594	350279	350315	-	57	37	576494	577643	350274	350352	0.2273	0.0455	0.2727	0.1212	0.0273	0.9541	0	0.4334	0.163	1
Vcr017	sRNA	NC_002505	VC0440	CDS	NC_002505	66	8.4948e-23	1.1577e-20	2	-	350328	350363	469868	469902	+	36	36	350282	350369	469784	470260	0.2879	0.0606	0.3182	0.0606	0.4229	0.1959	0	0.9239	0	0.9155
VC0362	CDS	NC_002505	Vcr064	sRNA	NC_002505	66	7.44207e-18	8.09868e-16	2	+	381764	381805	1595733	1595766	-	41	35	381698	382926	1595728	1595789	0.303	0.1212	0.4091	0.1212	0.0376	0.9505	0	0.9848	0.1892	1
VC0498:VC0503	IGR	NC_002505	VadR	sRNA	NC_002506	66	2.41144e-33	4.74921e-31	2	+	534244	534284	3241	3278	+	41	38	534134	535104	3210	3286	0.4091	0.1212	0.5909	0.2424	0.7672	0.4715	0.7276	0.9834	0.0964	1
VCA0519	CDS	NC_002506	Qrr1	sRNA	NC_002505	66	1.33694e-27	2.18326e-25	2	+	450227	450263	1089971	1090008	-	37	38	449363	450429	1089963	1090061	0.3788	0.1061	0.4697	0.2273	0.8593	0.927	0	1	0	1
VC1084	CDS	NC_002505	Spot42	sRNA	NC_002505	66	6.04964e-17	6.23377e-15	2	+	1150408	1150445	106137	106180	+	38	44	1150024	1150587	106084	106184	0.2424	0.2879	0.6061	0.3333	0.3449	0.5566	0.0258	0.4526	0.0734	0.9908
VC0265	CDS	NC_002505	VadR	sRNA	NC_002506	66	1.03596e-10	6.88023e-09	2	-	271075	271118	3244	3278	+	44	36	271028	271832	3211	3286	0.3182	0.1212	0.5606	0.3485	0.6948	0.9189	0.0832	0.7326	0.1084	1
Vcr200	sRNA	NC_002505	TfoR	sRNA	NC_002505	66	1.09196e-16	1.10991e-14	2	+	218190	218230	2236663	2236700	+	41	38	218078	218340	2236592	2236709	0.3636	0.0909	0.4091	0.1515	0.5993	0.6541	0.0227	1	0.1077	1
VC0784	CDS	NC_002505	TfoR	sRNA	NC_002505	66	1.09196e-16	1.10991e-14	2	-	841689	841731	2236667	2236702	+	43	37	840470	841832	2236608	2236709	0.2121	0.0455	0.4242	0.0606	0.1936	0.9548	0.1013	0.98	0.2308	1
VC0432	CDS	NC_002505	VadR	sRNA	NC_002506	66	1.81694e-06	6.93261e-05	2	+	462760	462817	3246	3280	+	58	35	462173	463153	3226	3286	0.3333	0.1515	0.5606	0.3333	0.6137	0.5292	0	0.9733	0.2892	1
VC1766	CDS	NC_002505	VqmR	sRNA	NC_002506	66	5.10439e-30	9.08925e-28	2	-	1909014	1909053	1031546	1031581	+	40	37	1908891	1909806	1031501	1031589	0.3182	0.1515	0.4242	0.1818	0.9356	0.9567	0.5379	0.9975	0.42	1
VCA0014	CDS	NC_002506	VCA0013	CDS	NC_002506	66	7.28226e-72	2.78873e-69	2	+	15689	15747	13585	13624	+	59	40	14760	16892	12318	14714	0.2727	0.0758	0.5152	0.0909	0.4297	0.5356	0	0.955	0.0192	0.9959
FarS	sRNA	NC_002505	VCA0772	CDS	NC_002506	65	7.89233e-06	0.000261848	2	-	2266085	2266128	714808	714840	+	43	32	2266017	2266135	713820	715144	0.7077	0.1077	0.9692	0.1077	0.4149	0.8184	0	1	0	1
VC1741	CDS	NC_002505	FarS	sRNA	NC_002505	65	3.2898e-37	7.187e-35	2	-	1877893	1877931	2266024	2266062	-	39	39	1877806	1878592	2266016	2266120	0.2308	0.1077	0.3692	0.1077	0.9432	0.6154	0	1	0.1197	1
VC1656:VC1662	IGR	NC_002505	Vcr043	sRNA	NC_002505	65	1.33787e-14	1.18873e-12	2	-	1793318	1793358	1114676	1114715	+	41	41	1789364	1794045	1114607	1114749	0.4923	0.0462	0.7692	0.0462	0.2076	0.787	0.0643	0.9876	0.1069	1
VC0583	5UTR	NC_002505	Qrr2	sRNA	NC_002506	65	0.00071557	0.0121877	2	-	613188	613229	48490	48523	+	42	34	612891	613255	48458	48555	0.3846	0.0462	0.4615	0.0462	0	0.8082	0	0.4672	0.4157	1
VC0004	CDS	NC_002505	FarS	sRNA	NC_002505	65	8.08654e-07	3.30625e-05	2	-	2702	2742	2266021	2266059	-	42	39	2292	3785	2266016	2266104	0.3231	0.1538	0.4154	0.1692	0.7348	0.6375	0.0683	0.9871	0.2564	1
VC2347	CDS	NC_002505	Qrr1	sRNA	NC_002505	65	1.40519e-22	1.90021e-20	2	-	2503896	2503960	1089974	1090008	-	65	35	2503603	2504260	1089964	1090059	0.3538	0.0769	0.4	0.0769	0.5791	0.5319	0.0772	0.9834	0	1
VC2063	CDS	NC_002505	VC2065	CDS	NC_002505	65	2.40162e-68	8.84774e-66	2	-	2219131	2219169	2220912	2220944	-	40	33	2217622	2220004	2220727	2221187	0.3538	0.1231	0.4769	0.3846	0.3612	0.5484	0	1	0	1
VC0574	CDS	NC_002505	TfoR	sRNA	NC_002505	65	7.70106e-07	3.16373e-05	2	+	605065	605100	2236663	2236703	+	35	41	604901	606086	2236608	2236709	0.3385	0.0308	0.4154	0.0308	0.2274	0.651	0.0704	1	0.2308	1
VC0190	CDS	NC_002505	MicV	sRNA	NC_002505	65	1.15915e-22	1.56912e-20	2	+	194483	194554	2812100	2812136	-	72	37	194230	195947	2812093	2812162	0.2462	0.0769	0.2462	0.0923	0.1566	0.9284	0.0074	0.7982	0	1
FarS	sRNA	NC_002505	VC1128:VC1130	IGR	NC_002505	65	1.53242e-08	8.07805e-07	2	-	2266095	2266128	1196697	1196738	-	34	41	2266017	2266136	1196567	1196918	0.3385	0.0462	0.3846	0.0462	0.3349	0.8793	0	1	0.7448	1
VC1912	CDS	NC_002505	Qrr2	sRNA	NC_002506	65	5.87767e-07	2.46807e-05	2	-	2061959	2061994	48505	48540	+	36	36	2061702	2062415	48456	48555	0.2462	0.0923	0.3077	0.1077	0.7325	0.9095	0.3422	0.9521	0.4036	1
VCA0893	3UTR	NC_002506	TfoR	sRNA	NC_002505	65	5.83596e-14	4.94071e-12	2	-	845535	845575	2236663	2236700	+	40	39	845502	845839	2236608	2236709	0.2769	0.0154	0.5385	0.0154	1	0.9414	0.2663	1	0.2308	1
VC1817:VC1822	IGR	NC_002505	TfoR	sRNA	NC_002505	65	0.000372837	0.00720472	2	-	1962425	1962471	2236660	2236696	+	47	38	1961400	1962770	2236607	2236709	0.2769	0.0923	0.2923	0.1077	0.0988	0.9111	0.002	0.3866	0.2231	1
VC0235	CDS	NC_002505	Vcr229	sRNA	NC_002506	65	1.56382e-06	6.03719e-05	2	-	239950	239985	897636	897682	+	36	47	239408	240252	897526	897726	0.2615	0.0923	0.4154	0.3385	0.4314	0.7768	0.1439	0.9485	0	1
Vcr017	sRNA	NC_002505	VC0553	3UTR	NC_002505	65	9.50316e-26	1.45314e-23	2	-	350319	350357	587076	587109	+	39	34	350292	350368	586998	587127	0.3231	0.2308	0.4154	0.2462	0.5184	1	0	0.8152	0.7636	1
VC2753	3UTR	NC_002505	VadR	sRNA	NC_002506	64	0.000173662	0.00380148	2	-	2939111	2939151	3244	3278	+	40	35	2939014	2939339	3203	3286	0.3438	0.0781	0.4531	0.0781	1	0.9155	0	1	0.012	1
VC0346	CDS	NC_002505	Vcr017	sRNA	NC_002505	64	1.14766e-15	1.09673e-13	2	+	369274	369317	350279	350314	-	44	36	369073	370071	350273	350361	0.1875	0.0938	0.4063	0.125	0.3029	0.9601	0.0454	1	0.0652	1
VC0577	CDS	NC_002505	MicV	sRNA	NC_002505	64	2.68059e-20	3.26883e-18	2	+	607689	607726	2812106	2812141	-	38	36	607544	607952	2812095	2812163	0.3125	0.0781	0.5156	0.0938	0.378	0.8314	0	0.8529	0	1
GcvB	sRNA	NC_002505	VC0162	CDS	NC_002505	64	4.16258e-07	1.7942e-05	2	-	954832	954868	158822	158860	+	37	40	954750	954924	157427	158967	0.3125	0.0938	0.4375	0.0938	0.44	0.9565	0	0.8431	0	1
VC2656	CDS	NC_002505	VC2658	CDS	NC_002505	64	2.94995e-92	1.41261e-89	2	+	2827527	2827569	2829516	2829553	+	43	39	2826641	2828496	2829304	2829712	0.375	0.0938	0.5	0.0938	0.452	0.5085	0	0.9646	0	1
VC1373	CDS	NC_002505	TfoR	sRNA	NC_002505	64	4.99898e-15	4.56562e-13	2	-	1463799	1463838	2236665	2236701	+	40	38	1463290	1464878	2236597	2236710	0.4063	0.0156	0.4531	0.0156	0.8876	0.9494	0.5084	1	0.1462	1
VC0610	CDS	NC_002505	TfoR	sRNA	NC_002505	64	1.90109e-19	2.23906e-17	2	+	641907	641943	2236659	2236700	+	38	42	641700	642413	2236592	2236710	0.375	0.0781	0.6406	0.0781	0.2827	0.6197	0.0466	0.7381	0.1077	1
VC1757	CDS	NC_002505	FarS	sRNA	NC_002505	64	3.17754e-10	2.02411e-08	2	+	1895308	1895343	2266025	2266065	-	36	41	1892998	1895728	2266017	2266122	0.2344	0.0625	0.2969	0.125	0.9551	0.9328	0.1862	1	0.1026	1
VC0246	CDS	NC_002505	VC0244	CDS	NC_002505	64	6.38181e-27	1.01929e-24	2	+	253267	253314	251071	251104	+	48	34	252925	253672	250452	251563	0.2812	0.0469	0.3594	0.0469	0.4989	0.5587	0.0088	0.9496	0	1
VCA0741	CDS	NC_002506	VrrA	sRNA	NC_002505	64	6.77834e-30	1.20047e-27	2	+	687064	687104	1878747	1878789	+	40	43	687007	687300	1878692	1878824	0.25	0.0625	0.2969	0.0625	0.2338	0.4511	0	0.8469	0.0576	1
VCA0121	CDS	NC_002506	TfoR	sRNA	NC_002505	64	2.84547e-34	5.79125e-32	2	+	136084	136119	2236655	2236698	+	37	44	136030	136977	2236581	2236710	0.2344	0.1094	0.25	0.2188	0.0446	0.5952	0	0.7225	0.0231	1
VC0745:VC0766	IGR	NC_002505	Spot42	sRNA	NC_002505	63	9.3102e-05	0.00223959	2	-	817024	817059	106136	106180	+	35	45	803697	818186	106087	106185	0.2698	0.1746	0.2857	0.2063	0.0766	0.9509	0.0148	0.7854	0.1009	1
VC0302	CDS	NC_002505	VqmR	sRNA	NC_002506	63	3.80224e-26	5.90716e-24	2	+	310107	310148	1031536	1031577	+	42	41	309975	310950	1031474	1031589	0.2857	0.0476	0.6508	0.0476	0.129	0.6546	0	0.8034	0.24	1
VC1038	CDS	NC_002505	VadR	sRNA	NC_002506	63	9.94184e-24	1.40688e-21	2	+	1106244	1106276	3239	3279	+	33	41	1105798	1106407	3206	3285	0.2857	0.0635	0.4286	0.1111	0.7154	0.4494	0	0.9135	0.0482	1
VCA0558	CDS	NC_002506	VCA0543	3UTR	NC_002506	63	2.77271e-40	6.50201e-38	2	+	495407	495431	479950	479973	+	25	23	495370	495795	479917	479977	0.4127	0	0.4762	0	0.2395	1	0.2009	0.4719	1	1
VC2524	CDS	NC_002505	CarZ	sRNA	NC_002505	63	1.10877e-132	7.03218e-130	2	+	2709853	2709896	2553979	2554010	-	44	32	2709839	2709967	2553977	2554014	0.2857	0.2063	0.3175	0.2381	0.6496	0.9832	0.5476	0.7774	0.4545	1
VCA0860	CDS	NC_002506	Qrr1	sRNA	NC_002505	63	2.81355e-35	5.84899e-33	2	+	809494	809538	1089971	1090006	-	45	37	809210	809978	1089961	1090053	0.3968	0.0794	0.4921	0.0794	0.1298	0.9277	0	0.3422	0.0532	1
VC0093	CDS	NC_002505	Vcr227	sRNA	NC_002506	63	8.54766e-15	7.69663e-13	2	+	93092	93134	479978	480012	+	43	35	92179	93443	479957	480023	0.3333	0.1905	0.4921	0.2063	0.8952	0.3133	0.5016	1	0	1
VCA0051	CDS	NC_002506	TfoR	sRNA	NC_002505	63	0.000513611	0.00932514	2	-	59364	59398	2236644	2236684	+	36	41	58801	59672	2236590	2236709	0.254	0.1111	0.3333	0.1111	0.199	0.8144	0	0.5686	0.0923	1
VCA0945	CDS	NC_002506	VCA0944	CDS	NC_002506	63	4.28598e-95	2.11423e-92	2	-	896750	896793	895155	895187	-	44	33	896022	897246	894468	895970	0.1746	0.0952	0.3492	0.2698	0.3918	0.4738	0	0.9885	0	0.9307
VC2252	CDS	NC_002505	MicV	sRNA	NC_002505	63	1.22603e-15	1.16821e-13	2	-	2406370	2406405	2812101	2812133	-	36	33	2406151	2408483	2812093	2812162	0.3175	0	0.4603	0	0.8927	0.4255	0.0162	0.9834	0	1
VC0597	CDS	NC_002505	FarS	sRNA	NC_002505	63	4.63384e-26	7.1609e-24	2	-	624141	624181	2266019	2266055	-	42	37	623905	624632	2266016	2266104	0.2381	0.0476	0.2381	0.0635	0.6487	0.6767	0.0104	0.9545	0.2564	1
VC0762	CDS	NC_002505	VC0760	CDS	NC_002505	63	3.02363e-97	1.52015e-94	2	+	814943	814990	813225	813261	+	48	37	814187	815368	812524	813535	0.2063	0.0635	0.2698	0.0635	0.7016	0.7738	0.0095	1	0.2208	1
VCA1023	CDS	NC_002506	Spot42	sRNA	NC_002505	63	1.61362e-05	0.000496904	2	+	971364	971400	106144	106180	+	37	37	969982	971806	106101	106184	0.3016	0.1905	0.4127	0.2063	0.8472	0.6239	0.0845	1	0.2294	0.9908
Vcr202	sRNA	NC_002505	Vcr001	sRNA	NC_002505	63	0.00148883	0.0214675	2	-	481196	481237	21905	21939	+	42	35	481103	481285	21898	21941	0.3333	0.0635	0.6032	0.0794	0.6046	0.9468	0	1	0	1
VC2430	CDS	NC_002505	VC2431	CDS	NC_002505	63	2.30533e-108	1.26594e-105	2	-	2604340	2604389	2606572	2606605	-	50	34	2603297	2605466	2605588	2607657	0.2698	0.1587	0.7778	0.1587	0.5487	0.4642	0.056	1	0	1
VC0696	CDS	NC_002505	VC0695	CDS	NC_002505	63	6.78066e-89	3.07817e-86	2	+	745355	745394	743869	743904	+	40	36	744640	745800	743522	744571	0.2698	0.0317	0.3175	0.0317	0.6868	0.3124	0.0177	1	0	0.9664
VC2273	CDS	NC_002505	VcdRP	sRNA	NC_002505	63	1.69242e-78	7.00326e-76	2	-	2427322	2427362	2433394	2433429	-	42	36	2426995	2428238	2433386	2433473	0.3651	0.0317	0.4286	0.0317	0.7423	0.8612	0.0112	1	0.718	1
VCA0772	CDS	NC_002506	TfoR	sRNA	NC_002505	63	0.00318961	0.0368517	2	+	713986	714027	2236667	2236705	+	42	39	713856	714838	2236608	2236709	0.2381	0.1111	0.3175	0.127	0.1424	0.6833	0	0.817	0.2308	1
VC0758	CDS	NC_002505	Qrr1	sRNA	NC_002505	63	1.28903e-12	9.94536e-11	2	+	810330	810369	1089970	1090004	-	40	36	809884	810866	1089963	1090051	0.3492	0.1746	0.5397	0.1746	0.3399	0.9374	0	0.7994	0.0745	1
VC0965	CDS	NC_002505	Vcr017	sRNA	NC_002505	63	4.61872e-29	7.93321e-27	2	-	1031349	1031391	350283	350319	-	43	37	1030544	1031518	350275	350361	0.2222	0.0635	0.4603	0.0635	0.0766	0.5245	0	0.5445	0.0652	1
VC0662	CDS	NC_002505	GcvB	sRNA	NC_002505	63	3.3988e-30	6.09358e-28	2	+	707966	708002	954758	954795	-	38	38	707899	709092	954718	954898	0.1587	0.0635	0.2222	0.0635	0.0191	0.8052	0	0.8492	0.1176	1
VC0105	CDS	NC_002505	VadR	sRNA	NC_002506	63	7.29629e-09	3.99325e-07	2	+	101388	101436	3247	3281	+	49	35	100733	101851	3221	3286	0.3968	0.1111	0.7143	0.1746	0.5993	0.5435	0	0.9971	0.2289	1
VC0007	5UTR	NC_002505	VadR	sRNA	NC_002506	63	7.6844e-08	3.70823e-06	2	-	4662	4702	3234	3266	+	42	34	4509	4758	3200	3285	0.3968	0.1429	0.746	0.2857	0	0.774	0	0.8759	0	1
VC0913	CDS	NC_002505	Spot42	sRNA	NC_002505	63	4.47051e-07	1.9184e-05	2	+	974102	974148	106133	106170	+	47	38	974013	974983	106078	106183	0.381	0.2063	0.4762	0.2698	0.0933	0.5218	0	0.8828	0.0183	0.9817
VC0008	3UTR	NC_002505	Spot42	sRNA	NC_002505	63	1.37692e-15	1.30534e-13	2	-	4773	4816	106138	106173	+	44	36	4730	4832	106080	106183	0.2857	0.1429	0.3492	0.1587	1	0.8927	1	1	0.0367	0.9817
VCr016:VCr017	IGR	NC_002505	VCt049:VCr014	IGR	NC_002505	62	9.62355e-67	3.47691e-64	2	-	2676425	2676459	764609	764640	+	34	33	2676395	2676471	764519	764652	0.3387	0.0323	0.5	0.0323	0.4753	0.6479	0.1111	0.7143	0.2238	0.6888
VC0347	CDS	NC_002505	VC0348	CDS	NC_002505	62	1.53276e-55	4.63074e-53	2	+	370160	370201	371525	371556	+	42	32	370090	370409	371146	371745	0.4194	0.0806	0.5161	0.1129	0.1994	0.8379	0	0.9886	0.5438	1
VCA0489	CDS	NC_002506	Spot42	sRNA	NC_002505	62	4.16075e-05	0.00112821	2	+	426106	426142	106139	106174	+	37	36	425873	426300	106105	106185	0.4516	0.1774	0.5	0.1774	0.8948	0.5806	0.0033	1	0.2661	1
VC1663	CDS	NC_002505	VrrA	sRNA	NC_002505	62	1.74303e-37	3.83345e-35	2	+	1794837	1794870	1878769	1878809	+	34	41	1794782	1795178	1878692	1878824	0.2258	0.0645	0.3387	0.129	0.1437	0.6094	0	0.8397	0.0576	1
VC0241	CDS	NC_002505	VC0242	CDS	NC_002505	62	1.76656e-72	6.80481e-70	2	+	247171	247211	248628	248674	+	41	46	246358	247940	247927	249336	0.2419	0	0.3387	0	0.4438	0.5027	0	1	0	1
VC2232	CDS	NC_002505	Vssrna24	sRNA	NC_002505	62	1.92127e-14	1.6848e-12	2	-	2387198	2387233	106500	106537	+	36	37	2386899	2387397	106481	106538	0.3226	0.0323	0.4839	0.0484	0.649	0.9934	0.4909	0.8864	0	1
VCA0795	3UTR	NC_002506	TfoR	sRNA	NC_002505	62	6.86802e-09	3.77146e-07	2	+	739151	739186	2236655	2236694	+	36	41	738228	739257	2236604	2236710	0.3548	0.0484	0.4516	0.0645	1	0.59	0.1841	1	0.2	1
VC0250	CDS	NC_002505	Vcr001	sRNA	NC_002505	62	6.82195e-10	4.21742e-08	2	+	256354	256393	21904	21939	+	41	36	256159	257300	21898	21940	0.2742	0.0645	0.371	0.0968	0.1923	0.0766	0	0.9991	0	0.975
VC0763	CDS	NC_002505	Vcr017	sRNA	NC_002505	62	5.15845e-19	5.93669e-17	2	+	815720	815757	350286	350322	-	38	37	815513	816991	350274	350365	0.3871	0.0484	0.5	0.0645	0.1533	0.8822	0	0.9852	0.0217	1
VCA0846	CDS	NC_002506	TfoR	sRNA	NC_002505	62	7.8364e-43	1.93646e-40	2	-	788421	788458	2236667	2236704	+	37	38	788236	788473	2236592	2236709	0.629	0.0484	0.8548	0.0645	0.0388	0.9715	0	0.3404	0.1077	1
VCA0706:VCA0709	IGR	NC_002506	Vcr043	sRNA	NC_002505	62	2.77266e-39	6.37072e-37	2	-	651183	651219	1114679	1114723	+	37	45	651125	651307	1114607	1114748	0.2419	0.0968	0.371	0.129	0.4603	0.8379	0.4191	0.4796	0.1069	0.9937
VC0319:VCt014	IGR	NC_002505	GcvB	sRNA	NC_002505	62	5.23406e-15	4.772e-13	2	+	334612	334659	954721	954756	-	48	36	333920	334794	954717	954792	0.371	0.129	0.5	0.1452	0.8294	0.9836	0.0344	0.9742	0.6373	1
VC2647	5UTR	NC_002505	VC1130	CDS	NC_002505	62	4.88129e-10	3.05444e-08	2	+	2821410	2821452	1198552	1198583	-	43	33	2821325	2821563	1198344	1198612	0.2742	0.0806	0.3548	0.0806	0	0.0689	0	0.115	0	0.5714
VC0162	CDS	NC_002505	VcdRP	sRNA	NC_002505	62	6.92996e-36	1.45683e-33	2	+	158071	158110	2433395	2433430	-	40	36	157758	158811	2433386	2433527	0.371	0.0968	0.4677	0.0968	0.451	0.9733	0.2136	0.9232	0.541	1
VC2479	CDS	NC_002505	Vcr043	sRNA	NC_002505	62	7.6443e-07	3.14238e-05	2	+	2658820	2658855	1114696	1114739	+	35	44	2658588	2659015	1114627	1114749	0.3065	0.0484	0.5	0.0484	0.7852	0.6661	0.3288	1	0.2327	1
VC0573	CDS	NC_002505	Vcr017	sRNA	NC_002505	62	1.00946e-11	7.25416e-10	2	+	604189	604231	350282	350316	-	43	36	604143	604754	350274	350361	0.5645	0.0323	1.3548	0.0323	0.0206	0.929	0	0.9022	0.0652	1
VC2084	CDS	NC_002505	VC2086	CDS	NC_002505	62	1.01949e-94	5.01018e-92	2	-	2243600	2243639	2245694	2245731	-	40	38	2243048	2244058	2245307	2246553	0.3065	0.0806	0.4194	0.0968	0.5424	0.7331	0.0172	1	0.056	1
VC0855	5UTR	NC_002505	Vcr227	sRNA	NC_002506	62	6.06795e-31	1.11148e-28	2	+	920352	920393	479980	480015	+	42	36	920301	922205	479958	480023	0.5484	0.0645	0.6935	0.0645	0	0.3427	0	0.9345	0	1
Vcr229	sRNA	NC_002506	VC0235	CDS	NC_002505	61	2.22264e-05	0.000658365	2	+	897546	897592	240018	240049	-	47	32	897526	897722	239512	240225	0.4754	0.1967	0.6393	0.2459	0.3276	0.3668	0	0.9799	0.1697	0.8494
VC2762	CDS	NC_002505	Qrr3	sRNA	NC_002506	61	1.89412e-18	2.1248e-16	2	-	2949010	2949049	772306	772341	+	40	36	2948539	2949494	772281	772366	0.2623	0.0656	0.2951	0.082	0.3144	0.7728	0	0.6605	0.215	1
VC0929	3UTR	NC_002505	Vcr043	sRNA	NC_002505	61	5.03167e-06	0.000174659	2	-	992105	992144	1114682	1114719	+	40	38	992000	993149	1114608	1114749	0.2951	0.0656	0.3607	0.082	1	0.8136	0.1754	1	0.1132	1
VC0405	CDS	NC_002505	VC0404	CDS	NC_002505	61	1.49298e-100	7.75926e-98	2	+	432403	432444	430791	430839	+	42	49	431634	433076	430222	431367	0.2623	0.082	0.3443	0.082	0.6193	0.4931	0.1506	0.9855	0.006	0.9855
VCA0731:VCA0736	IGR	NC_002506	Vssrna24	sRNA	NC_002505	61	1.64514e-13	1.34959e-11	2	-	678899	678941	106502	106537	+	44	36	678832	679411	106480	106538	0.2459	0.0492	0.2787	0.0492	0.747	0.9944	0.4576	0.7847	0	1
VC1776	CDS	NC_002505	TfoR	sRNA	NC_002505	61	8.82774e-24	1.25261e-21	2	-	1926729	1926770	2236661	2236700	+	42	40	1926180	1927080	2236598	2236710	0.2295	0.082	0.2787	0.0984	0.4048	0.9348	0.0134	1	0.1538	1
VC2134	CDS	NC_002505	Vcr043	sRNA	NC_002505	61	1.59035e-10	1.04065e-08	2	-	2288610	2288646	1114667	1114714	+	36	49	2288350	2288687	1114607	1114750	0.1967	0.1311	0.2131	0.1475	0.0734	0.7809	0	0.91	0.1069	1
VC1008	CDS	NC_002505	Spot42	sRNA	NC_002505	61	3.46852e-14	2.98173e-12	2	+	1078845	1078869	106139	106181	+	25	43	1078589	1079304	106129	106184	0.2787	0.0328	0.3443	0.0328	0.5661	0.5774	0.2489	1	0.4862	0.9908
VC0486	CDS	NC_002505	TfoR	sRNA	NC_002505	61	1.14257e-11	8.18157e-10	2	+	517073	517112	2236662	2236698	+	40	37	516671	517230	2236604	2236710	0.3934	0.1148	0.5738	0.1148	0.7057	0.6445	0.1419	0.8568	0.2	1
Vcr014	sRNA	NC_002505	VqmR	sRNA	NC_002506	61	1.67396e-49	4.62525e-47	2	+	196414	196454	1031530	1031574	+	40	45	196281	196520	1031472	1031589	0.1967	0.0328	0.7213	0.0492	0.7751	0.6107	0.1429	1	0.2267	1
VC0242	CDS	NC_002505	VC0243	CDS	NC_002505	61	2.82217e-47	7.52016e-45	2	+	248531	248570	249909	249947	+	40	38	247908	249302	249322	250465	0.3279	0.0984	0.4426	0.1311	0.4608	0.523	0	0.9871	0	1
VCr023:VCt092	IGR	NC_002505	VCt004:VCr005	IGR	NC_002505	61	5.2056e-45	1.34339e-42	2	-	2936935	2936970	152863	152893	+	37	31	2936773	2937116	152794	153025	0.2787	0.082	0.4262	0.082	0.5432	0.5389	0.0117	1	0.1923	1
VC0467	CDS	NC_002505	VadR	sRNA	NC_002506	61	1.23605e-31	2.31428e-29	2	-	496391	496430	3243	3278	+	40	35	496302	496790	3200	3285	0.2295	0.0984	0.3443	0.1803	0.837	0.9097	0.1279	0.9947	0	1
VC1066	CDS	NC_002505	TfoR	sRNA	NC_002505	61	1.20711e-23	1.70451e-21	2	+	1132457	1132502	2236659	2236693	+	46	35	1132363	1133025	2236591	2236710	0.2787	0.082	0.3934	0.1311	0.1305	0.6235	0	0.8345	0.1	1
VC1204	CDS	NC_002505	Spot42	sRNA	NC_002505	61	8.89645e-21	1.11073e-18	2	-	1279590	1279622	106120	106174	+	32	55	1279535	1280388	106085	106184	0.4262	0.082	0.4754	0.082	0.9639	0.8977	0.1743	1	0.0826	0.9908
VC1038	CDS	NC_002505	TfoR	sRNA	NC_002505	61	5.05308e-13	4.01818e-11	2	+	1106211	1106251	2236669	2236704	+	41	36	1105839	1106325	2236604	2236709	0.3115	0.0492	0.3279	0.082	0.6766	0.6963	0.0516	0.7891	0.2	1
VC2767	CDS	NC_002505	Vcr043	sRNA	NC_002505	61	1.15304e-07	5.40388e-06	2	-	2954458	2954496	1114699	1114734	+	38	36	2954047	2954582	1114608	1114749	0.4426	0.082	0.6066	0.0984	0.1963	0.9066	0	0.9681	0.1132	1
VC0554	CDS	NC_002505	Vcr017	sRNA	NC_002505	61	5.26458e-23	7.23499e-21	2	+	587416	587452	350283	350322	-	37	40	587091	589581	350274	350365	0.2623	0.0656	0.2951	0.1148	0.1183	0.9145	0	0.8632	0.0217	1
VC2363	CDS	NC_002505	Vcr227	sRNA	NC_002506	61	9.60641e-23	1.30716e-20	2	-	2519797	2519833	479977	480011	+	37	35	2519666	2519861	479957	480023	0.2787	0.1311	0.4262	0.1311	0.0345	0.8131	0	0.1715	0	1
VC0243	CDS	NC_002505	VC0242	CDS	NC_002505	61	2.82217e-47	7.52016e-45	2	+	249955	250003	248489	248525	+	49	37	249300	250464	247914	249302	0.2295	0.0492	0.3115	0.082	0.6064	0.4024	0	1	0	0.9871
VCA0835	CDS	NC_002506	VadR	sRNA	NC_002506	61	9.7558e-10	5.9194e-08	2	-	780877	780910	3240	3276	+	34	37	779796	781108	3201	3286	0.459	0.0492	0.4918	0.0656	0.1935	0.8941	0	1	0	1
VC1247	CDS	NC_002505	Vcr001	sRNA	NC_002505	60	6.60665e-12	4.81103e-10	2	-	1318932	1318970	21904	21939	+	39	36	1318682	1319176	21894	21941	0.3333	0.05	0.6667	0.05	0.6733	0.9492	0.0557	1	0	1
VC1837	CDS	NC_002505	VC1839	CDS	NC_002505	60	2.6052e-109	1.43361e-106	2	-	1978995	1979036	1980344	1980386	-	42	42	1978487	1979515	1980029	1980705	0.35	0.05	0.45	0.05	0.525	0.4617	0.0393	1	0	0.9839
VC0264	CDS	NC_002505	TfoR	sRNA	NC_002505	60	3.63636e-06	0.000129945	2	+	269694	269734	2236663	2236700	+	41	37	268987	270665	2236581	2236709	0.1833	0.0333	0.35	0.0333	0.4875	0.6565	0	1	0.0231	1
VCr008:VCr009	IGR	NC_002505	VCr020:VCt088	IGR	NC_002505	60	1.55561e-64	5.45476e-62	2	+	329101	329137	2931124	2931157	-	37	34	329086	329168	2931121	2931180	0.2333	0.1833	0.35	0.2	0.4515	0.6787	0.0476	0.6984	0.4825	0.6888
VC0312:VCr007	IGR	NC_002505	VadR	sRNA	NC_002506	60	6.15047e-08	3.00566e-06	2	+	323994	324032	3243	3277	+	39	35	323853	324140	3202	3285	0.2833	0.0667	0.4	0.0667	0.6595	0.4952	0.1228	0.982	0	1
VC2109	CDS	NC_002505	TarB	sRNA	NC_002505	60	2.2188e-17	2.34066e-15	2	-	2266530	2266571	911235	911271	-	41	36	2266251	2266965	911232	911283	0.3	0.0167	0.5667	0.0167	0.6899	0.5653	0.3306	0.9207	0.4253	1
VC2086	CDS	NC_002505	Vcr001	sRNA	NC_002505	60	3.58895e-13	2.88368e-11	2	-	2245945	2245988	21904	21939	+	44	36	2245346	2246537	21899	21941	0.4167	0.1333	0.5	0.15	0.5568	0.955	0.0692	1	0	1
VC1200	CDS	NC_002505	TfoR	sRNA	NC_002505	60	1.78132e-21	2.29284e-19	2	+	1275023	1275060	2236659	2236697	+	38	39	1274055	1275362	2236596	2236710	0.4167	0.1167	0.55	0.1333	0.7671	0.625	0	1	0.1385	1
VC1702	CDS	NC_002505	TarB	sRNA	NC_002505	60	1.52572e-78	6.32347e-76	2	+	1834152	1834190	911237	911273	-	39	37	1834068	1834394	911229	911317	0.2833	0.05	0.5167	0.05	0.2896	0.9554	0	0.9797	0.0345	1
VCA0975	CDS	NC_002506	VrrA	sRNA	NC_002505	60	1.82487e-06	6.95678e-05	2	-	924016	924051	1878774	1878818	+	35	45	922911	924197	1878740	1878824	0.3667	0.0167	0.4	0.0167	0.0601	0.9624	0	0.5284	0.4029	1
VC2385	CDS	NC_002505	VC2386	CDS	NC_002505	60	8.88474e-65	3.12801e-62	2	+	2550234	2550273	2551529	2551562	+	41	33	2549782	2550565	2551009	2552131	0.4333	0.05	0.5833	0.05	0.6503	0.5643	0.1442	0.9506	0.2435	0.9353
VC2323:VC2330	IGR	NC_002505	VadR	sRNA	NC_002506	60	1.64848e-41	3.97238e-39	2	-	2478650	2478681	3244	3281	+	32	38	2478490	2478716	3223	3285	0.2333	0.0667	0.25	0.2333	0.4917	0.9474	0.4684	0.5481	0.253	1
VCA0125	CDS	NC_002506	GcvB	sRNA	NC_002505	60	4.0034e-25	5.97856e-23	2	-	141241	141286	954728	954762	-	45	35	141105	141436	954718	954862	0.4	0.0333	0.5333	0.0333	0.6375	0.7821	0	1	0.2941	1
VC0225:VC0229	IGR	NC_002505	TfoR	sRNA	NC_002505	60	2.34436e-29	4.06672e-27	2	-	232522	232550	2236636	2236699	+	29	64	232000	233327	2236608	2236709	0.1833	0	0.2667	0	0.5913	0.9337	0.0618	0.9349	0.2308	1
VC0157	CDS	NC_002505	Vcr227	sRNA	NC_002506	59	1.2534e-40	2.95777e-38	2	-	148218	148256	479978	480014	+	39	38	147701	148879	479957	480023	0.3898	0.1017	2.1356	0.1017	0.415	0.8686	0.0037	0.7368	0	1
VC0680	CDS	NC_002505	Vcr017	sRNA	NC_002505	59	5.02542e-49	1.37405e-46	2	+	726159	726199	350279	350314	-	41	36	726008	726803	350274	350359	0.322	0.0847	1.0678	0.1017	0.0997	0.9609	0	0.4826	0.087	1
VC2163	CDS	NC_002505	Vcr043	sRNA	NC_002505	59	1.66265e-21	2.1422e-19	2	-	2311914	2311948	1114669	1114715	+	35	47	2311846	2312087	1114604	1114749	0.3729	0.0678	0.4068	0.0678	0.772	0.7881	0.0381	1	0.0881	1
MicV	sRNA	NC_002505	VCA0738	CDS	NC_002506	59	7.79135e-19	8.88869e-17	2	-	2812116	2812156	685491	685518	-	41	27	2812095	2812162	685257	685561	0.2203	0.1356	0.2881	0.1525	0.683	0.0098	0	1	0	0.2345
VC2356	CDS	NC_002505	Vcr229	sRNA	NC_002506	59	9.78966e-07	3.94079e-05	2	-	2513045	2513073	897612	897692	+	29	81	2511949	2513367	897527	897726	0.1525	0.0508	0.2373	0.1356	0.1281	0.8297	0	0.8944	0	1
VC1837	CDS	NC_002505	VC1836	CDS	NC_002505	59	2.44754e-59	7.93441e-57	2	-	1979108	1979150	1977713	1977754	-	44	42	1978856	1979540	1977124	1978379	0.4068	0.0847	0.7627	0.0847	0.42	0.5311	0.0159	0.6551	0.0688	0.997
VCA0519	CDS	NC_002506	Qrr3	sRNA	NC_002506	59	2.01995e-21	2.58728e-19	2	+	450019	450060	772305	772341	+	42	36	449351	450420	772269	772365	0.3051	0.1525	0.4237	0.1525	0.6521	0.4427	0	1	0.1028	1
VC2353	CDS	NC_002505	TfoR	sRNA	NC_002505	59	3.85202e-18	4.25015e-16	2	-	2510633	2510661	2236641	2236703	+	30	63	2510335	2510784	2236604	2236709	0.2712	0.0508	0.339	0.0678	0.133	0.9648	0	0.483	0.2	1
Vcr100	sRNA	NC_002506	Vcr229	sRNA	NC_002506	59	7.92991e-19	9.03889e-17	2	-	587080	587118	897645	897684	+	39	40	587002	587133	897542	897726	0.2034	0.1525	0.2542	0.339	0.3884	0.7889	0	1	0.0754	1
VC1132	5UTR	NC_002505	VadR	sRNA	NC_002506	59	8.428e-15	7.59149e-13	2	+	1201173	1201221	3249	3283	+	49	35	1201047	1202164	3239	3285	0.322	0.0508	0.3729	0.0847	0	0.5638	0	0.9891	0.4458	1
VC0516	CDS	NC_002505	Vcr229	sRNA	NC_002506	59	5.2641e-08	2.59673e-06	2	-	549430	549466	897650	897693	+	38	44	549243	549952	897526	897725	0.5593	0.2373	1.0169	0.5593	0.4765	0.832	0.0556	0.6269	0	0.995
VC2413	CDS	NC_002505	VC2414	CDS	NC_002505	59	4.86402e-92	2.31648e-89	2	-	2583891	2583930	2585919	2585959	-	40	40	2582924	2584835	2584878	2587518	0.2373	0.0339	0.339	0.0339	0.5261	0.6001	0.0309	1	0.0139	1
VC0908	CDS	NC_002505	VadR	sRNA	NC_002506	59	5.81853e-38	1.29269e-35	2	+	968014	968057	3245	3281	+	43	37	967951	968421	3209	3285	0.5424	0.1186	0.7458	0.3051	0.1438	0.5156	0	0.7946	0.0843	1
TfoR:VC2082	IGR	NC_002505	VadR	sRNA	NC_002506	59	2.38993e-12	1.80563e-10	2	+	2236937	2236974	3242	3279	+	38	38	2236705	2238815	3216	3285	0.2373	0.0847	0.4407	0.1186	0.0579	0.485	0	0.46	0.1687	1
VC0404	CDS	NC_002505	VC0405	CDS	NC_002505	59	2.06058e-96	1.02808e-93	2	+	430838	430875	432438	432476	+	38	39	430204	431317	431458	433122	0.4068	0.0508	0.4237	0.0508	0.5647	0.6162	0	0.9427	0.0486	1
VC1577	CDS	NC_002505	VadR	sRNA	NC_002506	59	1.32022e-07	6.14671e-06	2	-	1687858	1687896	3243	3279	+	38	36	1687348	1688190	3206	3286	0.2542	0.1695	0.3729	0.2203	0.4881	0.9236	0.084	1	0.0482	1
VC0079	CDS	NC_002505	Vcr017	sRNA	NC_002505	58	2.45056e-32	4.7094e-30	2	+	77634	77676	350278	350312	-	43	36	77395	77762	350274	350365	0.2586	0.1379	0.2759	0.1897	0.8449	0.9726	0	1	0.0217	1
VC0968	3UTR	NC_002505	Vssrna24	sRNA	NC_002505	58	6.33508e-05	0.001612	2	-	1032016	1032060	106501	106536	+	44	36	1032008	1032076	106487	106538	0.7069	0.0517	0.8793	0.0517	1	0.9809	1	1	0.1071	1
GcvB	sRNA	NC_002505	6S RNA	CDS	NC_002505	58	1.27765e-18	1.44564e-16	2	-	954829	954865	2658351	2658387	+	36	37	954761	954922	2658255	2658396	0.3276	0.1207	0.431	0.1207	0.4535	0.2168	0	0.7892	0	0.2678
VC2176	CDS	NC_002505	Qrr2	sRNA	NC_002506	58	3.97101e-20	4.79333e-18	2	-	2321974	2321996	48516	48552	+	23	37	2321853	2322484	48473	48555	0.1379	0.0517	0.1379	0.0517	0.6561	0.9799	0.0283	0.8054	0.506	1
VC2456	CDS	NC_002505	VadR	sRNA	NC_002506	58	1.37259e-23	1.93609e-21	2	-	2639173	2639216	3246	3280	+	43	35	2639088	2639724	3230	3286	0.5172	0.0517	0.7759	0.0517	0.9249	0.9433	0.5131	0.9888	0.3373	1
VC2387	CDS	NC_002505	VC2386	CDS	NC_002505	58	6.92296e-23	9.46441e-21	2	+	2552599	2552637	2551177	2551212	+	38	36	2552257	2553023	2550611	2551948	0.3621	0.069	0.4655	0.0862	0.6282	0.347	0.013	1	0	0.8224
CsrB	sRNA	NC_002505	VC0706	CDS	NC_002505	58	0.00377123	0.0413385	2	-	196513	196551	756227	756264	-	39	38	196478	196731	756202	756542	0.2414	0.1552	0.3276	0.1552	1	0.9357	0.4867	1	0.0828	1
VCA0975	CDS	NC_002506	Vcr214	sRNA	NC_002505	58	3.16872e-41	7.55925e-39	2	-	923424	923460	2376091	2376133	+	37	43	922042	924179	2376033	2376143	0.4138	0	0.5345	0	0.3112	0.9233	0	0.8966	0.0439	1
VC2133	CDS	NC_002505	VCA0543	3UTR	NC_002506	58	1.36382e-25	2.07453e-23	2	-	2287131	2287155	479946	479970	+	25	26	2287091	2287323	479894	479985	0.2069	0.0172	0.2069	0.0172	0.6744	1	0.5643	0.6975	1	1
VC2087	CDS	NC_002505	Vcr214	sRNA	NC_002505	58	4.05871e-09	2.30313e-07	2	-	2249054	2249096	2376082	2376117	+	43	37	2246814	2249502	2376039	2376143	0.2759	0.0517	0.3621	0.0517	0.1445	0.7816	0	0.9416	0.0965	1
VC2296:VC2301	IGR	NC_002505	Qrr2	sRNA	NC_002506	58	1.12259e-59	3.67559e-57	2	-	2452145	2452185	48517	48552	+	42	37	2452113	2452196	48478	48555	0.3448	0.0172	0.6724	0.0172	0.8639	0.983	0.8506	0.8721	0.5361	1
VC1561	CDS	NC_002505	VadR	sRNA	NC_002506	57	1.33523e-46	3.53636e-44	2	-	1674024	1674074	3244	3278	+	51	35	1673194	1674146	3206	3285	0.2105	0	0.2105	0	0.1991	0.9197	0.0678	1	0.0482	1
VC2733	CDS	NC_002505	VC2732	CDS	NC_002505	57	7.24471e-103	3.81823e-100	2	-	2906034	2906140	2904497	2904551	-	106	54	2905173	2907117	2903698	2905181	0.2807	0.0877	0.4561	0.0877	0.5757	0.4159	0.0405	1	0	0.9801
VCr016:VCr017	IGR	NC_002505	VCt004:VCr005	IGR	NC_002505	57	2.02104e-59	6.58439e-57	2	-	2676428	2676462	152896	152928	+	35	33	2676397	2676471	152805	152941	0.2632	0.0526	0.3509	0.0526	0.4518	0.6605	0.1111	0.6984	0.2308	0.7063
VCA0751	CDS	NC_002506	FarS	sRNA	NC_002505	57	5.6884e-07	2.39743e-05	2	-	696504	696536	2266023	2266068	-	33	47	695614	696744	2266014	2266134	0.2105	0.0526	0.2632	0.0526	0.1514	0.562	0	0.9697	0	1
VC0450	CDS	NC_002505	Vcr227	sRNA	NC_002506	57	9.49729e-18	1.02543e-15	2	-	482304	482333	479975	480017	+	30	43	481498	482865	479953	480023	0.193	0.0351	0.193	0.0351	0.4492	0.9028	0	1	0	1
VC1738	CDS	NC_002505	VadR	sRNA	NC_002506	57	0.00336144	0.0381824	2	-	1874821	1874862	3246	3279	+	42	34	1874106	1875339	3201	3286	0.3333	0.0526	0.4035	0.1053	0.4148	0.9231	0	1	0	1
VC1151	CDS	NC_002505	TfoR	sRNA	NC_002505	57	1.09529e-09	6.61813e-08	2	-	1223308	1223343	2236651	2236693	+	36	44	1222719	1223694	2236589	2236709	0.3158	0.0175	0.4912	0.0175	0.408	0.887	0	1	0.0846	1
VC0343	CDS	NC_002505	VadR	sRNA	NC_002506	57	1.28108e-20	1.58733e-18	2	+	364922	364966	3244	3276	+	46	34	364824	365348	3202	3286	0.4737	0.1579	0.6491	0.3509	0.1666	0.5024	0	0.9892	0	1
VC0437	CDS	NC_002505	Qrr3	sRNA	NC_002506	57	0.00124118	0.0186531	2	+	467871	467930	772304	772339	+	60	36	467289	468414	772277	772365	0.2105	0.0175	0.2456	0.0175	0.5683	0.4274	0.0213	0.9812	0.1776	1
VC0074	CDS	NC_002505	VrrA	sRNA	NC_002505	57	2.37469e-26	3.71577e-24	2	+	75010	75050	1878762	1878797	+	41	36	74718	75178	1878684	1878823	0.386	0.0877	0.4386	0.0877	0.6926	0.5613	0	1	0	1
CsrD:VCA0846	IGR	NC_002506	Vcr043	sRNA	NC_002505	57	2.52767e-05	0.000734921	2	-	784287	784324	1114668	1114705	+	38	39	784110	787248	1114607	1114749	0.3509	0.1228	0.4737	0.1228	0.9546	0.7245	0.0962	1	0.1069	1
VC2084	CDS	NC_002505	VC2085	CDS	NC_002505	57	1.07393e-86	4.80857e-84	2	-	2243601	2243641	2245077	2245116	-	41	39	2242979	2244039	2244225	2245339	0.386	0.0877	0.5439	0.1053	0.5409	0.1058	0.039	1	0	0.8696
VCA0527:VCA0529	IGR	NC_002506	VadR	sRNA	NC_002506	57	1.68905e-32	3.25552e-30	2	+	462986	463026	3264	3284	+	41	22	462978	463057	3230	3285	0.3158	0.1228	0.4912	0.1228	0.5799	0.7423	0.5314	0.6116	0.3373	1
VC0241	CDS	NC_002505	Vcr017	sRNA	NC_002505	57	6.22161e-06	0.000211289	2	+	246903	246941	350281	350316	-	39	36	246509	247802	350274	350348	0.3333	0.0702	0.3509	0.1053	0.2343	0.9321	0	0.9036	0.2065	1
VCA0728	CDS	NC_002506	Vcr227	sRNA	NC_002506	57	2.89667e-15	2.69249e-13	2	-	673676	673708	479969	480015	+	33	46	673209	674604	479953	480023	0.4561	0.0526	0.5439	0.0526	0.4938	0.8734	0.0663	0.7089	0	1
VC1765	CDS	NC_002505	VC1764	CDS	NC_002505	57	2.0536e-98	1.04653e-95	2	-	1907084	1907141	1904916	1904994	-	58	78	1905784	1908748	1903718	1905746	0.2982	0.0175	0.3684	0.0175	0.5784	0.3545	0.0359	1	0	0.9561
VC0229	CDS	NC_002505	VadR	sRNA	NC_002506	57	9.01545e-21	1.12505e-18	2	-	234100	234134	3241	3278	+	35	37	233704	234607	3220	3285	0.2456	0.0175	0.2982	0.0175	0.5389	0.9104	0	0.9656	0.2169	1
VCA0313	5UTR	NC_002506	VCA0387	5UTR	NC_002506	57	1.49169e-98	7.63141e-96	2	+	323420	323463	366128	366157	+	44	31	323265	323927	365926	366677	0.2807	0.0526	0.5439	0.0526	0	0	0	1	0	0.9941
VC1409	CDS	NC_002505	TfoR	sRNA	NC_002505	57	1.55236e-10	1.01757e-08	2	+	1502304	1502345	2236667	2236704	+	42	38	1501598	1502880	2236605	2236710	0.3333	0.1228	0.5439	0.1579	0.4941	0.6841	0	0.8618	0.2077	1
VC2489:VCr025	IGR	NC_002505	TfoR	sRNA	NC_002505	57	4.93664e-05	0.00130628	2	-	2674596	2674635	2236661	2236696	+	40	35	2671049	2675681	2236608	2236709	0.4561	0.1228	0.7544	0.1228	0.23	0.9058	0.0465	0.83	0.2308	1
VC1907	CDS	NC_002505	VrrA	sRNA	NC_002505	57	5.26674e-11	3.59259e-09	2	-	2058781	2058821	1878779	1878816	+	41	38	2058202	2058986	1878684	1878824	0.1579	0.1228	0.1754	0.1579	0.1518	0.9464	0	0.7464	0	1
VCA0210:VCA0212	IGR	NC_002506	Qrr1	sRNA	NC_002505	56	3.61263e-52	1.04909e-49	2	+	227295	227324	1089970	1090005	-	30	37	227252	227376	1089963	1090052	0.7143	0.1071	0.75	0.1071	0.0542	0.9409	0.0194	0.0796	0.0638	1
VC2126	CDS	NC_002505	TfoR	sRNA	NC_002505	56	8.87638e-09	4.80085e-07	2	-	2279314	2279351	2236654	2236692	+	38	39	2279059	2279944	2236579	2236709	0.4107	0.0536	0.5357	0.1607	0.7659	0.8742	0.1649	1	0.0077	1
VC2055	CDS	NC_002505	TfoR	sRNA	NC_002505	56	0.00499921	0.0498431	2	-	2211503	2211541	2236666	2236704	+	39	39	2211201	2211916	2236592	2236711	0.25	0.1607	0.3393	0.1607	0.5341	0.9657	0	0.9362	0.1077	1
VC0325	CDS	NC_002505	VC0327	CDS	NC_002505	56	2.61213e-55	7.86453e-53	2	+	338601	338641	340022	340057	+	41	36	338292	339038	339788	340198	0.375	0.1607	0.6786	0.1786	0.5687	0.6964	0.0713	1	0.0548	1
VC1765	CDS	NC_002505	VrrA	sRNA	NC_002505	56	3.85783e-05	0.00105768	2	-	1907125	1907166	1878773	1878807	+	42	35	1905782	1908637	1878683	1878824	0.3036	0.0536	0.9643	0.0536	0.565	0.8853	0.072	1	0	1
VC2062	CDS	NC_002505	VC2060	CDS	NC_002505	56	1.00753e-79	4.2158e-77	2	-	2216767	2216807	2215227	2215261	-	41	35	2216445	2217581	2214669	2215672	0.3929	0.125	0.5714	0.1429	0.7337	0.4182	0.015	1	0.0138	1
VC1492	CDS	NC_002505	Vcr214	sRNA	NC_002505	56	1.05332e-16	1.07147e-14	2	-	1601615	1601647	2376076	2376112	+	33	37	1597949	1602496	2376021	2376143	0.1786	0.0714	0.1964	0.0893	0.1668	0.7368	0	0.924	0	1
VC0245	CDS	NC_002505	VC0247	CDS	NC_002505	56	6.8417e-34	1.36906e-31	2	+	252313	252356	254017	254061	+	44	45	251657	252935	253682	254430	0.2321	0.0714	0.3571	0.0714	0.5762	0.4489	0.0733	0.9921	0.038	0.9558
VC0655	CDS	NC_002505	VC0657	CDS	NC_002505	56	3.0029e-117	1.74406e-114	2	+	700236	700278	701568	701600	+	43	33	700162	700565	701350	701748	0.3929	0.0893	0.5357	0.0893	0.3144	0.892	0.1034	0.8348	0.4433	1
VC0866	3UTR	NC_002505	VadR	sRNA	NC_002506	56	1.69542e-14	1.49426e-12	2	-	929803	929840	3245	3280	+	38	37	929667	931148	3212	3285	0.2679	0.0714	0.4107	0.0893	1	0.9447	0.2456	1	0.1205	1
VC2370	CDS	NC_002505	TfoR	sRNA	NC_002505	56	1.5972e-11	1.13225e-09	2	-	2528898	2528934	2236654	2236688	+	37	35	2527772	2529561	2236581	2236709	0.2143	0.0714	0.3929	0.0714	0.3623	0.8482	0	1	0.0231	1
FarS	sRNA	NC_002505	VC1872	CDS	NC_002505	56	4.83259e-08	2.39514e-06	2	-	2266098	2266131	2015984	2016018	+	35	35	2266016	2266135	2015822	2016201	0.5357	0.1607	0.5536	0.2143	0.3106	0.5496	0	1	0.4483	0.6443
VC0558	CDS	NC_002505	Vcr001	sRNA	NC_002505	55	5.4292e-49	1.48136e-46	2	-	592439	592481	21904	21938	+	43	35	592308	593593	21898	21941	0.3091	0.0727	0.3636	0.0909	0.8872	0.9286	0	0.9898	0	1
VC2501	CDS	NC_002505	VrrA	sRNA	NC_002505	55	8.80893e-31	1.60793e-28	2	+	2686538	2686567	1878783	1878821	+	30	39	2686430	2687078	1878773	1878824	0.4182	0.0909	0.4727	0.0909	0.0047	0.715	0	0.3428	0.6403	1
VC0429	CDS	NC_002505	TfoR	sRNA	NC_002505	55	6.12654e-13	4.84092e-11	2	-	457977	458013	2236655	2236697	+	38	43	457359	459631	2236577	2236710	0.4	0.0727	0.5273	0.0727	0.7821	0.9133	0.1369	1	0	1
VCA0129	CDS	NC_002506	Spot42	sRNA	NC_002505	55	7.02523e-07	2.90614e-05	2	+	144555	144597	106143	106179	+	43	37	143908	144683	106080	106184	0.5818	0.2	1.4	0.2727	0.9632	0.6152	0.2725	1	0.0367	0.9908
VC2121	CDS	NC_002505	TfoR	sRNA	NC_002505	55	2.22881e-13	1.81419e-11	2	-	2276389	2276426	2236632	2236671	+	38	39	2276245	2277048	2236587	2236709	0.2545	0.1455	0.3091	0.1455	0.8151	0.712	0	0.9987	0.0692	1
VC1579	CDS	NC_002505	TarB	sRNA	NC_002505	55	6.33846e-31	1.16022e-28	2	-	1689036	1689072	911235	911271	-	36	37	1688536	1689723	911232	911284	0.3636	0.1091	0.9818	0.1273	0.6674	0.5653	0.2563	0.9671	0.4138	1
VC1101	CDS	NC_002505	VC1102	CDS	NC_002505	55	7.91522e-107	4.28365e-104	2	+	1170827	1170867	1172212	1172247	+	41	36	1170644	1171504	1171736	1172752	0.1818	0.0727	0.2	0.0727	0.1532	0.4596	0	0.8135	0	1
VC0597:VC0611	IGR	NC_002505	GcvB	sRNA	NC_002505	55	2.23403e-38	5.02296e-36	2	-	635085	635127	954724	954757	-	43	35	631991	635259	954717	954806	0.4727	0.1091	0.6727	0.1273	0.4271	0.8085	0.4174	0.601	0.5686	1
CsrC	sRNA	NC_002505	GcvB	sRNA	NC_002505	55	7.0979e-12	5.15872e-10	2	+	943900	943941	954729	954764	-	41	36	943846	944154	954718	954877	0.2909	0	0.3273	0	0.2537	0.9455	0	0.832	0.2206	1
VC0251	CDS	NC_002505	VC0252	CDS	NC_002505	55	5.47584e-50	1.53732e-47	2	+	258374	258435	260128	260164	+	61	37	257333	259380	259807	260491	0.2	0.0545	0.2182	0.0545	0.4614	0.5109	0.0166	0.843	0	1
VC0293	CDS	NC_002505	Spot42	sRNA	NC_002505	55	1.41631e-22	1.91426e-20	2	-	301769	301806	106140	106177	+	38	38	301358	302136	106095	106184	0.2909	0.2	0.4	0.2	0.4901	0.9268	0.0767	0.9538	0.1743	0.9908
VCA0133	CDS	NC_002506	Spot42	sRNA	NC_002505	55	1.11002e-10	7.3553e-09	2	+	147810	147842	106121	106171	+	33	50	147710	148073	106078	106185	0.3818	0.1091	0.4909	0.1273	0.0881	0.4168	0	0.4033	0.0183	1
VC0326	5UTR	NC_002505	VrrA	sRNA	NC_002505	55	1.95893e-06	7.42034e-05	2	+	339151	339194	1878793	1878821	+	44	29	339119	339545	1878724	1878824	0.4909	0.0545	0.5818	0.0545	0	0.7847	0	0.6803	0.2878	1
VC0820	CDS	NC_002505	GcvB	sRNA	NC_002505	55	3.8941e-05	0.00106629	2	+	878543	878588	954740	954777	-	46	38	876951	879968	954718	954846	0.3636	0.0364	0.4364	0.0364	0.5306	0.8911	0	0.9845	0.3725	1
VC2388	CDS	NC_002505	TfoR	sRNA	NC_002505	55	3.9935e-07	1.72928e-05	2	+	2553497	2553553	2236659	2236695	+	57	37	2553221	2553908	2236604	2236710	0.2182	0.0909	0.2545	0.0909	0.1585	0.625	0	0.8942	0.2	1
VC0046	CDS	NC_002505	VadR	sRNA	NC_002506	55	7.39618e-28	1.21692e-25	2	-	44315	44358	3248	3281	+	43	35	44272	44534	3232	3285	0.4182	0.0182	0.5091	0.0182	0.9678	0.9573	0.5383	1	0.3614	1
VC1775	CDS	NC_002505	VadR	sRNA	NC_002506	55	1.51471e-31	2.82794e-29	2	-	1925804	1925831	3237	3279	+	28	43	1925499	1925969	3210	3285	0.2182	0.0182	0.2182	0.0364	0.3146	0.929	0.1172	0.6794	0.0964	1
VC0485	CDS	NC_002505	Vcr227	sRNA	NC_002506	55	5.9067e-05	0.00151968	2	-	516124	516157	479979	480015	+	34	36	515943	516202	479951	480023	0.2364	0.0364	0.2364	0.0364	0.0143	0.8733	0	0.1424	0	1
VC0013	CDS	NC_002505	TarB	sRNA	NC_002505	55	1.4952e-39	3.45674e-37	2	+	9736	9778	911235	911270	-	43	37	8932	9938	911232	911297	0.3455	0.0364	0.7091	0.0364	0.8229	0.9783	0.0536	0.9682	0.2644	1
MicV	sRNA	NC_002505	VCr017:VCt084	IGR	NC_002505	55	2.57751e-10	1.65355e-08	2	-	2812118	2812156	2679534	2679564	-	38	32	2812117	2812163	2679463	2679609	0.2909	0.0909	0.3091	0.1091	0.6554	0.331	0	0.6716	0.1748	0.6853
VC0259	CDS	NC_002505	VrrA	sRNA	NC_002505	55	6.67503e-13	5.2553e-11	2	-	264733	264779	1878770	1878806	+	47	37	264624	265082	1878709	1878824	0.3636	0.0909	1.0909	0.0909	0.5691	0.8794	0.2554	0.6673	0.1799	1
VC0346	CDS	NC_002505	VqmR	sRNA	NC_002506	55	0.00120151	0.0182098	2	+	369741	369781	1031547	1031585	+	41	38	369566	370062	1031474	1031589	0.3818	0.1636	0.5091	0.3273	0.7935	0.7273	0.566	1	0.24	1
VC0525	CDS	NC_002505	VadR	sRNA	NC_002506	55	2.60266e-39	5.98535e-37	2	+	558710	558749	3241	3277	+	40	37	558514	558831	3201	3285	0.2364	0.0727	0.2545	0.1818	0.7646	0.4734	0.3004	0.9269	0	1
Vcr017	sRNA	NC_002505	VC0619	5UTR	NC_002505	55	3.33217e-30	5.97821e-28	2	-	350304	350344	655466	655496	-	40	31	350275	350368	655421	655542	0.2727	0.0364	0.3273	0.0364	0.6826	0	0	1	0	0.0629
VC0642	CDS	NC_002505	VC0641	CDS	NC_002505	55	5.63268e-25	8.34979e-23	2	+	684907	684946	683510	683542	+	40	33	684369	685337	683130	683822	0.2909	0.0727	0.5091	0.0727	0.7536	0.3485	0.3658	1	0	1
VC0183	CDS	NC_002505	Spot42	sRNA	NC_002505	54	0.00093171	0.0149613	2	-	185614	185659	106134	106172	+	47	40	184358	186482	106086	106184	0.4074	0.2037	0.4259	0.2037	0.4061	0.8853	0	1	0.0917	0.9908
VCA0582	CDS	NC_002506	Vcr043	sRNA	NC_002505	54	1.22427e-21	1.58675e-19	2	-	521343	521376	1114681	1114720	+	33	39	520682	521549	1114608	1114749	0.2593	0.037	0.2778	0.037	0.0781	0.8147	0	1	0.1132	1
VCA0795	3UTR	NC_002506	VqmR	sRNA	NC_002506	54	5.68522e-19	6.52572e-17	2	+	739162	739203	1031534	1031574	+	43	41	738863	739276	1031472	1031589	0.3889	0.1296	0.5556	0.1481	1	0.6391	0.8483	1	0.2267	1
VC2062	CDS	NC_002505	VC2063	CDS	NC_002505	54	5.26519e-58	1.66765e-55	2	-	2216939	2216988	2218938	2218974	-	50	37	2216447	2217622	2217620	2220004	0.3148	0.2037	0.7222	0.3148	0.5815	0.4275	0	1	0	1
VCA1063	5UTR	NC_002506	Vcr001	sRNA	NC_002505	54	3.37383e-13	2.71917e-11	2	-	1015510	1015550	21904	21938	+	42	35	1015411	1015614	21899	21941	0.3333	0.2222	0.8519	0.2222	0	0.925	0	0	0	1
VCA0653	CDS	NC_002506	Vcr229	sRNA	NC_002506	54	3.02619e-23	4.20069e-21	2	-	587232	587273	897658	897713	+	42	55	587100	587884	897543	897726	0.2037	0.1296	0.5	0.1852	0.8751	0.9333	0.4218	0.9666	0.0804	1
VC1957	CDS	NC_002505	Qrr2	sRNA	NC_002506	54	5.42772e-28	8.97551e-26	2	-	2110765	2110803	48516	48551	+	38	36	2110734	2110939	48465	48555	0.3519	0.0185	0.3704	0.037	0.5863	0.9746	0.0227	0.6883	0.4578	1
VC0517	CDS	NC_002505	Qrr4	sRNA	NC_002506	54	3.50852e-23	4.86249e-21	2	-	551071	551122	908205	908240	-	52	36	550299	552306	908200	908290	0.4259	0.2593	0.7593	0.2593	0.6463	0.6312	0	1	0.1524	1
VC0848	CDS	NC_002505	Vcr214	sRNA	NC_002505	54	8.94268e-34	1.77995e-31	2	-	915015	915058	2376099	2376133	+	44	35	915007	915061	2376042	2376143	0.0926	0.0185	0.1481	0.0185	0.4049	0.9251	0.3093	0.4206	0.1228	1
VC1330	CDS	NC_002505	Vcr043	sRNA	NC_002505	54	4.78958e-22	6.3394e-20	2	+	1414243	1414288	1114674	1114727	+	46	54	1414148	1414467	1114607	1114749	0.3519	0.0926	0.3889	0.0926	0.1605	0.5269	0	0.3773	0.1069	1
VC2347	CDS	NC_002505	VC2348	CDS	NC_002505	54	7.23141e-52	2.0907e-49	2	-	2503880	2503918	2505292	2505327	-	39	36	2503572	2504366	2504806	2505644	0.2778	0.0556	0.4259	0.0741	0.601	0.2393	0	1	0	0.6664
VC0176	3UTR	NC_002505	Vcr220	sRNA	NC_002505	54	7.82978e-107	4.24619e-104	2	-	177223	177261	2653968	2654002	+	39	36	177219	177269	2653942	2654007	0.2593	0.1667	0.2963	0.2037	1	0.9643	1	1	0.5185	1
VC1213	CDS	NC_002505	Vcr227	sRNA	NC_002506	54	8.68e-17	8.87436e-15	2	+	1290650	1290688	479978	480013	+	40	37	1290470	1290927	479952	480023	0.3519	0.0185	0.3519	0.0185	0.1759	0.3046	0	0.5466	0	1
VCA0818	CDS	NC_002506	TfoR	sRNA	NC_002505	54	1.03792e-14	9.29151e-13	2	+	764540	764581	2236657	2236690	+	42	35	764372	765438	2236591	2236709	0.2222	0.0185	0.2778	0.0185	0.2259	0.6048	0.0726	0.8541	0.1	1
VC0760	CDS	NC_002505	VC0762	CDS	NC_002505	54	8.00731e-80	3.35586e-77	2	+	813198	813238	814891	814929	+	41	38	812350	813549	814160	815392	0.2963	0.0926	0.3889	0.0926	0.7838	0.6167	0.0836	1	0	1
VC1890	CDS	NC_002505	Vcr017	sRNA	NC_002505	54	1.09386e-34	2.24547e-32	2	-	2039468	2039497	350280	350324	-	30	45	2039391	2039511	350275	350354	0.2222	0.0556	0.2963	0.0556	0.0231	0.4634	0	0.0821	0.1413	1
VC1274	CDS	NC_002505	GcvB	sRNA	NC_002505	54	3.04545e-13	2.46133e-11	2	+	1348834	1348881	954723	954758	-	48	36	1348773	1349345	954716	954818	0.1852	0.1296	0.2037	0.1667	0.0688	0.9771	0	0.94	0.5098	1
VCA0999	CDS	NC_002506	TfoR	sRNA	NC_002505	54	6.34722e-32	1.19782e-29	2	+	953845	953900	2236658	2236701	+	56	44	953631	954389	2236592	2236709	0.3148	0.1296	0.3889	0.1296	0.4238	0.6158	0	1	0.1077	1
VC2086	CDS	NC_002505	VC2085	CDS	NC_002505	54	5.72722e-45	1.47365e-42	2	-	2246082	2246120	2244646	2244686	-	39	41	2245304	2246653	2244122	2245335	0.3889	0.037	0.4074	0.037	0.444	0.4744	0	1	0	0.958
VC2583	CDS	NC_002505	VadR	sRNA	NC_002506	54	2.55858e-14	2.2221e-12	2	-	2758207	2758246	3247	3280	+	40	35	2758050	2758421	3221	3285	0.4259	0.0926	0.5741	0.1111	0.6046	0.9442	0	1	0.2289	1
VC0378	CDS	NC_002505	VqmR	sRNA	NC_002506	54	4.8954e-28	8.1106e-26	2	-	393805	393845	1031538	1031577	+	41	41	393484	393990	1031475	1031588	0.3519	0.1111	0.4815	0.1481	0.3615	0.9298	0	1	0.2467	1
VC1152	CDS	NC_002505	TarB	sRNA	NC_002505	54	2.77281e-55	8.32915e-53	2	-	1224385	1224425	911234	911270	-	41	37	1223755	1224656	911232	911289	0.4074	0.037	0.5741	0.037	0.2653	0.5796	0	0.939	0.3563	1
VC2570	CDS	NC_002505	VC2573	CDS	NC_002505	54	4.57138e-43	1.13284e-40	2	-	2751354	2751401	2753411	2753444	-	48	34	2751104	2751516	2753163	2753588	0.2593	0.2222	0.2963	0.3148	0.3726	0.3463	0	1	0	1
VC1864	CDS	NC_002505	GcvB	sRNA	NC_002505	54	9.03521e-33	1.75178e-30	2	-	2004174	2004216	954737	954771	-	43	36	2003596	2004472	954718	954891	0.3889	0.0185	0.5	0.037	0.3322	0.7387	0	1	0.152	1
VC0635:VC0651	IGR	NC_002505	TfoR	sRNA	NC_002505	54	5.1204e-23	7.04423e-21	2	-	680107	680145	2236667	2236705	+	39	39	679923	680887	2236608	2236709	0.3704	0.0741	0.3889	0.0741	0.8418	0.9765	0.798	0.8522	0.2308	1
VCA0006	CDS	NC_002506	VCA0007:VCA0009	IGR	NC_002506	53	5.47616e-107	2.97595e-104	2	+	5165	5221	7195	7233	+	58	39	4755	5601	6640	7754	0.4151	0.1321	0.4717	0.1321	0.5709	0.4113	0	1	0.0231	0.8021
VC0242	CDS	NC_002505	VC0241	CDS	NC_002505	53	1.35583e-58	4.35224e-56	2	+	248657	248698	247053	247120	+	42	68	247931	249303	246407	247932	0.3208	0.0566	0.434	0.0566	0.5525	0.321	0.0014	0.9878	0	1
FarS	sRNA	NC_002505	VCA0886:VCA0891	IGR	NC_002506	53	2.37849e-28	3.99881e-26	2	-	2266085	2266125	841853	841888	-	41	36	2266018	2266135	841849	841904	0.566	0.1321	0.7925	0.1321	0.4196	0.486	0	0.9915	0.481	0.4983
VCA0189	CDS	NC_002506	FarS	sRNA	NC_002505	53	0.0047125	0.047956	2	+	205827	205864	2266026	2266063	-	38	38	205583	206115	2266016	2266135	0.2264	0.0377	0.3208	0.0377	0.2542	0.9257	0	0.504	0	1
VC2721	CDS	NC_002505	FarS	sRNA	NC_002505	53	2.1708e-05	0.000645271	2	+	2895599	2895632	2266023	2266068	-	34	46	2895433	2895992	2266014	2266111	0.1698	0.0566	0.2264	0.0566	0.3202	0.9476	0	0.9763	0.1966	1
VC0251	CDS	NC_002505	VC0254	CDS	NC_002505	53	3.19388e-43	7.95242e-41	2	+	258861	258909	261087	261119	+	49	33	257299	259810	260585	262016	0.2075	0.1509	0.2075	0.1509	0.6527	0.2606	0.0028	1	0	1
VC0254	CDS	NC_002505	VC0251	CDS	NC_002505	53	3.19388e-43	7.95242e-41	2	+	261280	261321	258701	258737	+	41	37	260619	261993	257316	259811	0.2642	0.0377	0.3774	0.0566	0.4684	0.569	0	1	0.0097	1
VCA0023	CDS	NC_002506	Vcr017	sRNA	NC_002505	53	7.39646e-78	3.04624e-75	2	-	29069	29094	350280	350326	-	25	47	28642	29107	350274	350365	0.2642	0.0189	0.3019	0.0189	0.0278	0.4463	0	0.4385	0.0217	1
VCA1078	CDS	NC_002506	Spot42	sRNA	NC_002505	53	1.72498e-08	9.02047e-07	2	+	1031839	1031880	106140	106175	+	42	36	1031757	1032173	106080	106184	0.5094	0.2453	0.6792	0.283	0.2721	0.5904	0.1054	0.6676	0.0367	0.9908
VC2063	CDS	NC_002505	VC2062	CDS	NC_002505	53	1.55442e-56	4.79011e-54	2	-	2218763	2218818	2216917	2216948	-	56	32	2217592	2219938	2216467	2217568	0.4528	0.0943	0.6038	0.0943	0.5173	0.5737	0.0187	1	0.0265	0.9982
VC0304	CDS	NC_002505	VadR	sRNA	NC_002506	53	3.82075e-11	2.63506e-09	2	-	316088	316120	3245	3281	+	34	37	314861	316359	3218	3286	0.3208	0.0755	0.4906	0.0755	0.1664	0.957	0	0.9879	0.1928	1
VC2295	CDS	NC_002505	VadR	sRNA	NC_002506	53	8.58752e-06	0.000282622	2	-	2450469	2450513	3247	3280	+	45	35	2449449	2450968	3226	3285	0.3396	0.0566	0.566	0.0566	0.2532	0.9448	0	0.9878	0.2892	1
VC0487:Vcr025	IGR	NC_002505	TfoR	sRNA	NC_002505	53	1.32703e-21	1.71824e-19	2	+	520316	520356	2236664	2236699	+	41	36	519310	522351	2236603	2236709	0.3396	0.0189	0.3962	0.0189	0.3123	0.6615	0	0.9156	0.1923	1
CsrD	sRNA	NC_002506	Vcr064	sRNA	NC_002505	53	5.16969e-38	1.15049e-35	2	-	783946	783989	1595734	1595768	-	45	35	783848	784130	1595729	1595796	0.6038	0.0943	0.7736	0.1321	0.5279	0.4671	0	0.8098	0.0946	1
VC2065	CDS	NC_002505	VC2063	CDS	NC_002505	53	2.075e-51	5.97274e-49	2	-	2220931	2220976	2219160	2219193	-	46	34	2220724	2221167	2217782	2220004	0.2264	0.0566	0.3585	0.0566	0.5818	0.3347	0	1	0	0.9334
VC2278	CDS	NC_002505	VrrA	sRNA	NC_002505	53	3.26949e-08	1.65328e-06	2	-	2431937	2431975	1878744	1878780	+	40	37	2431873	2432172	1878684	1878823	0.283	0.0755	0.3396	0.0755	0.9594	0.6893	0.7771	1	0	1
VC0575	CDS	NC_002505	TfoR	sRNA	NC_002505	53	9.29136e-08	4.42581e-06	2	+	606126	606154	2236638	2236695	+	30	59	606067	606710	2236604	2236709	0.1132	0	0.1132	0	0.1092	0.4598	0	0.863	0.2	1
Thr leader	CDS	NC_002505	GcvB	sRNA	NC_002505	53	4.4388e-08	2.20875e-06	2	-	2522458	2522491	954754	954791	-	33	38	2522320	2522675	954717	954925	0.2264	0.0566	0.2453	0.0566	0.2812	0.6418	0	1	0	1
VCt012:VCr008	IGR	NC_002505	VCt049:VCr014	IGR	NC_002505	53	4.42792e-38	9.87935e-36	2	+	326007	326048	764574	764605	+	42	32	325910	326130	764511	764698	0.283	0.0755	0.5094	0.0755	0.4957	0.4177	0.014	0.7832	0.1958	0.8497
VCA0014	CDS	NC_002506	Qrr3	sRNA	NC_002506	53	1.02416e-06	4.1057e-05	2	+	15184	15224	772309	772344	+	40	36	14822	17099	772277	772365	0.3962	0.0189	0.4906	0.0189	0.1898	0.4743	0.0055	1	0.1776	1
QrrX	sRNA	NC_002506	Qrr1	sRNA	NC_002505	53	0.00138005	0.0202502	2	-	776895	776933	1089987	1090023	-	39	37	776859	776981	1089963	1090052	0.3585	0.2264	0.434	0.2453	0.5031	0.3752	0	0.7517	0.0638	1
VC2153	CDS	NC_002505	Spot42	sRNA	NC_002505	53	4.65542e-09	2.61905e-07	2	+	2304673	2304697	106136	106177	+	25	41	2304385	2304834	106077	106183	0.1132	0.1321	0.1132	0.2075	0.4955	0.5548	0.0788	0.6782	0.0092	0.9817
VC2028	CDS	NC_002505	Vcr229	sRNA	NC_002506	53	1.04763e-15	1.00224e-13	2	-	2180463	2180503	897659	897696	+	41	38	2179629	2180658	897531	897726	0.3396	0.2075	0.4151	0.5283	0.39	0.8488	0.1837	1	0.0201	1
VC1635	CDS	NC_002505	TfoR	sRNA	NC_002505	53	1.99558e-23	2.79229e-21	2	-	1761246	1761295	2236669	2236707	+	50	38	1760897	1761664	2236608	2236710	0.2642	0.0566	0.3019	0.0566	0.6222	0.9888	0.0201	1	0.2308	1
VC2167	CDS	NC_002505	TfoR	sRNA	NC_002505	53	4.59484e-09	2.58663e-07	2	+	2314953	2314995	2236657	2236692	+	43	36	2314703	2315179	2236588	2236710	0.3774	0.0566	0.6415	0.0566	0.7503	0.6097	0.0824	1	0.0769	1
VC1271:VC1278	IGR	NC_002505	TfoR	sRNA	NC_002505	53	2.8356e-16	2.81558e-14	2	-	1352349	1352381	2236645	2236695	+	33	51	1347074	1352727	2236603	2236709	0.2642	0.0189	0.3019	0.0189	0.0691	0.8991	0.0035	0.9844	0.1923	1
Vcr229	sRNA	NC_002506	VC0943	CDS	NC_002505	52	0.000619809	0.0108509	2	+	897554	897598	1008931	1008966	-	44	36	897526	897723	1008731	1009785	0.3077	0.1538	0.4808	0.2115	0.3546	0.8807	0	0.9849	0	1
VC2348	CDS	NC_002505	VC2347	CDS	NC_002505	52	3.58699e-49	9.83838e-47	2	-	2505239	2505280	2503850	2503897	-	43	48	2504693	2505638	2503475	2504337	0.2692	0.1154	0.3462	0.1346	0.3119	0.5781	0	0.759	0	1
VC0503:VC0512	IGR	NC_002505	Qrr3	sRNA	NC_002506	52	5.86284e-27	9.37542e-25	2	+	537631	537672	772304	772340	+	42	37	537577	538101	772268	772365	0.3846	0.0385	0.7115	0.0577	0.1755	0.4295	0.1525	0.2797	0.0935	1
VC1846	CDS	NC_002505	VC1848	CDS	NC_002505	52	6.85215e-74	2.67885e-71	2	-	1986151	1986192	1987908	1987940	-	42	33	1985931	1986625	1987355	1988678	0.4231	0.1154	0.6538	0.1154	0.683	0.5187	0	1	0	0.9427
VC0888	CDS	NC_002505	Spot42	sRNA	NC_002505	52	3.02928e-19	3.52815e-17	2	+	947378	947418	106140	106171	+	41	31	946942	947477	106127	106183	0.5385	0.2308	0.9038	0.25	0.9899	0.5893	0.342	1	0.4679	0.9817
MicX	sRNA	NC_002506	VC1884	CDS	NC_002505	52	1.1139e-07	5.23261e-06	2	-	893407	893448	2028999	2029022	-	42	24	893339	893515	2028536	2029643	0.5192	0.0577	0.7885	0.0577	0.6098	0.5562	0.2945	0.8076	0.0475	0.9549
VCA0801:VCA0805	IGR	NC_002506	TfoR	sRNA	NC_002505	52	7.55334e-32	1.42338e-29	2	+	747785	747824	2236666	2236701	+	40	35	744546	748499	2236608	2236710	0.3077	0.1346	0.4423	0.4038	0.862	0.6784	0.2343	0.9912	0.2308	1
VC0228	CDS	NC_002505	VadR	sRNA	NC_002506	52	3.30165e-11	2.2885e-09	2	+	233234	233281	3245	3278	+	48	35	232688	233864	3202	3285	0.3462	0.0192	0.5	0.0192	0.596	0.5123	0	1	0	1
FarS	sRNA	NC_002505	VC0173	CDS	NC_002505	52	4.06712e-12	3.01366e-10	2	-	2266100	2266133	173477	173513	+	34	37	2266017	2266136	173378	173846	0.6538	0.1154	0.8077	0.1538	0.2916	0.5149	0	1	0.371	0.8699
VC1973	3UTR	NC_002505	GcvB	sRNA	NC_002505	52	1.97394e-13	1.61326e-11	2	-	2124330	2124372	954732	954767	-	43	36	2124283	2125134	954717	954876	0.2885	0.0192	0.3269	0.0192	1	0.7594	0.0912	1	0.2255	1
VCA0496	CDS	NC_002506	VadR	sRNA	NC_002506	52	4.49598e-15	4.11627e-13	2	+	430692	430734	3246	3280	+	43	36	430329	430853	3212	3285	0.2885	0.0769	0.6154	0.0769	0.8288	0.5264	0.2338	1	0.1205	1
VC0856	CDS	NC_002505	TfoR	sRNA	NC_002505	52	3.69068e-11	2.54938e-09	2	+	922931	922975	2236662	2236701	+	45	39	922625	923086	2236607	2236710	0.3846	0.0385	0.4038	0.0385	0.3879	0.647	0.0821	0.4847	0.2231	1
VC0837	CDS	NC_002505	VrrA	sRNA	NC_002505	52	3.02146e-23	4.19635e-21	2	+	899623	899654	1878775	1878810	+	33	37	899556	899672	1878684	1878824	0.4615	0	0.4615	0	0.966	0.6523	0.8691	0.9833	0	1
Vssrna24	sRNA	NC_002505	VC1816	3UTR	NC_002505	52	6.56743e-13	5.17369e-11	2	+	106486	106519	1956690	1956734	-	34	45	106481	106545	1956681	1956767	0.1923	0.0577	0.25	0.0577	0.6872	1	0	1	1	1
VCA0564	CDS	NC_002506	Qrr2	sRNA	NC_002506	52	3.18617e-15	2.9553e-13	2	+	502497	502524	48512	48547	+	28	36	501958	503141	48463	48556	0.1538	0.0962	0.2115	0.0962	0.5427	0.7432	0.1315	0.9913	0.4458	1
VC1887	CDS	NC_002505	TfoR	sRNA	NC_002505	52	7.45495e-07	3.06743e-05	2	+	2034471	2034509	2236660	2236694	+	38	35	2033966	2034967	2236595	2236710	0.25	0.0769	0.2885	0.0769	0.5731	0.633	0	1	0.1308	1
VC1103	CDS	NC_002505	VqmR	sRNA	NC_002506	52	2.37403e-21	3.03192e-19	2	+	1173411	1173451	1031536	1031575	+	41	40	1172765	1173583	1031480	1031588	0.4615	0.0577	0.5385	0.0577	0.8954	0.656	0.0315	1	0.28	1
VC2268	CDS	NC_002505	TfoR	sRNA	NC_002505	52	1.77848e-10	1.15768e-08	2	-	2423134	2423167	2236652	2236696	+	35	45	2422915	2423285	2236589	2236710	0.2115	0.0962	0.2115	0.0962	0.2433	0.9095	0	0.7085	0.0846	1
VC0440:VC0447	IGR	NC_002505	TfoR	sRNA	NC_002505	51	2.66818e-11	1.86671e-09	2	+	475513	475552	2236666	2236705	+	40	39	471316	477126	2236608	2236709	0.1961	0.0784	0.2157	0.0784	0.7589	0.6805	0.1158	0.9977	0.2308	1
VC1957	CDS	NC_002505	Qrr3	sRNA	NC_002506	51	8.43641e-30	1.4911e-27	2	-	2110763	2110802	772305	772340	+	39	35	2110734	2110969	772269	772366	0.3137	0.0784	0.4118	0.0784	0.5928	0.7643	0	0.6883	0.1028	1
VC1894	CDS	NC_002505	VqmR	sRNA	NC_002506	51	2.85328e-25	4.28053e-23	2	-	2041971	2042012	1031533	1031568	+	42	36	2041587	2042077	1031485	1031589	0.3137	0.1176	0.4706	0.1176	0.1143	0.8658	0	0.7644	0.3133	1
VC2348	CDS	NC_002505	Vcr001	sRNA	NC_002505	51	0.00200686	0.0266419	2	-	2505442	2505477	21904	21939	+	35	36	2504368	2505642	21899	21941	0.2745	0.1176	0.5294	0.1176	0.1449	0.9446	0	1	0	1
VC2047:VC2072	IGR	NC_002505	Spot42	sRNA	NC_002505	51	7.63166e-05	0.00188996	2	+	2225746	2225784	106146	106179	+	39	35	2207907	2227369	106085	106184	0.1569	0.2157	0.2353	0.2353	0.9276	0.6382	0.1122	1	0.0826	0.9908
VC2040	CDS	NC_002505	VadR	sRNA	NC_002506	51	9.50818e-15	8.53218e-13	2	+	2197114	2197147	3244	3282	+	33	40	2197065	2197313	3209	3286	0.3137	0.0588	0.3333	0.1176	0.0909	0.502	0	0.8651	0.0843	1
VC0835	CDS	NC_002505	Spot42	sRNA	NC_002505	51	7.77102e-06	0.000258118	2	+	896741	896822	106138	106173	+	82	36	896332	897598	106080	106184	0.2941	0.1373	0.4314	0.1373	0.4412	0.5643	0.1171	0.955	0.0367	0.9908
Qrr2	sRNA	NC_002506	VC1998:VC2006	IGR	NC_002505	51	4.29119e-05	0.00115938	2	+	48470	48504	2153317	2153359	-	35	43	48448	48515	2153285	2153405	0.2745	0.1765	0.451	0.2157	0.6929	0.7946	0.3554	0.759	0.7803	0.7999
VC0969	CDS	NC_002505	Spot42	sRNA	NC_002505	51	4.15512e-11	2.85439e-09	2	-	1033339	1033378	106134	106172	+	40	39	1033189	1033998	106079	106184	0.2941	0.1961	1.451	0.1961	0.8966	0.88	0.0199	1	0.0275	0.9908
VC0929	3UTR	NC_002505	VqmR	sRNA	NC_002506	51	5.415e-20	6.5004e-18	2	-	992110	992151	1031533	1031570	+	41	39	991979	993074	1031480	1031589	0.3922	0.1569	0.451	0.1765	1	0.8833	0.2365	1	0.28	1
VC1678	CDS	NC_002505	Vcr227	sRNA	NC_002506	51	7.09155e-33	1.378e-30	2	-	1812393	1812445	479983	480017	+	53	36	1812098	1812555	479957	480023	0.3333	0.098	0.6275	0.1176	0.129	0.914	0	0.5704	0	1
VC0900	CDS	NC_002505	Qrr2	sRNA	NC_002506	51	1.10416e-08	5.91935e-07	2	-	960080	960116	48513	48547	+	37	35	959168	960202	48466	48555	0.4118	0.0588	0.7059	0.0784	0.2121	0.9503	0.1347	0.7916	0.4639	1
VCA0751:VCAt2	IGR	NC_002506	Qrr3	sRNA	NC_002506	51	5.23582e-06	0.000180811	2	-	697534	697573	772304	772340	+	39	36	697097	698686	772259	772366	0.3333	0.0392	0.4902	0.0392	0.7216	0.7638	0.3117	0.8772	0.0093	1
VC1808	CDS	NC_002505	VadR	sRNA	NC_002506	51	3.39334e-38	7.59694e-36	2	+	1952299	1952339	3241	3276	+	41	36	1951809	1952679	3200	3286	0.2353	0.098	0.4118	0.2157	0.7907	0.4755	0.1633	1	0	1
VC0116:VC0122	IGR	NC_002505	Qrr1	sRNA	NC_002505	51	1.0009e-37	2.21056e-35	2	+	115922	115965	1089971	1090005	-	45	35	115909	115980	1089963	1090041	0.6863	0.098	0.8824	0.1176	0.9962	0.9257	0.9834	0.9995	0.1809	1
VC1198	CDS	NC_002505	Vcr214	sRNA	NC_002505	51	6.11359e-39	1.39493e-36	2	+	1271784	1271809	2376066	2376139	+	26	73	1270552	1271886	2376036	2376143	0.1765	0	0.1765	0	0.4926	0.3363	0.0825	0.5178	0.0702	1
VC2166	CDS	NC_002505	TfoR	sRNA	NC_002505	51	1.52764e-17	1.62926e-15	2	+	2314360	2314401	2236652	2236684	+	43	33	2314172	2314518	2236577	2236709	0.2157	0.0588	0.2353	0.0588	0.5312	0.5725	0.1214	0.7393	0	1
VCA0560	CDS	NC_002506	VqmR	sRNA	NC_002506	51	1.00168e-06	4.02418e-05	2	-	498386	498427	1031545	1031579	+	42	35	497667	498932	1031480	1031589	0.4706	0.0784	0.5686	0.0784	0.4282	0.9404	0	1	0.28	1
VC0187	CDS	NC_002505	Spot42	sRNA	NC_002505	51	0.00180818	0.0247429	2	-	191160	191200	106139	106178	+	41	39	190942	191751	106086	106184	0.2549	0.1961	0.3137	0.2745	0.7085	0.9347	0.0036	0.9678	0.0917	0.9908
VC0158:VCr004	IGR	NC_002505	VadR	sRNA	NC_002506	51	1.24025e-05	0.000393159	2	+	150905	150943	3244	3278	+	40	35	150303	151046	3211	3286	0.2941	0.1373	0.3333	0.1373	0.8729	0.5053	0.1657	0.9867	0.1084	1
VC0652	CDS	NC_002505	TfoR	sRNA	NC_002505	50	0.00483308	0.0487546	2	-	696554	696601	2236661	2236701	+	48	41	696222	697239	2236588	2236709	0.14	0.08	0.22	0.1	0.6836	0.9455	0.0079	1	0.0769	1
VC0653	CDS	NC_002505	Qrr4	sRNA	NC_002506	50	1.41555e-07	6.55214e-06	2	-	698901	698941	908220	908254	-	41	35	698814	699485	908201	908293	0.34	0.04	0.36	0.04	0.2471	0.4928	0	0.2897	0.1238	1
VC1514	CDS	NC_002505	TfoR	sRNA	NC_002505	50	5.09971e-24	7.27165e-22	2	-	1627946	1627988	2236672	2236707	+	43	36	1627849	1628021	2236647	2236710	0.44	0.16	0.52	0.16	0.4504	0.9946	0.0711	0.9442	0.5308	1
VC2058	CDS	NC_002505	VadR	sRNA	NC_002506	50	0.00258671	0.031906	2	-	2213770	2213816	3240	3273	+	47	34	2213489	2214168	3199	3285	0.36	0.12	0.48	0.18	0.7771	0.8607	0	1	0	1
VC2767	CDS	NC_002505	Vcr001	sRNA	NC_002505	50	2.79047e-49	7.6617e-47	2	-	2954060	2954102	21904	21939	+	43	36	2954017	2954583	21897	21941	0.24	0.06	0.32	0.06	0.9433	0.946	0	1	0	1
VC2414	CDS	NC_002505	VC2413	CDS	NC_002505	50	1.55444e-74	6.15053e-72	2	-	2586227	2586303	2583853	2583890	-	77	37	2584874	2587557	2582878	2584896	0.22	0.1	0.26	0.1	0.4993	0.5266	0	1	0	1
VC0596	CDS	NC_002505	VcdRP	sRNA	NC_002505	50	5.10323e-30	9.08925e-28	2	-	623439	623485	2433391	2433427	-	47	37	623278	623745	2433386	2433473	0.52	0.02	0.56	0.02	0.6861	0.8679	0	1	0.718	1
VC1527	CDS	NC_002505	TfoR	sRNA	NC_002505	50	6.25752e-09	3.45797e-07	2	+	1641685	1641726	2236662	2236698	+	42	37	1641323	1642352	2236592	2236709	0.34	0.02	2.72	0.02	0.2415	0.6455	0.0203	0.5857	0.1077	1
VC0418	CDS	NC_002505	Vcr064	sRNA	NC_002505	50	1.62976e-16	1.64127e-14	2	+	445051	445096	1595733	1595768	-	45	36	444655	445193	1595728	1595795	0.34	0.08	0.44	0.2	0.863	0.947	0.1491	1	0.1081	1
VC0274	CDS	NC_002505	Vcr017	sRNA	NC_002505	50	2.01092e-27	3.25547e-25	2	+	278954	278996	350278	350312	-	44	35	278793	279053	350274	350322	0.26	0.06	0.78	0.06	0.397	0.9711	0.1199	0.4741	0.4891	1
Vcr069:VC1803	IGR	NC_002505	VC0122	CDS	NC_002505	50	1.5475e-40	3.64195e-38	2	+	1944175	1944217	116188	116213	+	44	26	1944155	1944231	116178	116232	0.3	0.04	0.42	0.04	0.2957	0.0533	0.2842	0.2982	0.0494	0.0707
VC2367	CDS	NC_002505	Vcr001	sRNA	NC_002505	50	2.82472e-42	6.92142e-40	2	-	2523928	2523969	21905	21939	+	42	36	2523849	2524059	21902	21940	0.34	0.12	0.54	0.12	0.8011	0.956	0.4595	1	0.025	0.975
VC1798	CDS	NC_002505	VqmR	sRNA	NC_002506	50	1.01021e-45	2.64346e-43	2	-	1944280	1944320	1031537	1031572	+	41	36	1943545	1944374	1031478	1031589	0.28	0.1	0.56	0.1	0.1534	0.8935	0.0721	0.7924	0.2667	1
Vcr223	sRNA	NC_002505	TfoR	sRNA	NC_002505	50	2.99458e-09	1.72621e-07	2	-	2855153	2855191	2236665	2236699	+	39	35	2855127	2855218	2236592	2236709	0.22	0.08	0.26	0.08	0.4985	0.9297	0	0.7167	0.1077	1
VCA0245	5UTR	NC_002506	Spot42	sRNA	NC_002505	50	9.7899e-28	1.60773e-25	2	-	265223	265264	106137	106173	+	42	37	265143	265288	106093	106184	0.26	0.18	0.4	0.32	0	0.8917	0	0.1542	0.156	0.9908
VC1764	CDS	NC_002505	VadR	sRNA	NC_002506	50	0.000390756	0.00746958	2	-	1904397	1904433	3248	3281	+	37	34	1903623	1905552	3221	3285	0.36	0.08	0.5	0.08	0.6358	0.953	0.091	1	0.2289	1
VC1031	CDS	NC_002505	Spot42	sRNA	NC_002505	50	2.55821e-15	2.38721e-13	2	+	1097060	1097099	106135	106170	+	40	36	1097046	1097152	106089	106184	0.3	0.16	0.36	0.2	0.0252	0.5372	0	0.1455	0.1193	0.9908
VCA0875:VCA0885	IGR	NC_002506	TfoR	sRNA	NC_002505	50	1.70315e-13	1.39499e-11	2	-	835362	835397	2236654	2236694	+	37	41	833124	836126	2236598	2236709	0.22	0.04	0.36	0.04	0.2803	0.8915	0.1863	0.5555	0.1538	1
VCA0192	CDS	NC_002506	VadR	sRNA	NC_002506	50	2.84056e-10	1.81697e-08	2	-	208589	208618	3235	3276	+	30	42	208575	209037	3203	3286	0.26	0.12	0.28	0.12	0.9809	0.8908	0.5307	0.995	0.012	1
VC1849	CDS	NC_002505	Spot42	sRNA	NC_002505	50	2.75338e-06	0.000100812	2	+	1989048	1989083	106131	106171	+	36	40	1988837	1989317	106085	106184	0.52	0.1	0.54	0.14	0.5705	0.5077	0.0729	1	0.0826	0.9908
VCA0014	CDS	NC_002506	VCA0015	CDS	NC_002506	50	2.29656e-70	8.63061e-68	2	+	15830	15867	18028	18067	+	39	40	14756	17105	17077	19384	0.24	0.14	0.26	0.16	0.4849	0.3798	0	1	0	0.9991
VC0961	CDS	NC_002505	VadR	sRNA	NC_002506	50	3.46934e-11	2.40092e-09	2	-	1025219	1025274	3246	3281	+	55	36	1025020	1026147	3229	3286	0.28	0.06	0.36	0.16	0.8164	0.9523	0	0.9973	0.3253	1
VCA0198	CDS	NC_002506	TfoR	sRNA	NC_002505	50	4.10274e-07	1.77103e-05	2	+	215454	215485	2236655	2236698	+	32	44	214629	215781	2236577	2236709	0.3	0.06	0.32	0.12	0.7914	0.5889	0.0478	1	0	1
VC1627	CDS	NC_002505	TfoR	sRNA	NC_002505	50	6.89414e-16	6.68084e-14	2	-	1750983	1751018	2236668	2236708	+	36	41	1749747	1751251	2236608	2236709	0.4	0.1	0.4	0.12	0.1577	0.9977	0	1	0.2308	1
VC0831	CDS	NC_002505	GcvB	sRNA	NC_002505	49	2.13603e-06	8.03312e-05	2	+	893811	893844	954736	954789	-	34	54	893117	893992	954718	954897	0.3061	0.0816	0.4082	0.102	0.6086	0.9127	0.1137	0.7093	0.1225	1
VC2232	CDS	NC_002505	VrrA	sRNA	NC_002505	49	7.6109e-18	8.27553e-16	2	-	2386989	2387027	1878761	1878798	+	39	39	2386666	2387976	1878682	1878824	0.2449	0.0408	0.4286	0.0612	0.815	0.8215	0.031	1	0	1
VC0768	CDS	NC_002505	GcvB	sRNA	NC_002505	49	2.57802e-11	1.80652e-09	2	+	821963	822006	954719	954740	-	45	22	821929	822395	954717	954806	0.3469	0.0408	0.6327	0.0408	0.2693	0.9943	0.2196	0.5196	0.5686	1
VC0695	CDS	NC_002505	Vcr017	sRNA	NC_002505	49	0.00457078	0.0469807	2	+	743686	743725	350283	350322	-	40	40	743472	744625	350275	350365	0.3265	0.0408	0.449	0.0408	0.1779	0.9153	0	1	0.0217	1
VC0758	CDS	NC_002505	Qrr3	sRNA	NC_002506	49	2.8782e-06	0.000104928	2	+	810342	810402	772309	772343	+	61	35	810177	810738	772277	772366	0.2653	0.0816	0.4286	0.0816	0.3704	0.4764	0.1627	0.6811	0.1776	1
VCA0622	3UTR	NC_002506	VrrA	sRNA	NC_002505	49	6.43349e-56	1.9595e-53	2	+	556833	556867	1878797	1878822	+	35	27	556829	556885	1878793	1878824	0.3878	0.0816	1.3673	0.0816	1	0.8107	1	1	0.7842	1
VC0437	CDS	NC_002505	Vcr001	sRNA	NC_002505	49	4.19904e-08	2.09462e-06	2	+	468093	468132	21903	21938	+	40	36	467233	468409	21895	21941	0.3673	0.0612	0.4286	0.0612	0.7409	0.0541	0	0.977	0	1
Qrr4	sRNA	NC_002506	QrrX	sRNA	NC_002506	49	2.66543e-06	9.79756e-05	2	-	908255	908293	776883	776913	-	39	31	908222	908307	776828	776953	0.3265	0.0612	0.449	0.0612	0.488	0.3799	0	0.8	0.1034	0.9655
VC1461	5UTR	NC_002505	Vcr096	sRNA	NC_002506	49	5.30829e-155	3.68816e-152	2	-	1571254	1571297	243937	243972	-	44	36	1571243	1571300	243935	243977	0.3265	0.1633	0.3878	0.2449	0	0.2718	0	0	0.18	1
VC0040:VC0047	IGR	NC_002505	VadR	sRNA	NC_002506	49	0.00277258	0.0334411	2	+	39394	39459	3246	3280	+	66	35	38736	40544	3203	3285	0.3878	0.0612	0.5102	0.2041	0.1429	0.5282	0.0235	0.322	0.012	1
GcvB	sRNA	NC_002505	VC0662	CDS	NC_002505	49	5.07979e-19	5.8513e-17	2	-	954831	954871	707992	708025	+	41	34	954733	954922	707915	708721	0.3469	0.3061	0.6735	0.3061	0.4454	0.0365	0	0.9265	0	0.5666
VC2048	CDS	NC_002505	Vcr043	sRNA	NC_002505	49	0.000163279	0.00360857	2	-	2206143	2206182	1114682	1114722	+	40	41	2205506	2206265	1114608	1114749	0.2653	0.0816	0.3878	0.102	0.0984	0.8321	0	0.9319	0.1132	1
VC0242	CDS	NC_002505	VC0244	CDS	NC_002505	49	1.81555e-20	2.22849e-18	2	+	248624	248663	250906	250942	+	40	37	247961	249327	250502	251546	0.1633	0.102	0.2857	0.102	0.5274	0.4088	0.023	1	0.0426	0.9891
VC1061	CDS	NC_002505	TfoR	sRNA	NC_002505	49	1.37769e-27	2.247e-25	2	-	1129652	1129685	2236651	2236701	+	35	51	1128824	1129767	2236603	2236710	0.3673	0.1224	0.4082	0.1224	0.2955	0.9473	0.1874	1	0.1923	1
Vcr095:VCA0202	IGR	NC_002506	Spot42	sRNA	NC_002505	49	1.09707e-07	5.15819e-06	2	-	215085	215122	106129	106166	+	39	38	214574	219568	106080	106184	0.2041	0.1224	0.2041	0.1224	0.7157	0.8287	0.001	0.7971	0.0367	0.9908
VCA0521	CDS	NC_002506	VCA0519	CDS	NC_002506	49	9.64375e-63	3.30203e-60	2	+	452542	452580	449898	449933	+	39	36	451596	454605	449375	450408	0.3673	0.1633	0.449	0.2041	0.3235	0.4869	0	0.9895	0	1
VC1280:VC1287	IGR	NC_002505	VadR	sRNA	NC_002506	49	8.71223e-28	1.43165e-25	2	-	1357810	1357853	3246	3278	+	44	33	1357462	1361706	3222	3285	0.5102	0.1837	0.8571	0.4286	0.8316	0.9213	0.0825	0.8985	0.241	1
VC1198	CDS	NC_002505	Vcr227	sRNA	NC_002506	49	0.00020643	0.00439142	2	+	1270607	1270644	479984	480019	+	38	36	1270355	1270903	479958	480023	0.5306	0.102	0.7347	0.1224	0.1125	0.4069	0.0183	0.1971	0	1
VCA0937	CDS	NC_002506	VqmR	sRNA	NC_002506	49	4.97147e-44	1.25696e-41	2	-	888650	888687	1031541	1031580	+	38	40	888456	889171	1031480	1031589	0.2857	0.0612	0.2857	0.0612	0.6143	0.9471	0	0.8597	0.28	1
VCt049:VCr014	IGR	NC_002505	VCt012:VCr008	IGR	NC_002505	49	8.84293e-34	1.76144e-31	2	+	764575	764612	326007	326037	+	39	31	764458	764702	325960	326145	0.2653	0.102	0.3878	0.102	0.5492	0.3524	0.0105	0.8636	0.1888	0.8357
FarS	sRNA	NC_002505	VCA0963:VCA0966	IGR	NC_002506	49	4.49111e-14	3.82939e-12	2	-	2266087	2266128	914222	914246	-	42	26	2266029	2266136	914084	914268	0.5714	0.0408	0.7143	0.0408	0.3986	0.5958	0	0.8974	0.5841	0.6836
Vcr091	sRNA	NC_002506	VC2699	CDS	NC_002505	49	1.89321e-58	6.06238e-56	2	+	82963	82995	2867803	2867839	+	33	37	82953	82997	2867774	2867885	0.3061	0.0816	0.449	0.0816	0.6852	0.9689	0	0.7308	0.9464	1
VC0970	CDS	NC_002505	Vcr001	sRNA	NC_002505	49	3.15017e-45	8.16977e-43	2	+	1034768	1034812	21904	21939	+	44	36	1034271	1035035	21896	21940	0.3469	0.0408	0.4694	0.0408	0.65	0.0668	0.032	0.9051	0	0.975
VC1920	CDS	NC_002505	Vcr064	sRNA	NC_002505	49	2.18168e-29	3.79709e-27	2	-	2069406	2069448	1595736	1595770	-	42	35	2069262	2071690	1595728	1595787	0.2041	0.1633	0.2857	0.1633	0.9829	0.4526	0.0153	1	0.2162	1
VC2706	5UTR	NC_002505	VC1623	CDS	NC_002505	49	6.20266e-167	4.56378e-164	2	-	2879597	2879640	1744390	1744413	-	44	24	2879588	2879671	1744388	1744426	0.3878	0.0204	0.4898	0.0204	0	0.5391	0	0	0.5279	0.5606
VC0533	CDS	NC_002505	Qrr2	sRNA	NC_002506	49	1.74048e-06	6.6525e-05	2	+	564414	564458	48490	48525	+	45	35	563794	564618	48456	48555	0.3061	0	0.3878	0	0.7858	0.6102	0.0759	0.9572	0.4036	1
VC2348	CDS	NC_002505	Vcr064	sRNA	NC_002505	49	0.00010163	0.00241301	2	-	2504520	2504584	1595732	1595767	-	65	36	2504336	2505596	1595729	1595789	0.2857	0.0204	0.3265	0.0204	0.9008	0.487	0.0189	1	0.1892	1
VC0567:VC0578	IGR	NC_002505	TfoR	sRNA	NC_002505	49	1.29675e-05	0.000409056	2	-	602509	602542	2236654	2236693	+	34	40	601631	606071	2236598	2236709	0.2041	0.0408	0.2245	0.0408	0.8622	0.8881	0.3025	1	0.1538	1
VC2586	CDS	NC_002505	VC2584	CDS	NC_002505	49	1.71438e-69	6.37867e-67	2	-	2759642	2759686	2758448	2758483	-	45	37	2759485	2759739	2758386	2758618	0.3673	0.0612	0.5714	0.0612	0.0872	0.8619	0	0.5094	0.6122	1
VC1056	CDS	NC_002505	TfoR	sRNA	NC_002505	48	1.60111e-05	0.000493225	2	+	1125581	1125619	2236664	2236702	+	39	39	1125196	1125954	2236607	2236710	0.2917	0.1667	0.3542	0.2292	0.7243	0.6638	0.0216	1	0.2231	1
FarS	sRNA	NC_002505	VCA0218	5UTR	NC_002506	48	9.99884e-23	1.35815e-20	2	-	2266095	2266132	236609	236643	-	38	35	2266017	2266136	236588	236675	0.6458	0.1042	0.9583	0.1042	0.3292	0	0	1	0	0.0255
VC1880	CDS	NC_002505	Qrr1	sRNA	NC_002505	48	9.5595e-31	1.74372e-28	2	+	2026350	2026387	1089969	1090004	-	38	36	2026131	2026407	1089963	1090040	0.4792	0.1458	0.5625	0.1875	0.8966	0.9497	0.4132	0.934	0.1915	1
VC1017	CDS	NC_002505	TfoR	sRNA	NC_002505	48	3.79951e-07	1.65184e-05	2	-	1086535	1086576	2236643	2236687	+	42	45	1086366	1086898	2236597	2236710	0.2708	0.125	0.2917	0.125	0.6416	0.8405	0.0172	0.9329	0.1462	1
VC0710	CDS	NC_002505	VadR	sRNA	NC_002506	48	1.16115e-09	7.00156e-08	2	+	759256	759296	3244	3279	+	41	35	758829	759638	3213	3285	0.375	0.0417	0.4583	0.0417	0.6485	0.5113	0.0014	1	0.1325	1
VCA1115	CDS	NC_002506	Vcr227	sRNA	NC_002506	48	4.99186e-14	4.2453e-12	2	-	1071012	1071038	479966	480015	+	26	50	1070977	1071456	479951	480023	0.5208	0.0417	0.5417	0.0625	0.9875	0.8724	0.6247	1	0	1
Vcr229	sRNA	NC_002506	TfoR:VC2082	IGR	NC_002505	48	2.78602e-05	0.000799127	2	+	897562	897608	2236778	2236811	+	47	33	897526	897724	2236694	2237380	0.4583	0	0.5417	0	0.4067	0.0152	0	0.9899	0	0.1466
VC2772	CDS	NC_002505	Qrr4	sRNA	NC_002506	48	2.45337e-08	1.26079e-06	2	-	2957521	2957559	908221	908254	-	39	34	2957290	2957728	908201	908298	0.2292	0.0417	0.2708	0.0417	0.2075	0.4929	0	0.4699	0.0762	1
VC2060	CDS	NC_002505	VC2058	CDS	NC_002505	48	9.03338e-78	3.71456e-75	2	-	2215002	2215041	2213718	2213751	-	40	34	2214658	2215522	2213487	2214143	0.3542	0.125	0.4583	0.125	0.6728	0.8143	0.1614	1	0.0358	1
VC1689	CDS	NC_002505	Vcr043	sRNA	NC_002505	48	0.00384682	0.041878	2	-	1823953	1823993	1114697	1114734	+	40	38	1822735	1824500	1114637	1114749	0.25	0.1667	0.3958	0.1667	0.3079	0.9033	0	1	0.2956	1
VC0190	CDS	NC_002505	VqmR	sRNA	NC_002506	48	2.70318e-07	1.20031e-05	2	+	195853	195892	1031539	1031577	+	40	39	194287	196557	1031474	1031589	0.2917	0.1458	0.3125	0.1667	0.7728	0.6761	0.0336	1	0.24	1
VC2202:VC2206	IGR	NC_002505	Vcr079	sRNA	NC_002505	48	2.45914e-81	1.0508e-78	2	-	2349193	2349234	2347181	2347215	-	41	36	2349078	2349639	2347171	2347312	0.4583	0.1042	0.5208	0.1667	0.9452	0.741	0.6835	1	0.1321	1
VCA1048	CDS	NC_002506	Spot42	sRNA	NC_002505	48	3.20742e-09	1.8408e-07	2	+	998835	998860	106115	106178	+	25	64	998804	998866	106086	106183	0.2083	0.0625	0.2708	0.0625	0.0327	0.3559	0	0.0396	0.0917	0.9817
VC2116	CDS	NC_002505	GcvB	sRNA	NC_002505	48	5.19844e-26	8.00038e-24	2	-	2273278	2273316	954762	954804	-	39	43	2272709	2273354	954718	954882	0.3333	0.0417	0.3958	0.0417	0.0267	0.5769	0	0.5512	0.1961	1
VC0249	CDS	NC_002505	Vcr092	sRNA	NC_002506	48	8.15284e-16	7.86567e-14	2	+	255416	255449	100633	100674	+	33	43	254832	255966	100559	100684	0.1458	0.125	0.2083	0.375	0.4917	0.597	0.0558	0.8572	0.008	1
VC0767	CDS	NC_002505	VC0768	CDS	NC_002505	48	4.14388e-81	1.76494e-78	2	+	820582	820626	822273	822304	+	44	32	819992	821438	821521	823121	0.2292	0.0833	0.2917	0.0833	0.4178	0.4409	0	0.9707	0	0.9871
VC2380	CDS	NC_002505	TfoR	sRNA	NC_002505	48	9.31681e-21	1.161e-18	2	+	2545113	2545142	2236646	2236698	+	30	53	2544978	2545581	2236607	2236709	0.1667	0.0625	0.1667	0.0625	0.1849	0.5213	0.0126	0.6453	0.2231	1
Vssrna24	sRNA	NC_002505	VC1364	3UTR	NC_002505	48	5.82502e-10	3.62506e-08	2	+	106496	106539	1453599	1453633	-	44	35	106480	106550	1453592	1453645	0.3333	0.125	0.4375	0.2917	1	1	0	1	1	1
VC1914	CDS	NC_002505	VadR	sRNA	NC_002506	48	3.52705e-06	0.000126349	2	-	2063389	2063431	3244	3279	+	43	36	2063274	2063546	3208	3285	0.3125	0.1042	0.4583	0.125	0.4894	0.9305	0	0.9029	0.0723	1
VC1848	CDS	NC_002505	VC1846	CDS	NC_002505	48	1.36398e-66	4.92116e-64	2	-	1987957	1988029	1986226	1986271	-	73	46	1987339	1988666	1985918	1986622	0.3542	0.1042	0.4583	0.1458	0.5063	0.487	0	0.9543	0	1
VC1343	CDS	NC_002505	Vcr101	sRNA	NC_002506	48	5.62202e-62	1.90506e-59	2	-	1430983	1431011	642208	642258	-	28	51	1430212	1431066	642202	642276	0.2917	0.0417	0.3333	0.0417	0.0513	0.2248	0	0.7486	0	1
VC1442	CDS	NC_002505	Vcr017	sRNA	NC_002505	48	2.36434e-07	1.0601e-05	2	-	1539487	1539524	350282	350317	-	38	36	1538179	1539695	350275	350365	0.3125	0.1042	0.3542	0.1458	0.0511	0.5437	0	0.9637	0.0217	1
VC1319	CDS	NC_002505	Vcr229	sRNA	NC_002506	48	9.1823e-08	4.38262e-06	2	-	1402951	1402982	897610	897684	+	32	75	1402521	1403352	897527	897724	0.25	0.0625	0.375	0.125	0.5261	0.7864	0.2231	0.8517	0	0.9899
VC1972	CDS	NC_002505	VqmR	sRNA	NC_002506	48	9.06082e-11	6.04063e-09	2	-	2124196	2124236	1031523	1031562	+	41	40	2123483	2124325	1031438	1031589	0.2708	0.1458	0.2708	0.1458	0.063	0.8272	0	0.7776	0	1
VCA0886	CDS	NC_002506	Spot42	sRNA	NC_002505	48	0.000121477	0.00280667	2	-	839914	839950	106135	106174	+	37	40	838951	840178	106080	106185	0.2917	0.1458	0.4583	0.25	0.1722	0.8979	0	0.979	0.0367	1
VCA0848	CDS	NC_002506	FarS	sRNA	NC_002505	47	1.22631e-30	2.22758e-28	2	-	790746	790781	2266023	2266073	-	36	51	790425	790937	2266016	2266102	0.2979	0.1064	0.3191	0.1064	0.1554	0.5192	0	0.4827	0.2735	1
VC2428	CDS	NC_002505	VadR	sRNA	NC_002506	47	7.9181e-22	1.03495e-19	2	+	2602468	2602507	3241	3280	+	40	40	2602283	2602741	3205	3286	0.2979	0.0638	0.3191	0.1277	0.4404	0.4709	0.1378	0.7568	0.0361	1
VC1556	CDS	NC_002505	VqmR	sRNA	NC_002506	47	1.68212e-23	2.36125e-21	2	-	1667959	1668000	1031543	1031580	+	42	38	1667679	1668058	1031478	1031589	0.4043	0.1489	0.7447	0.1915	0.077	0.9457	0	0.8508	0.2667	1
VC1193	CDS	NC_002505	Vcr214	sRNA	NC_002505	47	5.90695e-12	4.31951e-10	2	-	1266555	1266595	2376099	2376137	+	41	39	1266421	1266615	2376023	2376143	0.2766	0.0851	0.3617	0.0851	0.2013	0.9556	0	0.8832	0	1
VC1076:VC1080	IGR	NC_002505	Spot42	sRNA	NC_002505	47	9.79263e-15	8.77541e-13	2	+	1146013	1146053	106135	106171	+	41	37	1145977	1146433	106080	106185	0.1702	0.1277	0.1915	0.1277	0.2727	0.5393	0.2332	0.471	0.0367	1
VC2138	CDS	NC_002505	Vcr043	sRNA	NC_002505	47	0.0019957	0.0265398	2	-	2293092	2293129	1114684	1114731	+	38	48	2292969	2293379	1114613	1114749	0.4681	0.0426	0.5106	0.0426	0.7992	0.8891	0.1	1	0.1447	1
VC0087	CDS	NC_002505	FarS	sRNA	NC_002505	47	5.3896e-10	3.36288e-08	2	+	85372	85408	2266024	2266059	-	37	36	85058	85485	2266016	2266132	0.234	0.1277	0.5957	0.1277	0.9676	0.9434	0.0948	1	0.0171	1
VC0075	CDS	NC_002505	TfoR	sRNA	NC_002505	47	3.91301e-06	0.000138752	2	-	75667	75706	2236651	2236688	+	40	38	75290	76138	2236598	2236709	0.3191	0.0638	0.4894	0.0638	0.5478	0.8486	0.0169	0.9729	0.1538	1
VCA0166:VCA0176	IGR	NC_002506	TfoR	sRNA	NC_002505	47	2.00456e-10	1.29839e-08	2	+	185382	185421	2236666	2236700	+	40	35	184802	190351	2236608	2236709	0.4255	0.0851	0.4681	0.0851	0.0941	0.6768	0.0184	0.6979	0.2308	1
VC0763	CDS	NC_002505	CarZ	sRNA	NC_002505	47	1.45848e-62	4.97434e-60	2	+	815718	815760	2553982	2554016	-	43	34	815466	816838	2553976	2554047	0.2766	0.1277	0.3191	0.1489	0.1555	0.9358	0	0.8821	0	1
VC2244	CDS	NC_002505	Qrr1	sRNA	NC_002505	47	9.64098e-18	1.04009e-15	2	-	2396879	2396917	1089973	1090007	-	38	36	2396737	2397646	1089964	1090042	0.4255	0.1489	0.5319	0.1702	0.8319	0.5401	0.0323	0.9802	0.1702	1
VC2248	CDS	NC_002505	Qrr2	sRNA	NC_002506	47	2.72172e-38	6.10898e-36	2	-	2403587	2403627	48513	48548	+	41	35	2403495	2403637	48473	48555	0.2128	0.0426	0.3404	0.0426	0.502	0.9557	0.4391	0.6193	0.506	1
VC0328	CDS	NC_002505	VC0329	CDS	NC_002505	47	8.33066e-48	2.24036e-45	2	+	342897	342937	345747	345787	+	42	41	340356	344253	344707	348538	0.2128	0.0426	0.2979	0.0426	0.6369	0.2956	0	0.9637	0.0483	0.9593
VCA0287	CDS	NC_002506	VrrA	sRNA	NC_002505	47	4.22676e-09	2.39227e-07	2	+	308178	308221	1878771	1878812	+	43	42	306437	308502	1878719	1878824	0.2766	0.0638	0.3191	0.1277	0.8965	0.627	0	1	0.2518	1
VCA0534	CDS	NC_002506	TfoR	sRNA	NC_002505	46	2.90239e-18	3.22137e-16	2	-	472354	472392	2236653	2236689	+	39	37	472229	472525	2236592	2236710	0.5652	0.1087	0.9348	0.1087	0.2083	0.8523	0	0.3941	0.1077	1
VC1913	CDS	NC_002505	VC1912	CDS	NC_002505	46	1.12139e-81	4.81531e-79	2	-	2062969	2063012	2061854	2061892	-	44	39	2062828	2063135	2061599	2062181	0.4783	0.0652	0.587	0.087	0.4954	0.7898	0	0.9964	0.5423	1
VC1727	CDS	NC_002505	VC1726	CDS	NC_002505	46	6.67834e-83	2.91551e-80	2	-	1865985	1866061	1864281	1864319	-	77	38	1865354	1866698	1863777	1865165	0.3261	0.0652	0.5652	0.0652	0.4646	0.6963	0	0.9827	0.1142	1
VC1984	CDS	NC_002505	TfoR	sRNA	NC_002505	46	2.2471e-16	2.24484e-14	2	-	2136881	2136916	2236653	2236688	+	36	36	2135932	2137057	2236598	2236709	0.1739	0.0435	0.1957	0.087	0.1169	0.849	0	0.9459	0.1538	1
VCA0165	CDS	NC_002506	Vcr227	sRNA	NC_002506	46	1.64386e-18	1.852e-16	2	+	183863	183903	479978	480015	+	42	37	182975	184156	479956	480025	0.3043	0.087	0.3696	0.087	0.9494	0.3127	0.5141	1	0	1
VC2576	CDS	NC_002505	Qrr1	sRNA	NC_002505	46	1.05787e-11	7.59585e-10	2	-	2754820	2754860	1089971	1090007	-	41	37	2754661	2755603	1089963	1090053	0.7609	0.087	0.8696	0.087	0.578	0.5412	0	0.6972	0.0532	1
VC2085	CDS	NC_002505	VC2086	CDS	NC_002505	46	1.64395e-35	3.42843e-33	2	-	2244667	2244703	2246238	2246276	-	37	39	2244089	2245320	2245314	2246638	0.3261	0.087	0.6304	0.087	0.4909	0.2843	0	0.9863	0	1
VC0244	CDS	NC_002505	VC0242	CDS	NC_002505	46	2.84463e-18	3.1586e-16	2	+	250980	251016	248799	248835	+	37	37	250436	251516	247921	249327	0.2826	0.1087	0.3043	0.1087	0.5084	0.6256	0	0.9619	0	1
VC0706	CDS	NC_002505	Vcr046	sRNA	NC_002505	46	0.00431183	0.0451699	2	-	756359	756399	1199334	1199371	+	41	37	756202	756603	1199147	1199384	0.3478	0.1087	0.3696	0.1739	0.6441	0.9744	0	1	0.4979	1
VC0493	CDS	NC_002505	GcvB	sRNA	NC_002505	46	5.39372e-05	0.00140887	2	-	527555	527587	954745	954787	-	34	44	526898	527918	954718	954884	0.2826	0.0217	0.3478	0.0217	0.4174	0.6596	0.0023	1	0.1863	1
VC1256	5UTR	NC_002505	RyhB	sRNA	NC_002505	46	8.23906e-67	2.98495e-64	2	-	1328718	1328755	102617	102651	+	38	35	1328210	1328807	102559	102673	0.3696	0.0217	0.5	0.0217	0	0.9002	0	0.2009	0.4747	1
VC0595	3UTR	NC_002505	VrrA	sRNA	NC_002505	46	4.30713e-38	9.61804e-36	2	-	622289	622327	1878772	1878807	+	39	35	622269	622759	1878685	1878823	0.3696	0.0435	0.4348	0.0435	1	0.8835	0.5372	1	0.0072	1
VC0734	CDS	NC_002505	Vcr001	sRNA	NC_002505	46	9.90145e-57	3.08023e-54	2	+	789070	789107	21904	21939	+	38	37	788994	789395	21900	21941	0.3696	0.0652	0.8696	0.0652	0.0948	0.069	0.0269	0.2671	0	1
VCA0975	CDS	NC_002506	Qrr3	sRNA	NC_002506	46	6.50012e-09	3.5822e-07	2	-	923922	923978	772298	772333	+	57	36	922396	924187	772268	772365	0.3696	0.0435	0.587	0.0435	0.1001	0.703	0	0.7466	0.0935	1
VCr016:VCr017	IGR	NC_002505	VCt012:VCr008	IGR	NC_002505	46	5.53773e-44	1.39743e-41	2	-	2676429	2676464	326065	326098	+	35	34	2676401	2676471	326013	326104	0.3043	0.1087	0.4565	0.1304	0.4434	0.6699	0.1111	0.6667	0.3741	0.6923
VC0152	CDS	NC_002505	TfoR	sRNA	NC_002505	46	0.00142664	0.0207732	2	+	142992	143033	2236657	2236691	+	42	35	142742	143439	2236597	2236710	0.2826	0.1087	0.4565	0.1087	0.4044	0.6075	0	1	0.1462	1
VC2397	CDS	NC_002505	VcdRP	sRNA	NC_002505	46	5.40704e-30	9.61509e-28	2	-	2565541	2565582	2433396	2433431	-	42	36	2565049	2566182	2433386	2433475	0.3043	0.0435	0.3696	0.0435	0.5869	0.8542	0.051	0.9983	0.7115	1
VC2698	CDS	NC_002505	VC2699	CDS	NC_002505	46	8.01717e-21	1.00334e-18	2	+	2865540	2865579	2867467	2867507	+	41	41	2864848	2866409	2866476	2867982	0.3043	0.087	0.3913	0.1522	0.4281	0.7116	0	1	0	1
VC0635	CDS	NC_002505	VrrA	sRNA	NC_002505	46	9.73973e-20	1.15806e-17	2	-	677224	677260	1878757	1878807	+	37	52	676979	677290	1878709	1878823	0.3913	0.0217	0.4783	0.0217	0.1011	0.8882	0	0.9291	0.1799	1
VCA0860	CDS	NC_002506	Qrr3	sRNA	NC_002506	46	9.57527e-20	1.14005e-17	2	+	809544	809586	772303	772338	+	43	36	809210	810479	772277	772365	0.413	0.0652	0.6304	0.0652	0.1529	0.4204	0	0.584	0.1776	1
VC1464:VC1470	IGR	NC_002505	TfoR	sRNA	NC_002505	45	0.000198985	0.00426178	2	+	1574261	1574302	2236660	2236693	+	42	34	1573619	1574609	2236592	2236709	0.4444	0.1111	0.6667	0.1556	0.2325	0.6287	0.0506	0.3143	0.1077	1
VC2399	CDS	NC_002505	Vcr001	sRNA	NC_002505	45	5.61081e-42	1.37225e-39	2	-	2567679	2567711	21903	21938	+	33	36	2567645	2567817	21894	21941	0.2444	0.0444	0.3111	0.0444	0.8082	0.9172	0.6317	0.8517	0	1
VCA0194	CDS	NC_002506	TfoR	sRNA	NC_002505	45	5.86726e-05	0.00151116	2	-	211803	211835	2236655	2236704	+	34	51	211115	211952	2236608	2236709	0.2222	0.0222	0.2667	0.0222	0.1573	0.9728	0	0.9739	0.2308	1
VC2744	CDS	NC_002505	FarS	sRNA	NC_002505	45	0.000135169	0.00307486	2	-	2917554	2917594	2266022	2266061	-	41	40	2916956	2918068	2266014	2266136	0.3556	0	0.5778	0	0.5689	0.6213	0.2881	0.8961	0	1
VCA0283	CDS	NC_002506	VqmR	sRNA	NC_002506	45	6.26631e-09	3.46136e-07	2	+	303078	303116	1031538	1031579	+	39	42	302926	304141	1031474	1031589	0.4	0.1111	0.4444	0.1333	0.1556	0.6649	0	0.9935	0.24	1
VCA0218:Vcr096	IGR	NC_002506	Spot42	sRNA	NC_002505	45	0.000104695	0.00247371	2	-	241791	241826	106138	106178	+	36	41	236990	242011	106080	106184	0.2889	0.1778	0.3556	0.1778	0.3035	0.9337	0.2724	0.9832	0.0367	0.9908
VCt004:VCr005	IGR	NC_002505	VCt049:VCr014	IGR	NC_002505	45	1.05938e-29	1.8586e-27	2	+	152856	152887	764597	764631	+	32	35	152739	153012	764458	764703	0.2889	0.0889	0.3111	0.0889	0.5187	0.496	0	0.9545	0.0105	0.8671
VCA0517	CDS	NC_002506	VCA0516	CDS	NC_002506	45	6.34259e-55	1.8987e-52	2	-	447298	447337	445784	445818	-	39	34	446891	447854	445113	446617	0.3333	0.0889	0.3556	0.0889	0.599	0.623	0.0157	1	0.1642	1
VC2567:VC2570	IGR	NC_002505	FarS	sRNA	NC_002505	45	4.1009e-14	3.50695e-12	2	-	2750461	2750500	2266024	2266059	-	39	36	2749624	2750796	2266016	2266105	0.2444	0.0667	0.2667	0.0667	0.2996	0.6418	0.0487	0.9273	0.2479	1
VC2277	CDS	NC_002505	VadR	sRNA	NC_002506	45	1.4909e-18	1.6811e-16	2	-	2431562	2431608	3242	3275	+	47	34	2431402	2431872	3208	3285	0.2667	0.0667	0.7111	0.1333	0.6116	0.879	0	0.9569	0.0723	1
VC2060	CDS	NC_002505	Vcr001	sRNA	NC_002505	45	5.26601e-17	5.44342e-15	2	-	2214803	2214845	21904	21939	+	43	36	2214649	2215444	21898	21940	0.5111	0.0667	0.6667	0.0667	0.869	0.9478	0.2382	1	0	0.975
VC0026	CDS	NC_002505	Vcr229	sRNA	NC_002506	45	0.000111692	0.00261613	2	-	22993	23048	897618	897695	+	56	77	21881	23104	897527	897724	0.3778	0.1556	0.4	0.4	0.0155	0.8437	0	1	0	0.9899
VC2653	CDS	NC_002505	VrrA	sRNA	NC_002505	45	2.55485e-16	2.54646e-14	2	-	2824721	2824754	1878769	1878807	+	34	39	2824657	2824815	1878683	1878823	0.1333	0.0444	0.2	0.0444	0.037	0.886	0	0.1746	0	1
VC1906	CDS	NC_002505	TfoR	sRNA	NC_002505	45	2.39667e-05	0.000701592	2	-	2057612	2057650	2236660	2236700	+	39	41	2056702	2057904	2236588	2236709	0.2889	0.0889	0.4	0.1778	0.2347	0.9393	0	0.9958	0.0769	1
VC0720	CDS	NC_002505	TfoR	sRNA	NC_002505	45	3.05834e-07	1.34842e-05	2	+	773283	773325	2236655	2236694	+	43	39	772965	774279	2236592	2236710	0.2	0.1111	0.2444	0.1111	0.2668	0.5944	0	1	0.1077	1
VC1102	CDS	NC_002505	VC1101	CDS	NC_002505	45	1.84006e-83	8.07336e-81	2	+	1172358	1172398	1170851	1170894	+	41	44	1171852	1172741	1170641	1171463	0.2889	0.0889	0.3333	0.0889	0.6493	0.1365	0.0936	0.998	0	0.771
VC2734	CDS	NC_002505	VadR	sRNA	NC_002506	45	9.03373e-12	6.51506e-10	2	-	2908008	2908054	3247	3280	+	47	34	2907271	2908252	3205	3285	0.4222	0.0889	0.6222	0.1556	0.1678	0.9398	0	0.9716	0.0361	1
VCA0751:VCAt2	IGR	NC_002506	VCA0751	CDS	NC_002506	45	1.35379e-72	5.22248e-70	2	-	698155	698203	696210	696244	-	49	36	697070	699460	695545	696755	0.3556	0.1111	0.4444	0.1111	0.5008	0.3902	0.0363	0.8868	0	1
VC0366	CDS	NC_002505	RyhB	sRNA	NC_002505	45	2.86652e-51	8.23299e-49	2	+	384177	384220	102630	102665	+	44	35	384101	384309	102547	102674	0.3333	0.0222	0.5333	0.0222	0.0746	0.8033	0	0.3152	0.4194	1
VC0245	CDS	NC_002505	VC0246	CDS	NC_002505	45	5.72878e-32	1.08345e-29	2	+	251908	251947	253402	253435	+	39	34	251539	252556	253029	253646	0.3111	0.0444	0.3556	0.0667	0.2815	0.6093	0	0.7196	0.1398	0.9169
VC2252	CDS	NC_002505	VqmR	sRNA	NC_002506	45	0.00143111	0.0208252	2	-	2406480	2406519	1031538	1031575	+	40	37	2406083	2408542	1031478	1031588	0.2222	0.0444	0.4	0.0667	0.8468	0.9116	0	1	0.2667	1
VC0366	5UTR	NC_002505	Qrr2	sRNA	NC_002506	45	2.37421e-10	1.52799e-08	2	+	384140	384181	48507	48541	+	41	35	384101	384341	48476	48555	0.3111	0.0889	0.4222	0.1111	0	0.713	0	0.4022	0.5241	1
VC0250	CDS	NC_002505	VC0247	CDS	NC_002505	45	5.18816e-22	6.86002e-20	2	+	256598	256649	254201	254237	+	52	37	256167	257305	253688	254492	0.3111	0.0667	0.3556	0.0667	0.4203	0.6752	0	1	0.0454	1
VC0200	CDS	NC_002505	MicV	sRNA	NC_002505	45	6.41573e-15	5.81897e-13	2	+	207856	207898	2812104	2812134	-	43	31	207652	208636	2812095	2812162	0.2	0.0667	0.3111	0.1333	0.6797	0.8653	0.5654	1	0	1
VC1067	CDS	NC_002505	Qrr1	sRNA	NC_002505	45	4.10812e-19	4.75085e-17	2	+	1133299	1133334	1089974	1090009	-	36	36	1133273	1133528	1089963	1090051	0.2889	0.0667	0.3556	0.0667	0.0477	0.896	0.0183	0.1408	0.0745	1
VCA0011:VCA0023	IGR	NC_002506	TfoR	sRNA	NC_002505	45	1.77432e-14	1.56117e-12	2	-	23252	23291	2236662	2236701	+	40	40	15594	26748	2236594	2236709	0.1556	0.0444	0.2	0.0444	0.2916	0.9472	0.0753	0.7654	0.1231	1
VCA0677	CDS	NC_002506	RyhB	sRNA	NC_002505	44	1.72069e-53	5.05849e-51	2	+	612477	612513	102621	102661	+	37	41	612222	612558	102517	102672	0.4773	0.0682	0.5227	0.1364	0.8656	0.7586	0.0117	0.9971	0.2811	0.9954
VC0840	CDS	NC_002505	VadR	sRNA	NC_002506	44	1.97616e-19	2.32433e-17	2	+	901718	901754	3245	3280	+	37	36	901469	902610	3220	3285	0.2727	0.0682	0.3864	0.0682	0.1383	0.5227	0	0.5936	0.2169	1
VC1832	CDS	NC_002505	FarS	sRNA	NC_002505	44	5.89249e-17	6.07662e-15	2	+	1974062	1974087	2266018	2266071	-	26	54	1973962	1974139	2266016	2266122	0.1591	0.0455	0.1591	0.0455	0.3107	0.994	0.0927	0.4021	0.1026	1
VCA0571	CDS	NC_002506	VcdRP	sRNA	NC_002505	44	1.51079e-33	2.98665e-31	2	-	508797	508819	2433388	2433434	-	24	47	508620	508824	2433386	2433442	0.1136	0.0227	0.1136	0.0227	0.4969	0.8446	0.4256	0.9582	0.8197	1
VCA0944	CDS	NC_002506	VCA0945	CDS	NC_002506	44	7.30887e-60	2.40209e-57	2	-	895131	895169	896774	896815	-	39	42	894350	895941	895961	897239	0.3409	0.0682	0.3864	0.0682	0.5094	0.3388	0	1	0	1
VC0258	CDS	NC_002505	VC0255	CDS	NC_002505	44	5.88172e-80	2.47691e-77	2	+	263831	263886	262163	262196	+	56	34	263545	264441	262025	262290	0.2955	0.0909	0.4773	0.1364	0.5835	0.2935	0.1564	1	0	0.8688
VCA0728	CDS	NC_002506	Qrr3	sRNA	NC_002506	44	3.57748e-19	4.15002e-17	2	-	674088	674127	772295	772330	+	40	36	672711	674497	772266	772370	0.2727	0.0682	0.3636	0.0682	0.3041	0.6695	0.1156	0.9383	0.0748	1
VCA0567	CDS	NC_002506	Qrr4	sRNA	NC_002506	44	3.83822e-30	6.86729e-28	2	+	506097	506133	908211	908246	-	37	36	505598	506313	908201	908299	0.2273	0.0682	0.2955	0.0682	0.8454	0.9071	0.2438	1	0.0667	1
VC1279	CDS	NC_002505	Vcr017	sRNA	NC_002505	44	6.75987e-08	3.2863e-06	2	+	1354164	1354203	350282	350316	-	39	36	1353753	1354911	350275	350364	0.3182	0	0.3409	0	0.371	0.9244	0.0937	0.8076	0.0326	1
VC1837	CDS	NC_002505	Vcr001	sRNA	NC_002505	44	6.67023e-07	2.77594e-05	2	-	1978941	1978981	21905	21939	+	41	36	1978570	1979317	21901	21940	0.3182	0	0.4318	0	0.5757	0.9585	0.2243	0.9224	0	0.975
VCA0210:VCA0212	IGR	NC_002506	Qrr2	sRNA	NC_002506	44	1.71046e-31	3.17979e-29	2	+	227288	227315	48514	48549	+	29	36	227190	227325	48473	48555	0.5909	0.0682	0.6591	0.0682	0.0502	0.7536	0	0.0549	0.506	1
VC0821	CDS	NC_002505	Vcr001	sRNA	NC_002505	44	0.00127535	0.0190543	2	+	881931	881976	21904	21939	+	45	36	880209	883143	21898	21941	0.4318	0.0455	0.4318	0.0455	0.4017	0.0722	0.0176	0.6554	0	1
VC0523	CDS	NC_002505	TfoR	sRNA	NC_002505	44	2.16376e-05	0.000643326	2	-	557406	557442	2236660	2236696	+	37	38	557204	557832	2236604	2236710	0.2955	0.1136	0.3636	0.1136	0.6658	0.9101	0	0.9888	0.2	1
VC0108	CDS	NC_002505	Vcr017	sRNA	NC_002505	44	2.19784e-09	1.28791e-07	2	+	104603	104639	350279	350316	-	36	38	104160	106110	350275	350349	0.3182	0.0227	0.3409	0.0455	0.5494	0.9597	0.3787	1	0.1957	1
VC0828	CDS	NC_002505	VrrA	sRNA	NC_002505	44	1.10014e-06	4.37744e-05	2	+	890439	890475	1878784	1878820	+	37	37	890266	890989	1878734	1878824	0.3182	0.0227	0.3864	0.0227	0.0382	0.7209	0	0.8012	0.3597	1
VC0722	CDS	NC_002505	Vcr079	sRNA	NC_002505	44	1.46748e-82	6.3746e-80	2	-	775914	775957	2347177	2347211	-	44	35	775908	776006	2347173	2347222	0.2045	0.0227	0.3409	0.0455	0.6224	0.7693	0.564	0.6264	0.6981	1
VC2060	CDS	NC_002505	Qrr3	sRNA	NC_002506	44	4.56475e-08	2.26927e-06	2	-	2215380	2215423	772305	772340	+	44	36	2214656	2215620	772277	772366	0.3864	0.0227	0.7955	0.0227	0.301	0.7625	0.065	1	0.1776	1
VC0515:VC0521	IGR	NC_002505	VqmR	sRNA	NC_002506	44	2.91626e-24	4.19482e-22	2	+	550328	550379	1031534	1031569	+	52	36	549860	554040	1031475	1031588	0.2727	0.0909	0.4091	0.1364	0.268	0.6394	0.1879	0.8324	0.2467	1
VC2703	CDS	NC_002505	Vcr001	sRNA	NC_002505	44	1.09374e-38	2.48044e-36	2	-	2874957	2874999	21903	21938	+	43	36	2874621	2876275	21897	21940	0.3636	0.0682	1.0682	0.0682	0.8521	0.9318	0.0968	1	0	0.975
VC0296	CDS	NC_002505	TfoR	sRNA	NC_002505	44	1.28191e-13	1.05924e-11	2	-	303809	303847	2236666	2236705	+	39	39	303754	304270	2236608	2236710	0.3409	0.0455	0.3864	0.0455	0.9169	0.9745	0	1	0.2308	1
VCA0239:VCA0247	IGR	NC_002506	TfoR	sRNA	NC_002505	44	3.34655e-23	4.64047e-21	2	+	261633	261672	2236661	2236696	+	39	36	261284	263777	2236592	2236709	0.25	0.0682	0.3864	0.0909	0.0616	0.6351	0	0.408	0.1077	1
VC0175	5UTR	NC_002505	Vcr220	sRNA	NC_002505	44	2.10928e-48	5.69585e-46	2	-	177012	177045	2653967	2654003	+	34	37	175414	177191	2653919	2654007	0.2045	0.1136	0.2273	0.1364	0	0.9687	0	0.9556	0.3481	1
VC1365	CDS	NC_002505	Spot42	sRNA	NC_002505	44	1.46425e-16	1.48028e-14	2	+	1455150	1455186	106134	106173	+	37	40	1454789	1455460	106079	106183	0.1591	0.1136	0.1591	0.1364	0.5995	0.529	0.0611	0.9715	0.0275	0.9817
VC2491	CDS	NC_002505	GcvB	sRNA	NC_002505	44	3.22996e-20	3.91869e-18	2	+	2671940	2671977	954734	954770	-	37	37	2671784	2672605	954717	954866	0.3409	0.0682	0.3636	0.0682	0.1272	0.923	0	0.703	0.2745	1
VCA0763	CDS	NC_002506	VqmR	sRNA	NC_002506	43	1.07264e-07	5.05512e-06	2	-	708061	708105	1031539	1031574	+	45	35	706924	708348	1031480	1031589	0.3488	0.0698	0.3953	0.1163	0.0792	0.9039	0	0.7648	0.28	1
VC1950	CDS	NC_002505	Vcr227	sRNA	NC_002506	43	1.66719e-09	9.88676e-08	2	-	2102420	2102457	479982	480018	+	38	37	2101504	2102626	479957	480023	0.2093	0.1163	0.3721	0.1395	0.1533	0.9242	0.0691	0.5276	0	1
VCt049:VCr014	IGR	NC_002505	VCt004:VCr005	IGR	NC_002505	43	1.11791e-27	1.83243e-25	2	+	764555	764592	152899	152935	+	38	37	764458	764704	152748	153024	0.1395	0.0233	0.2093	0.0233	0.4793	0.5598	0.0105	0.8706	0.0315	0.9965
VC2264	CDS	NC_002505	Spot42	sRNA	NC_002505	43	2.49424e-12	1.88118e-10	2	+	2420560	2420597	106138	106179	+	38	42	2420487	2420690	106080	106183	0.4419	0.1395	0.5116	0.2093	0.7615	0.5709	0.4939	0.9855	0.0367	0.9817
VC2436	CDS	NC_002505	TfoR	sRNA	NC_002505	43	8.52473e-07	3.47215e-05	2	+	2611197	2611265	2236658	2236697	+	69	40	2610572	2611561	2236589	2236709	0.2558	0.0698	0.3023	0.1163	0.5435	0.6157	0.0167	0.7682	0.0846	1
VC2028	3UTR	NC_002505	Vcr227	sRNA	NC_002506	43	7.42563e-19	8.48254e-17	2	-	2179720	2179753	479977	480014	+	34	39	2179683	2179945	479951	480023	0.2558	0.0465	0.3023	0.0465	1	0.8687	0.9366	1	0	1
VC2686	CDS	NC_002505	Vcr227	sRNA	NC_002506	43	8.70297e-07	3.5387e-05	2	-	2855281	2855324	479983	480018	+	43	36	2855185	2855398	479960	480023	0.4419	0.0698	0.6744	0.093	0.3999	0.9238	0	0.7975	0.0308	1
VC1509	CDS	NC_002505	Spot42	sRNA	NC_002505	43	1.2322e-10	8.1238e-09	2	-	1622492	1622528	106144	106181	+	38	38	1622135	1622749	106128	106183	0.3023	0.1628	0.3953	0.2558	0.3585	0.9635	0.0282	0.8164	0.4771	0.9817
VCA0645	CDS	NC_002506	Spot42	sRNA	NC_002505	43	1.30291e-26	2.05467e-24	2	-	580657	580687	106139	106175	+	31	37	580645	580706	106124	106183	0.2791	0.2791	0.2791	0.2791	0.2996	0.9087	0.1711	0.3316	0.4404	0.9817
VCr020:VCt088	IGR	NC_002505	VCt001:VCr002	IGR	NC_002505	43	2.6069e-29	4.51616e-27	2	-	2931161	2931198	55600	55630	+	38	31	2931046	2931276	55501	55768	0.186	0.0233	0.2558	0.0233	0.5494	0.4663	0.1469	0.951	0.014	0.9476
VC0930	CDS	NC_002505	TfoR	sRNA	NC_002505	43	0.00241669	0.0304415	2	+	993766	993811	2236649	2236693	+	46	44	993553	994960	2236608	2236709	0.2791	0.0465	0.2791	0.0465	0.0638	0.5487	0	0.4636	0.2308	1
VC0106	CDS	NC_002505	Vcr227	sRNA	NC_002506	43	3.65545e-24	5.24369e-22	2	+	102191	102224	479977	480018	+	35	42	102014	102309	479958	480023	0.3721	0.1163	0.6744	0.1395	0.6183	0.2923	0.1299	0.8144	0	1
VCA0015	CDS	NC_002506	VCA0014	CDS	NC_002506	43	7.18692e-58	2.2681e-55	2	+	18037	18076	15933	16007	+	39	75	17119	19562	14828	16935	0.3256	0.0698	0.3488	0.0698	0.4016	0.5151	0	1	0.0083	0.9748
VC2570	CDS	NC_002505	VC2571	CDS	NC_002505	43	7.8268e-12	5.67117e-10	2	-	2751351	2751391	2752482	2752513	-	41	32	2751057	2751498	2752325	2752541	0.3488	0.2558	0.3953	0.4651	0.381	0.0041	0	1	0	0.1935
VC2452	CDS	NC_002505	Vcr017	sRNA	NC_002505	43	9.14941e-24	1.29684e-21	2	-	2633520	2633561	350280	350315	-	42	36	2633441	2634349	350274	350360	0.3023	0.093	0.6744	0.1628	0.6846	0.569	0.0575	0.7443	0.0761	1
VC2514	CDS	NC_002505	TfoR	sRNA	NC_002505	43	1.18302e-10	7.81529e-09	2	-	2702918	2702958	2236671	2236708	+	41	38	2702377	2703650	2236608	2236709	0.3023	0.0465	0.3256	0.0465	0.5797	0.9966	0	1	0.2308	1
Vcr012	sRNA	NC_002505	VqmR	sRNA	NC_002506	43	5.1041e-07	2.16967e-05	2	-	178727	178762	1031514	1031555	+	36	42	178692	178777	1031474	1031589	0.2093	0.0465	0.3488	0.0465	0.5949	0.7771	0	1	0.24	1
VC2528	CDS	NC_002505	VadR	sRNA	NC_002506	43	0.00198136	0.0264169	2	+	2711560	2711597	3242	3277	+	39	36	2711127	2711897	3217	3286	0.3721	0	0.4419	0	0.6461	0.4856	0	1	0.1807	1
VC2450	CDS	NC_002505	VC2451	CDS	NC_002505	43	4.1718e-89	1.89713e-86	2	-	2630221	2630268	2631915	2631947	-	48	33	2629801	2630746	2630848	2632974	0.3256	0.1395	0.6977	0.3256	0.6159	0.493	0	1	0.0293	0.9887
GcvB	sRNA	NC_002505	VC0988	CDS	NC_002505	43	0.000141388	0.00319018	2	-	954812	954860	1053774	1053805	-	49	32	954718	954922	1053248	1053913	0.2558	0.1163	0.3256	0.1628	0.5414	0.0425	0	1	0	0.4035
VC1197	CDS	NC_002505	VadR	sRNA	NC_002506	43	0.00102252	0.0160939	2	-	1269978	1270015	3245	3280	+	38	36	1269482	1270183	3213	3285	0.2791	0.0233	0.3023	0.0233	0.2159	0.9431	0	0.9295	0.1325	1
VC2244	CDS	NC_002505	Qrr3	sRNA	NC_002506	43	2.63562e-14	2.28674e-12	2	-	2396896	2396935	772307	772341	+	41	35	2396718	2397591	772269	772366	0.3023	0.1163	0.4419	0.1163	0.8148	0.7783	0.0897	1	0.1028	1
VC0539	CDS	NC_002505	TfoR	sRNA	NC_002505	43	2.02529e-11	1.42645e-09	2	+	571146	571188	2236664	2236699	+	43	36	570977	571786	2236608	2236709	0.186	0.0465	0.2326	0.0465	0.1776	0.6601	0	0.8801	0.2308	1
VC2357	CDS	NC_002505	Vcr001	sRNA	NC_002505	43	7.7702e-20	9.27668e-18	2	+	2513920	2513962	21903	21938	+	43	36	2513884	2514097	21897	21941	0.3953	0.0698	0.6977	0.093	0.4059	0.0616	0.073	0.9871	0	1
VC2198	CDS	NC_002505	TfoR	sRNA	NC_002505	43	0.000264902	0.00542898	2	-	2345681	2345718	2236664	2236707	+	38	45	2345448	2346049	2236587	2236709	0.1395	0	0.1628	0	0.6891	0.9932	0.1683	1	0.0692	1
VC1844	CDS	NC_002505	VC1846	CDS	NC_002505	43	5.30583e-46	1.39118e-43	2	-	1983868	1983905	1986203	1986237	-	38	35	1982853	1984572	1985918	1986574	0.2093	0.0698	0.3256	0.0698	0.3743	0.542	0	0.9988	0	1
VC0449	3UTR	NC_002505	Vcr017	sRNA	NC_002505	43	1.5352e-28	2.59269e-26	2	-	479171	479209	350296	350330	-	39	35	479105	479313	350275	350364	0.5349	0.0698	0.9535	0.0698	1	0.4019	0.9883	1	0.0326	1
VC0327	CDS	NC_002505	VC0325	CDS	NC_002505	43	5.8894e-38	1.30733e-35	2	+	339913	339956	338581	338619	+	44	38	339733	340112	338279	338966	0.2791	0.0465	0.3256	0.0698	0.5156	0.4843	0	0.9425	0.0528	1
VC2020	CDS	NC_002505	Vcr064	sRNA	NC_002505	43	5.91195e-10	3.67654e-08	2	-	2174297	2174338	1595741	1595775	-	42	35	2174130	2174382	1595729	1595798	0.3488	0.0698	0.3953	0.0698	0.1993	0.3743	0	0.9068	0.0676	1
VC2094	CDS	NC_002505	VadR	sRNA	NC_002506	43	1.56405e-25	2.36811e-23	2	+	2255863	2255892	3242	3282	+	30	41	2255366	2256184	3223	3285	0.2326	0.0465	0.2326	0.0698	0.726	0.4794	0.0453	1	0.253	1
VC1363:VC1365	IGR	NC_002505	FarS	sRNA	NC_002505	43	2.58419e-16	2.57374e-14	2	+	1453954	1453995	2266030	2266067	-	42	38	1453884	1454067	2266016	2266134	0.3023	0.0233	0.4419	0.0233	0.3966	0.8919	0.2618	0.4836	0	1
VC0288	CDS	NC_002505	TfoR	sRNA	NC_002505	43	1.32828e-07	6.17897e-06	2	+	297737	297774	2236657	2236697	+	38	41	296886	298423	2236598	2236709	0.2326	0.0698	0.3953	0.0698	0.4983	0.6098	0.0039	0.8597	0.1538	1
VC2689	CDS	NC_002505	VrrA	sRNA	NC_002505	43	1.10574e-06	4.39908e-05	2	-	2857408	2857447	1878767	1878801	+	40	35	2856839	2857768	1878708	1878823	0.2093	0.0465	0.2791	0.0465	0.3718	0.8409	0.0101	0.9437	0.1727	1
VCA0937:MicX	IGR	NC_002506	Spot42	sRNA	NC_002505	43	0.000176113	0.00384307	2	-	893076	893116	106134	106178	+	41	44	892666	893272	106080	106184	0.5581	0.2791	1.0698	0.2791	0.0479	0.9326	0	0.1479	0.0367	0.9908
VCA1030	CDS	NC_002506	TfoR	sRNA	NC_002505	43	2.25226e-15	2.10621e-13	2	+	979525	979566	2236662	2236700	+	41	39	979424	979632	2236607	2236710	0.4884	0.1163	0.5814	0.1163	0.3262	0.6463	0	0.5896	0.2231	1
VC0224	CDS	NC_002505	TfoR	sRNA	NC_002505	42	2.25066e-23	3.14249e-21	2	-	230665	230697	2236644	2236691	+	34	47	230325	230781	2236606	2236709	0.3571	0.0952	0.5476	0.0952	0.1146	0.8659	0	0.5507	0.2154	1
VC1150	CDS	NC_002505	Vcr001	sRNA	NC_002505	42	2.80516e-20	3.41597e-18	2	-	1222176	1222219	21904	21938	+	44	35	1222005	1222704	21900	21940	0.5238	0.2619	2.119	0.3095	0.7994	0.9351	0	1	0	0.975
VCA0859	3UTR	NC_002506	Vcr214	sRNA	NC_002505	42	6.59374e-57	2.05612e-54	2	-	807966	808010	2376102	2376137	+	45	36	807963	808011	2376057	2376143	0.2619	0.0476	0.5	0.0714	1	0.9576	1	1	0.2544	1
VC2059	CDS	NC_002505	Vcr064	sRNA	NC_002505	42	1.98843e-08	1.03199e-06	2	-	2214541	2214581	1595735	1595769	-	41	35	2214143	2214680	1595729	1595794	0.3571	0	0.4762	0	0.2284	0.463	0	0.9885	0.1216	1
VC1636	CDS	NC_002505	Spot42	sRNA	NC_002505	42	1.3693e-05	0.000429595	2	+	1762493	1762534	106146	106180	+	42	36	1762377	1762702	106134	106184	0.3095	0.2381	0.4048	0.2619	0.4048	0.6402	0.3167	0.4989	0.5321	0.9908
VC0074	CDS	NC_002505	Vcr001	sRNA	NC_002505	42	6.61762e-34	1.32523e-31	2	+	74880	74918	21904	21939	+	40	36	74736	75198	21897	21941	0.4524	0.0476	0.7619	0.0476	0.3527	0.0643	0	1	0	1
VC2517	CDS	NC_002505	VadR	sRNA	NC_002506	42	8.00786e-25	1.17906e-22	2	-	2704253	2704292	3245	3281	+	40	37	2704212	2704689	3222	3285	0.4762	0.119	0.5952	0.3571	0.9625	0.9466	0.2824	1	0.241	1
VCA0545	CDS	NC_002506	Vcr001	sRNA	NC_002505	42	1.76358e-10	1.14855e-08	2	+	482818	482860	21904	21939	+	43	36	481946	483390	21898	21941	0.5238	0.0714	0.619	0.0714	0.5065	0.078	0	0.8106	0	1
VC0492	CDS	NC_002505	VC0491	CDS	NC_002505	42	6.10819e-44	1.53842e-41	2	-	526643	526708	525266	525301	-	66	36	525845	526818	525108	525634	0.2619	0.0714	0.3333	0.1429	0.1254	0.658	0	0.8096	0.0373	1
VC1703:VC1706	IGR	NC_002505	TfoR	sRNA	NC_002505	42	4.48907e-34	9.06594e-32	2	+	1835366	1835408	2236667	2236702	+	43	36	1835275	1835493	2236608	2236709	0.2857	0.0952	0.5714	0.1429	0.1339	0.6837	0.0841	0.1659	0.2308	1
VC1018	3UTR	NC_002505	Qrr4	sRNA	NC_002506	42	5.8963e-37	1.27853e-34	2	+	1089985	1090025	908209	908244	-	41	37	1089948	1090042	908200	908272	0.2143	0.0952	0.2143	0.0952	1	0.9274	1	1	0.3238	1
VC0916	CDS	NC_002505	VadR	sRNA	NC_002506	42	5.06513e-20	6.08878e-18	2	+	978880	978920	3244	3279	+	42	36	978669	979064	3214	3285	0.5238	0.1429	0.6429	0.2381	0.5528	0.5023	0.05	0.84	0.1446	1
VC1608	CDS	NC_002505	TfoR	sRNA	NC_002505	42	6.64444e-12	4.83586e-10	2	+	1723625	1723658	2236651	2236698	+	34	48	1723334	1723698	2236607	2236709	0.119	0.0476	0.119	0.119	0.7008	0.565	0.4222	0.7352	0.2231	1
VCA0805	CDS	NC_002506	TfoR	sRNA	NC_002505	42	0.000118624	0.00275387	2	+	750361	750398	2236653	2236695	+	37	43	748754	750905	2236581	2236709	0.1667	0.0476	0.1905	0.0476	0.7867	0.5806	0	1	0.0231	1
FarS	sRNA	NC_002505	VC0087	3UTR	NC_002505	42	1.15268e-07	5.40318e-06	2	-	2266093	2266126	85402	85432	+	34	32	2266053	2266135	85016	85483	0.381	0.0952	0.4048	0.1429	0.3498	1	0	0.6923	0	1
VC1442	CDS	NC_002505	Vcr001	sRNA	NC_002505	42	1.89347e-15	1.78022e-13	2	-	1539472	1539510	21903	21937	+	39	36	1538466	1539640	21897	21940	0.2619	0.0714	0.4524	0.0714	0.0614	0.9095	0	0.7634	0	0.975
VC0567	CDS	NC_002505	VC0566	CDS	NC_002505	42	1.5107e-70	5.71009e-68	2	-	601315	601360	599726	599761	-	46	35	601138	601598	599593	600259	0.381	0.119	0.4048	0.1667	0.5924	0.9105	0	0.9977	0.5467	1
VC2181	CDS	NC_002505	Vcr229	sRNA	NC_002506	42	3.11611e-14	2.6876e-12	2	+	2326722	2326751	897610	897682	+	30	73	2326273	2326902	897526	897726	0.3571	0.0952	0.381	0.1905	0.7299	0.4172	0	0.9669	0	1
VC2773	CDS	NC_002505	Vcr064	sRNA	NC_002505	42	1.91754e-11	1.35165e-09	2	-	2957814	2957858	1595734	1595769	-	45	35	2957701	2958042	1595729	1595806	0.4524	0.0714	0.7857	0.0952	0.892	0.4643	0.5977	1	0	1
VCA0313	5UTR	NC_002506	VrrA	sRNA	NC_002505	42	0.000569891	0.01015	2	+	323314	323356	1878778	1878811	+	44	34	323265	323683	1878747	1878824	0.3333	0.1905	0.7857	0.1905	0	0.6778	0	0.4534	0.4532	1
Vcr071	sRNA	NC_002505	Vcr227	sRNA	NC_002506	42	4.31598e-28	7.17787e-26	2	+	1953135	1953179	479979	480013	+	45	34	1953080	1953326	479955	480023	0.2857	0.0952	0.4524	0.0952	0.3483	0.3271	0	0.8662	0	1
VCA0922	CDS	NC_002506	Spot42	sRNA	NC_002505	42	4.40263e-11	3.02046e-09	2	+	873841	873884	106145	106180	+	45	36	873782	874465	106125	106184	0.1905	0.2381	0.5	0.2381	0.1866	0.6324	0.0181	1	0.4495	0.9908
VC0594	CDS	NC_002505	VrrA	sRNA	NC_002505	42	2.11384e-13	1.72437e-11	2	-	622038	622078	1878766	1878802	+	42	37	620938	622311	1878709	1878823	0.3095	0	0.5	0	0.1509	0.8508	0	0.9519	0.1799	1
VC2717	CDS	NC_002505	VadR	sRNA	NC_002506	42	4.96407e-07	2.11496e-05	2	-	2892674	2892718	3241	3274	+	45	34	2892533	2893008	3208	3285	0.5	0.1429	0.9048	0.3333	0.5573	0.8723	0	0.841	0.0723	1
VC0360	CDS	NC_002505	Vcr001	sRNA	NC_002505	42	9.56053e-26	1.46106e-23	2	+	379168	379207	21904	21939	+	40	35	379058	379221	21898	21941	0.3571	0.0476	0.3571	0.0476	0.4511	0.081	0.134	0.4809	0	1
VC2577	CDS	NC_002505	VrrA	sRNA	NC_002505	42	2.47584e-13	2.01152e-11	2	-	2755925	2755960	1878766	1878802	+	36	36	2755740	2756038	1878692	1878824	0.1667	0.0714	0.1667	0.0714	0.279	0.8464	0.0184	0.7051	0.0576	1
VCr011:VCr012	IGR	NC_002505	VC1896	CDS	NC_002505	42	1.71318e-60	5.68751e-58	2	+	406703	406744	2043787	2043822	-	43	35	406700	406774	2043785	2043833	0.2143	0.4286	0.3095	0.5714	0.4618	0.0779	0.1111	0.6984	0.0458	0.0797
VCA0007:VCA0009	IGR	NC_002506	VCA0006	CDS	NC_002506	41	3.31216e-78	1.36842e-75	2	+	7157	7214	5190	5225	+	58	35	6626	7972	4796	5595	0.2439	0.0976	1.0732	0.2195	0.4245	0.5276	0.0133	0.9545	0	1
VC0304	CDS	NC_002505	VC0305	CDS	NC_002505	41	1.05703e-68	3.91065e-66	2	-	315514	315578	317023	317055	-	65	33	314840	316344	316453	317618	0.3415	0.0732	0.4146	0.0732	0.5508	0.46	0	1	0.0319	0.9172
VC0305:VC0315	IGR	NC_002505	TfoR	sRNA	NC_002505	41	3.99662e-13	3.20043e-11	2	-	322971	323005	2236658	2236705	+	35	48	318657	323669	2236607	2236709	0.4634	0.0244	0.5854	0.0244	0.5619	0.9769	0.5014	0.9354	0.2231	1
VC2599	CDS	NC_002505	VC2598	CDS	NC_002505	41	1.25626e-54	3.74784e-52	2	-	2767298	2767393	2765534	2765569	-	96	36	2766122	2768412	2765202	2766012	0.2683	0.2195	0.3659	0.2195	0.4748	0.5733	0.0227	0.9517	0	1
VC1189	CDS	NC_002505	VC1189:VC1198	IGR	NC_002505	41	1.50326e-36	3.21698e-34	2	+	1264024	1264062	1265463	1265609	+	39	147	1263628	1264346	1264906	1266833	0.1951	0.1707	0.2195	0.1707	0.5931	0.1877	0	1	0.0933	0.42
VC0099	CDS	NC_002505	TfoR	sRNA	NC_002505	41	1.06265e-05	0.000342794	2	-	98354	98391	2236649	2236689	+	37	41	97864	98756	2236589	2236709	0.4878	0.0244	0.5854	0.1463	0.51	0.855	0.0276	1	0.0846	1
VC1423	CDS	NC_002505	TarB	sRNA	NC_002505	41	1.20436e-45	3.14209e-43	2	+	1521384	1521424	911234	911269	-	41	36	1521294	1521560	911232	911275	0.3171	0	0.5122	0	0.5623	0.9899	0.3856	0.748	0.5172	1
Vcr017	sRNA	NC_002505	VC2469	CDS	NC_002505	41	5.63126e-15	5.11987e-13	2	-	350310	350350	2650222	2650255	+	41	34	350290	350372	2650163	2650881	0.3171	0.1707	0.3171	0.1707	0.6222	0.0299	0	0.837	0	0.4086
VC2714	CDS	NC_002505	TfoR	sRNA	NC_002505	41	1.94316e-19	2.28655e-17	2	-	2888456	2888499	2236645	2236675	+	44	31	2888397	2889051	2236604	2236709	0.1707	0.122	0.3415	0.122	0.9934	0.7433	0.169	1	0.2	1
VC1429	CDS	NC_002505	Qrr2	sRNA	NC_002506	41	1.09217e-26	1.72857e-24	2	+	1527295	1527334	48516	48551	+	40	36	1527239	1527422	48457	48556	0.1951	0.0488	0.2195	0.0488	0.1523	0.7677	0.0402	0.2568	0.4096	1
VCA0678	CDS	NC_002506	VCA0680	CDS	NC_002506	41	2.50942e-50	7.09071e-48	2	+	613762	613800	615899	615930	+	39	33	612567	614958	615560	616228	0.2927	0.0488	0.3659	0.0488	0.4996	0.5456	0.0044	0.965	0	1
VadR	sRNA	NC_002506	Vcr053	sRNA	NC_002505	41	2.21614e-06	8.30339e-05	2	+	3215	3249	1355304	1355343	-	35	39	3202	3261	1355295	1355392	0.3171	0.2927	0.4878	0.3171	0.5701	0.9359	0	0.7108	0.1593	1
VC1013	CDS	NC_002505	VC1011	CDS	NC_002505	41	5.62501e-61	1.87934e-58	2	-	1082131	1082174	1080742	1080775	-	44	34	1081777	1082368	1080406	1081022	0.3415	0.0976	0.4146	0.0976	0.3465	0.3494	0	0.9094	0	0.9251
VC0928	CDS	NC_002505	Spot42	sRNA	NC_002505	41	6.70967e-05	0.00169415	2	+	991106	991143	106134	106170	+	39	37	991020	991873	106090	106183	0.2683	0.1951	0.2927	0.2439	0.0324	0.533	0	0.9276	0.1284	0.9817
VC1658	CDS	NC_002505	Vcr043	sRNA	NC_002505	41	5.93849e-05	0.00152666	2	+	1789584	1789625	1114691	1114730	+	42	39	1789557	1789661	1114627	1114749	0.2927	0	0.3415	0	0.0134	0.6363	0	0.0423	0.2327	1
VC2097	5UTR	NC_002505	VC2098	CDS	NC_002505	41	8.24516e-144	5.49545e-141	2	+	2258480	2258523	2259534	2259557	+	44	24	2258459	2258527	2259523	2259558	0.3902	0	0.4146	0	0	0.5887	0	0	0.5385	0.6968
VC1287	CDS	NC_002505	TfoR	sRNA	NC_002505	41	2.34828e-06	8.75217e-05	2	-	1362755	1362795	2236664	2236701	+	41	38	1362268	1364258	2236608	2236709	0.2927	0.0732	0.4634	0.0732	0.8294	0.9484	0.1353	1	0.2308	1
VC2063	CDS	NC_002505	VcdRP	sRNA	NC_002505	41	4.11261e-06	0.000145299	2	-	2219551	2219591	2433407	2433441	-	41	35	2217658	2219997	2433386	2433516	0.1707	0.0488	0.2195	0.0488	0.1829	0.8241	0	0.986	0.577	1
VC0561	5UTR	NC_002505	VrrA	sRNA	NC_002505	41	6.01059e-13	4.75361e-11	2	+	596209	596250	1878782	1878817	+	43	36	596190	596329	1878725	1878824	0.5122	0.0976	0.7561	0.122	0	0.7031	0	0.1734	0.295	1
VC2060	CDS	NC_002505	VC2062	CDS	NC_002505	41	3.64627e-53	1.06595e-50	2	-	2215295	2215336	2216845	2216878	-	42	34	2214672	2215704	2216467	2217530	0.1951	0.0732	0.1951	0.0976	0.3846	0.6352	0	0.998	0.06	0.9982
VC2676	CDS	NC_002505	Vcr043	sRNA	NC_002505	41	0.000249656	0.00516133	2	-	2843571	2843609	1114679	1114715	+	40	37	2843233	2843853	1114619	1114749	0.1951	0.122	0.3902	0.122	0.5363	0.7836	0.0236	1	0.1824	1
VC2357	CDS	NC_002505	VC0038	CDS	NC_002505	41	1.38436e-53	4.08352e-51	2	+	2513917	2513959	36649	36682	-	44	34	2513884	2514087	36602	36706	0.2927	0.122	0.439	0.1463	0.3952	0.2689	0.073	0.9442	0	0.5509
VC0159	3UTR	NC_002505	Vcr227	sRNA	NC_002506	41	0.00172148	0.0238885	2	-	149840	149873	479977	480015	+	34	39	149786	150032	479953	480023	0.4634	0.0488	0.4878	0.0488	1	0.8739	1	1	0	1
VC1094	CDS	NC_002505	Vcr227	sRNA	NC_002506	41	1.79393e-17	1.90395e-15	2	+	1162479	1162508	479977	480019	+	30	42	1162315	1163022	479954	480023	0.3415	0.0488	0.3415	0.0488	0.2042	0.2953	0.0062	0.732	0	1
VC0994:VC1005	IGR	NC_002505	Qrr1	sRNA	NC_002505	41	1.4979e-27	2.43851e-25	2	-	1061082	1061108	1089973	1090014	-	28	42	1061059	1061123	1089964	1090058	0.2195	0.0732	0.2195	0.122	0.9985	0.4639	0.9957	1	0	1
VC1207	CDS	NC_002505	TfoR	sRNA	NC_002505	41	4.30759e-33	8.40773e-31	2	-	1283447	1283489	2236664	2236698	+	43	35	1283416	1283507	2236604	2236710	0.3171	0.0732	0.561	0.0732	0.2035	0.9229	0.1404	0.2365	0.2	1
VCA0446	CDS	NC_002506	TfoR	sRNA	NC_002505	41	3.73202e-20	4.51735e-18	2	+	400090	400122	2236668	2236705	+	33	38	399823	400134	2236608	2236709	0.2927	0.122	0.3659	0.1707	0.1707	0.6886	0	0.2356	0.2308	1
VC2583	CDS	NC_002505	TfoR	sRNA	NC_002505	41	0.00290934	0.0345795	2	-	2758271	2758311	2236665	2236698	+	41	35	2758050	2758400	2236603	2236709	0.4146	0.0244	0.6098	0.0244	0.3941	0.9257	0	1	0.1923	1
VC2188	CDS	NC_002505	Vssrna24	sRNA	NC_002505	41	1.03679e-05	0.000335275	2	-	2335784	2335826	106502	106537	+	42	36	2334874	2335928	106496	106538	0.2439	0	0.3902	0	0.0094	1	0	0.8086	0.2679	1
VC2695	CDS	NC_002505	TfoR	sRNA	NC_002505	41	7.52586e-14	6.31221e-12	2	+	2862861	2862895	2236644	2236694	+	35	51	2862723	2863053	2236592	2236709	0.3415	0.0488	0.6098	0.0732	0.4356	0.5081	0.0735	0.7668	0.1077	1
VC1114	CDS	NC_002505	Vcr227	sRNA	NC_002506	41	1.50889e-31	2.81908e-29	2	+	1184918	1184941	479982	480019	+	24	38	1184839	1184956	479953	480023	0.4634	0.1463	0.4634	0.1463	0.9927	0.3651	0.8655	1	0	1
VC2708	CDS	NC_002505	Spot42	sRNA	NC_002505	41	2.41764e-13	1.96546e-11	2	+	2880494	2880537	106144	106179	+	43	37	2879874	2880606	106116	106184	0.1951	0.1951	0.3659	0.2439	0.9564	0.6214	0	1	0.367	0.9908
VC1005	CDS	NC_002505	GcvB	sRNA	NC_002505	41	6.45843e-23	8.83395e-21	2	-	1077299	1077341	954776	954811	-	42	36	1076171	1077392	954717	954875	0.2927	0.0244	0.4146	0.0244	0.0156	0.5427	0	0.8672	0.2304	1
VC0306	CDS	NC_002505	Spot42	sRNA	NC_002505	41	0.00121566	0.0183573	2	+	317798	317831	106136	106179	+	33	44	317738	318116	106078	106183	0.2195	0.0976	0.2439	0.0976	0.1802	0.5549	0	1	0.0183	0.9817
VC0168:VC0169	IGR	NC_002505	GcvB	sRNA	NC_002505	41	6.40803e-33	1.24703e-30	2	-	167884	167922	954724	954760	-	39	36	167846	167979	954718	954810	0.1951	0.0732	0.1951	0.0732	0.154	0.7951	0.063	0.1901	0.549	1
VCA0667:VCA0674	IGR	NC_002506	GcvB	sRNA	NC_002505	41	3.89669e-07	1.691e-05	2	-	608058	608095	954750	954796	-	38	47	605433	608633	954718	954882	0.2195	0.1951	0.2439	0.561	0.2447	0.6199	0.0835	0.9807	0.1961	1
VC1579	CDS	NC_002505	VC1577	CDS	NC_002505	41	1.72436e-65	6.12853e-63	2	-	1689095	1689149	1687611	1687641	-	56	31	1688488	1689870	1687369	1688163	0.2683	0.0488	0.6341	0.0488	0.6326	0.7525	0.1683	0.9958	0.1169	1
VC0331	CDS	NC_002505	Qrr1	sRNA	NC_002505	41	3.91262e-28	6.51119e-26	2	+	350219	350245	1089968	1090008	-	27	41	350194	350248	1089964	1090059	0.6585	0.2439	0.7073	0.439	0.972	0.9593	0.9085	0.9753	0	1
VC0244	CDS	NC_002505	Vcr101	sRNA	NC_002506	41	6.11168e-10	3.79264e-08	2	+	250644	250679	642212	642249	-	36	38	250453	251509	642203	642275	0.3902	0.0732	0.5854	0.1707	0.2031	0.8681	0	0.9556	0	1
VCA0904	CDS	NC_002506	Spot42	sRNA	NC_002505	41	1.05088e-08	5.64064e-07	2	-	859384	859418	106139	106178	+	34	40	858257	859573	106109	106183	0.122	0.0732	0.1463	0.122	0.0914	0.9389	0	0.9253	0.3028	0.9817
VCA0728	CDS	NC_002506	VqmR	sRNA	NC_002506	41	1.634e-06	6.27942e-05	2	-	673779	673826	1031533	1031572	+	48	40	672458	674684	1031444	1031589	0.2195	0.0488	0.439	0.0488	0.4463	0.8938	0.0295	1	0.04	1
VC2595	CDS	NC_002505	VC2597	5UTR	NC_002505	41	6.45528e-65	2.27574e-62	2	-	2763492	2763530	2764765	2764799	-	39	35	2763202	2763762	2764455	2764986	0.2195	0.0976	0.3171	0.122	0.5273	0	0.0781	1	0	1
VC2401	CDS	NC_002505	VC2402	CDS	NC_002505	40	1.60377e-70	6.05313e-68	2	-	2570395	2570473	2571686	2571719	-	79	34	2569953	2571036	2571013	2572110	0.275	0.05	0.275	0.075	0.5978	0.4112	0	1	0.0844	1
Vcr026	sRNA	NC_002505	VcdRP	sRNA	NC_002505	40	3.51582e-06	0.000126016	2	-	523035	523070	2433400	2433446	-	36	47	522938	523315	2433386	2433526	0.475	0.125	1.075	0.125	0.6441	0.8075	0.1852	0.8033	0.5443	1
VC0239	CDS	NC_002505	Vcr017	sRNA	NC_002505	40	3.74613e-11	2.58564e-09	2	-	243698	243743	350280	350315	-	45	36	243538	244965	350275	350349	0.35	0.025	1.225	0.025	0.7256	0.5633	0.0107	0.816	0.1957	1
VC2440	CDS	NC_002505	VadR	sRNA	NC_002506	40	0.000175049	0.00382546	2	-	2618928	2618985	3249	3281	+	58	33	2617970	2619311	3224	3285	0.225	0	0.35	0	0.504	0.9533	0.2518	1	0.2651	1
VC2413	CDS	NC_002505	VC2412	CDS	NC_002505	40	8.46512e-50	2.36137e-47	2	-	2583927	2583990	2581992	2582026	-	64	35	2583078	2584874	2581331	2582862	0.4	0.125	0.5	0.125	0.507	0.4854	0.0105	0.9523	0	0.9727
VC0196	CDS	NC_002505	FarS	sRNA	NC_002505	40	3.82272e-05	0.0010497	2	+	202273	202312	2266021	2266056	-	40	37	201807	203360	2266015	2266107	0.225	0.025	0.4	0.025	0.2625	0.969	0	0.8338	0.2308	1
VC2438	CDS	NC_002505	TfoR	sRNA	NC_002505	40	0.000117465	0.00273181	2	-	2615531	2615571	2236656	2236687	+	40	33	2614682	2616243	2236604	2236710	0.325	0.125	0.4	0.125	0.274	0.8417	0.0239	0.5724	0.2	1
VCA0896	CDS	NC_002506	TfoR	sRNA	NC_002505	40	1.55442e-06	6.00829e-05	2	+	851411	851457	2236658	2236696	+	47	39	850679	851635	2236608	2236709	0.175	0.025	0.2	0.025	0.8212	0.615	0.3043	0.9395	0.2308	1
VC0862	3UTR	NC_002505	VadR	sRNA	NC_002506	40	3.61499e-29	6.22551e-27	2	+	927358	927395	3245	3280	+	38	36	927290	927405	3211	3285	0.475	0.1	0.675	0.275	1	0.5139	0.731	1	0.1084	1
VC0829	CDS	NC_002505	VC0831	CDS	NC_002505	40	9.77687e-58	3.08174e-55	2	+	891906	891946	893309	893342	+	41	34	891287	892247	892950	894392	0.275	0.025	0.45	0.05	0.575	0.2442	0.065	0.808	0	0.9816
GcvB	sRNA	NC_002505	VC2490	CDS	NC_002505	40	2.50751e-09	1.45796e-07	2	-	954839	954883	2670266	2670299	+	45	34	954750	954922	2670113	2671737	0.175	0.075	0.225	0.075	0.4067	0.0794	0	0.8431	0	1
VC1716	CDS	NC_002505	TfoR	sRNA	NC_002505	40	7.03127e-10	4.33761e-08	2	-	1855264	1855304	2236659	2236693	+	41	35	1854584	1855706	2236599	2236709	0.4	0.075	0.425	0.1	0.3195	0.8871	0	0.828	0.1615	1
VC2086	CDS	NC_002505	VcdRP	sRNA	NC_002505	40	4.59429e-06	0.000160841	2	-	2246371	2246413	2433392	2433429	-	43	38	2245837	2246589	2433387	2433473	0.425	0.075	0.45	0.1	0.2058	0.8621	0.0264	0.6458	0.718	1
VC2057	CDS	NC_002505	TfoR	sRNA	NC_002505	40	4.15599e-07	1.79165e-05	2	-	2212920	2212956	2236661	2236702	+	37	42	2212675	2213238	2236608	2236709	0.325	0.05	0.525	0.05	0.584	0.9533	0.0738	0.9775	0.2308	1
VC0270	CDS	NC_002505	VC0269	CDS	NC_002505	40	1.14317e-56	3.5353e-54	2	+	276223	276268	274747	274781	+	45	35	275701	276852	274370	275452	0.35	0.075	0.35	0.175	0.6059	0.1984	0.0276	1	0	0.7865
VC0248	CDS	NC_002505	VC0249	CDS	NC_002505	40	5.23481e-18	5.72283e-16	2	+	254576	254619	255764	255800	+	45	37	254496	254754	255575	256188	0.2	0.1	0.225	0.125	0.4715	0.7143	0	1	0.5809	1
VCA1041:VCA1044	IGR	NC_002506	Spot42	sRNA	NC_002505	40	1.1914e-07	5.56973e-06	2	+	993559	993589	106134	106178	+	31	45	993313	994429	106079	106183	0.3	0.175	0.325	0.175	0.4112	0.5312	0.2196	0.9951	0.0275	0.9817
VC2415	CDS	NC_002505	RyhB	sRNA	NC_002505	40	6.30809e-19	7.23117e-17	2	-	2588268	2588312	102620	102661	+	45	42	2588103	2588409	102564	102675	0.375	0.075	0.425	0.1	0.1393	0.9447	0	0.3532	0.4977	1
VCA0864	CDS	NC_002506	Spot42	sRNA	NC_002505	40	3.56159e-08	1.78993e-06	2	+	817229	817257	106136	106179	+	28	44	816394	817293	106095	106184	0.275	0.1	0.325	0.1	0.9832	0.5523	0.3094	1	0.1743	0.9908
VCr005:VCr006	IGR	NC_002505	VCr017:VCt084	IGR	NC_002505	40	1.01277e-41	2.46315e-39	2	+	155936	155975	2679514	2679545	-	40	32	155921	155998	2679438	2679604	0.675	0.1	1.25	0.15	0.4909	0.5082	0.063	0.6693	0.1923	0.7727
VC0633	CDS	NC_002505	VC2111	CDS	NC_002505	40	1.11026e-30	2.02379e-28	2	-	675682	675719	2269793	2269835	-	38	42	675220	675917	2269578	2270104	0.425	0.025	0.95	0.05	0.1881	0.5279	0	0.6274	0.0171	1
VCr023:VCt092	IGR	NC_002505	VCt001:VCr002	IGR	NC_002505	40	7.09078e-24	1.00778e-21	2	-	2936963	2936992	55657	55690	+	30	34	2936899	2937116	55500	55768	0.15	0.15	0.175	0.35	0.4601	0.6751	0.0117	0.6481	0.0105	0.9476
VCA0559:VCA0561	IGR	NC_002506	Spot42	sRNA	NC_002505	40	0.000124227	0.00286214	2	+	498465	498499	106144	106178	+	35	35	498246	498720	106124	106183	0.4	0.125	0.475	0.125	0.4911	0.625	0.2719	0.6823	0.4404	0.9817
VC0329	CDS	NC_002505	Vcr214	sRNA	NC_002505	40	1.2358e-16	1.25272e-14	2	+	345067	345094	2376072	2376131	+	29	60	344686	346556	2376046	2376143	0.425	0.05	0.475	0.05	0.1404	0.3884	0.0433	0.488	0.1579	1
[truncated: 1,202 more rows]

## Sheet: hfq_hcd
name1	type1	ref1	name2	type2	ref2	nb_ints	p_value	fdr	in_libs	strand1	meanleft1	meanright1	meanleft2	meanright2	strand2	meanlength1	meanlength2	minleft1	maxright1	minleft2	maxright2	nms1	nms2	meanmiss1	meanmiss2	relmean1	relmean2	relmin1	relmax1	relmin2	relmax2
Vcr222	sRNA	NC_002505	OppZ	sRNA	NC_002505	92444	0	0	2	-	2783843	2783878	1164284	1164320	+	36	37	2783832	2783928	1164257	1164328	0.3127	0.0748	0.7192	0.0917	0.9598	0.9045	0	1	0	1
FarS	sRNA	NC_002505	Vssrna24	sRNA	NC_002505	73559	0	0	2	-	2266087	2266123	106501	106536	+	37	36	2266011	2266139	106452	106554	0.536	0.0588	1.2008	0.0645	0.4018	0.9851	0	1	0	1
Vcr229	sRNA	NC_002506	Vssrna24	sRNA	NC_002505	19787	0	0	2	+	897575	897618	106502	106536	+	44	36	897499	897747	106480	106550	0.4034	0.0592	0.5336	0.0648	0.456	0.3667	0	1	0	1
VC0734	CDS	NC_002505	Vcr001	sRNA	NC_002505	15579	0	0	2	+	789070	789106	21904	21939	+	37	37	788877	790653	21897	21941	0.372	0.0566	0.7436	0.0612	0.0938	0.0654	0	1	0	1
MicX	sRNA	NC_002506	VC0972	5UTR	NC_002505	11725	0	0	2	-	893378	893417	1037828	1037865	+	40	38	893270	893520	1037762	1038926	0.4729	0.1298	0.6478	0.1412	0.6952	0	0.2799	1	0	0.9867
Vcr025	sRNA	NC_002505	VadR	sRNA	NC_002506	11502	0	0	2	+	522668	522711	3245	3280	+	44	35	522631	522721	3208	3288	0.4923	0.1086	0.6494	0.2434	0.9441	0.5229	0	1	0.0723	1
Vssrna24	sRNA	NC_002505	Vcr229	sRNA	NC_002506	9294	3.06258e-42	6.02726e-40	2	+	106485	106520	897648	897687	+	36	40	106477	106551	897521	897741	0.1521	0.2045	0.2013	0.6102	0.7022	0.6056	0	1	0	1
VC0549	CDS	NC_002505	Vcr001	sRNA	NC_002505	9254	0	0	2	+	582449	582492	21904	21939	+	44	35	582145	582652	21894	21943	0.4292	0.0911	0.8466	0.0966	0.5199	0.0789	0	1	0	1
VC0972	5UTR	NC_002505	MicX	sRNA	NC_002506	8607	0	0	2	+	1037794	1037836	893323	893358	-	42	37	1037755	1038970	893270	893570	0.253	0.2389	0.3455	0.2761	0	0.8548	0	1	0.1341	1
VC0573	CDS	NC_002505	Vcr001	sRNA	NC_002505	6133	0	0	2	+	604218	604261	21904	21939	+	44	36	604126	604818	21895	21942	0.6255	0.0478	2.8466	0.0523	0.0711	0.0764	0	1	0	1
VCA0059	CDS	NC_002506	VrrA	sRNA	NC_002505	4396	0	0	2	-	66770	66797	1878779	1878821	+	27	42	66517	66844	1878685	1878825	0.3694	0.0405	0.3824	0.0423	0.0144	0.9822	0	1	0.0072	1
VC1091	CDS	NC_002505	Vcr001	sRNA	NC_002505	3683	0	0	2	+	1159641	1159686	21904	21939	+	45	36	1158585	1160336	21898	21941	0.3448	0.0804	0.577	0.0836	0.6239	0.0831	0	1	0	1
VC2086	CDS	NC_002505	Vcr001	sRNA	NC_002505	3636	0	0	2	-	2245913	2245958	21904	21939	+	46	36	2245304	2246656	21898	21943	0.3223	0.0996	0.4818	0.1064	0.5834	0.9454	0	1	0	1
VC1337	5UTR	NC_002505	Spot42	sRNA	NC_002505	3254	0	0	2	+	1420775	1420809	106138	106179	+	35	42	1420704	1422002	106080	106185	0.2191	0.1073	0.2975	0.1238	0	0.5681	0	1	0.0367	1
[truncated: 1,849 more rows]

## Sheet: wt_lcd
name1	type1	ref1	name2	type2	ref2	nb_ints	p_value	fdr	in_libs	strand1	meanleft1	meanright1	meanleft2	meanright2	strand2	meanlength1	meanlength2	minleft1	maxright1	minleft2	maxright2	nms1	nms2	meanmiss1	meanmiss2	relmean1	relmean2	relmin1	relmax1	relmin2	relmax2
[truncated: 3 more rows]

[truncated: 2 more sheets: wt_hcd, legend]
