# Supplementary material for: An RNA sponge controls quorum sensing dynamics and biofilm formation in Vibrio cholerae
Source: Nat Commun. 2022 Dec 8;13:7585. doi: 10.1038/s41467-022-35261-x (PMC9732341; doi:10.1038/s41467-022-35261-x)
Supplement: Supplementary file 6 — Source Data [file 41467_2022_35261_MOESM6_ESM.zip]

Archive with 2 entries (2 files):
- Source Data/Source Data.pdf
- Source Data/Source Data.xlsx
