# Supplementary material for: An RNA sponge controls quorum sensing dynamics and biofilm formation in Vibrio cholerae
Source: Nat Commun. 2022 Dec 8;13:7585. doi: 10.1038/s41467-022-35261-x (PMC9732341; doi:10.1038/s41467-022-35261-x)
Supplement: Supplementary file 6 — Source Data [file 41467_2022_35261_MOESM6_ESM.zip › Source Data/Source Data.xlsx]

## Sheet: 1c
Source data for Fig. 1C
Data: (fluorescence/OD600) - autofluorescence
	rep I	rep II	rep III
vc0395 p-ctr	31062.3	29341	28840.6
vc0395 p-qrr1	19055.8	18474.6	18318.8
cyaA p-ctr	3781.82	3955.51	4243.59
cyaA p-qrr1	722.595	727.412	515.336
vc0395 p-ctr	47306.2	48707.4	48187.5
vc0395 p-qrr2	28536.5	29011	28964.8
cyaA p-ctr	5870.88	6033.3	6295.97
cyaA p-qrr2	1243.61	1521.14	1375.69
vc0395 p-ctr	31062.3	29341	28840.6
vc0395 p-qrr3	17839.4	19846.1	18917.4
cyaA p-ctr	3781.82	3955.51	4243.59
cyaA p-qrr3	443.783	271.234	284.941
vc0395 p-ctr	119491	121269	118661
vc0395 p-qrr4	69870.9	67767.5	69464.2
cyaA p-ctr	151017	151518	166130
cyaA p-qrr4	59633.8	66911	62009.4
zapA p-ctr	78042.7	75700.2	74722
zapA p-spot 42	128390	126418	122309
sucA p-ctr	191248	188637	190402
sucA p-spot 42	105282	110459	109078
vc0910 p-ctr	219523	231077	217033
vc0910 p-spot 42	98201	90368.2	91946.9
vc1905 p-ctr	105917	104230	96228.8
vc1905 p-spot 42	43337.4	43261.6	42169.3
vc1492 p-ctr	8371.04	8269.86	8332.62
vc1492 p-spot 42	2574.84	2634.24	2575.87
sdhC p-ctr	145733	141147	142922
sdhC p-spot 42	31640.5	31119.5	31279.5
vca0987 p-ctr	115289	108992	118625
vca0987 p-spot 42	12592.1	13346.5	13235.5
galK p-ctr	128414	96617.5	129870
galK p-spot 42	9069.41	17519	3977.17
vc1337 p-ctr	210091	188016	221076
vc1337 p-spot 42	8893.04	6742.4	3771.09
vca0036 p-ctr	103513	100238	99961.1
vca0036 p-gcvB	84392	84730.1	84731
aphA p-ctr	233981	248479	217699
aphA p-gcvB	192158	187680	193467
vc1992 p-ctr	26523.3	27439.1	27914.5
vc1992 p-gcvB	17108.2	17241	17447.2
vc0648 p-ctr	6682.8	6912.94	7324.66
vc0648 p-gcvB	3161.88	3343.72	3138.41
vc1904 p-ctr	8148.64	8374.37	8164.65
vc1904 p-gcvB	3370.63	3427.3	3491.47
oppA p-ctr	9472.48	6701.41	7101.4
oppA p-gcvB	1625.45	1765.11	1900.92
vc0391 p-ctr	133046	128675	131134
vc0391 p-gcvB	39235.6	62655.4	28142.6
aphA p-ctr	97764.9	94601.3	93527.2
aphA p-tfoR	115043	111855	112220
vc0567 p-ctr	168406	178950	204657
vc0567 p-tfoR	65676.8	74606.5	65256.1
vca0026 p-ctr	204410	196225	179566
vca0026 p-tfoR	70462.8	64390.4	63501.6
ompU p-ctr	186278	188993	192017
ompU p-tfoR	54768.4	55398.6	55977.2
rtxC p-ctr	185272	188802	193483
rtxC p-tfoR	49253.1	51364.9	50150.3
vc0470 p-ctr	116968	109970	132939
vc0470 p-tfoR	18774.7	15516.1	14942.9
rbfU p-ctr	152159	157570	155883
rbfU p-tfoR	9899.06	8263.44	13736.3
vc1442 p-ctr	67152.3	68823.8	66882.6
vc1442 p-vcr001	57381.9	54595.6	56322.9
oppA p-ctr	120192	118040	119444
oppA p-vcr001	97003.4	96377	93735.3
vc0567 p-ctr	168748	152484	151733
vc0567 p-vcr001	112328	112775	117423
vc0036 p-ctr	94358.3	92122.3	92672.7
vc0036 p-vcr001	16142	16571.3	20507.4
vc0549 p-ctr	81602.6	69357.4	70579.1
vc0549 p-vcr001	10262.6	10959.9	10547.5
galK p-ctr	55475.5	98086.9	74477.8
galK p-vcr001	10279.2	4417.4	535.786
vc1442 p-ctr	67152.3	68823.8	66882.6
vc1442 p-vcr017	48131.1	47726.2	46566.1
vc0036 p-ctr	117735	113098	111053
vc0036 p-vcr017	41585.4	31464.3	35547.1
vc2469 p-ctr	146972	136591	149357
vc2469 p-vcr017	46195.3	40628.2	36507.2
vc0911 p-ctr	190585	184769	190073
vc0911 p-vcr017	16262.7	22724.4	23463.1
vc2217 p-ctr	115983	120264	109649
vc2217 p-vcr017	6706.24	6527.81	6548.42
grxA p-ctr	124778	128155	120327
grxA p-vcr043	71122.8	71751.5	69891.5
vc0036 p-ctr	235049	245165	260616
vc0036 p-vcr043	112421	101947	127149
sdhC p-ctr	49592.1	46583.5	51577.2
sdhC p-vcr043	8264.14	14961.4	9067.7
vc1051 p-ctr	199034	195785	194835
vc1051 p-vcr043	1108.37	1100.42	1020.44
rne p-ctr	59704.9	56054.3	61063.7
rne p-vcr227	18899.8	19430.8	17462.6
vc0148 p-ctr	126698	108621	118899
vc0148 p-vcr227	29914.6	29535.2	28199.6
cyaA p-ctr	91910.1	91755.8	87516.1
cyaA p-vcr227	12927.1	14817.3	13494.6
ptsG p-ctr	155578	158222	157871
ptsG p-vcr227	18209.5	17864.3	17191.5
vca0166 p-ctr	95219	98689.9	97019
vca0166 p-vcr227	7243.35	7073.72	6997.58
vc0966 p-ctr	116756	117768	117076
vc0966 p-vcr227	1747.18	1696.96	1763.27

## Sheet: 3a
Source data for Fig. 3A
	means of 3 replicates				SD of 3 replicates
lane	Qrr1	Qrr2	Qrr3	Qrr4	Qrr1	Qrr2	Qrr3	Qrr4
1	1	1	1	1	0	0	0	0
2	0.932495	0.971967	1.02562	0.995293	0.117321	0.190648	0.299267	0.119867
3	1.01699	1.02758	0.987	1.03505	0.107032	0.13983	0.0665972	0.11191
4	0.919305	0.803414	0.770306	0.937977	0.058951	0.0794352	0.141212	0.0927061
5	0.9671	0.857458	0.953332	1.00836	0.116245	0.044209	0.214752	0.136518
6	1.06567	0.978895	1.10249	1.13699	0.10433	0.0936199	0.265949	0.147986
7	1	1	1	1	0	0	0	0
8	0.164415	0.393064	0.26697	0.508349	0.0266291	0.189021	0.159384	0.104049
9	0.0945624	0.0726488	0.0545776	0.342096	0.00709175	0.0270399	0.0434501	0.100415
10				0.0873604				0.0125685
11
12
13	1	1	1	1	0	0	0	0
14	0.763924	0.840283	0.901755	0.995032	0.112004	0.140475	0.193497	0.0627032
15	0.617452	0.625814	0.718691	0.849513	0.131772	0.164131	0.255306	0.0591114
16	0.673568	0.700537	0.699848	1.00414	0.0682538	0.234777	0.299173	0.0942811
17	0.760066	0.898881	0.764855	1.21971	0.040649	0.278505	0.20456	0.224987
18	0.746913	0.857698	0.926036	1.17002	0.0736425	0.293733	0.356603	0.230421
t 1I2	Qrr1	Qrr2	Qrr3	Qrr4
control	>32min	>32min	>32min	>32min
QrrX	1.06311	1.1216	0.970794	2.31822
QrrX* M1	>32min	>32min	>32min	>32min

## Sheet: 3c
Source data for Fig. 3C
	means of 3 replicates		SD of 3 replicates
lane	Qrr1	Qrr4* M1	Qrr1	Qrr4* M1
1	1	1	0	0
2	0.987129	1.12752	0.0525424	0.211513
3	0.894871	0.929414	0.034813	0.248589
4	0.840966	0.868467	0.0830404	0.228436
5	0.90797	1.06737	0.132105	0.243509
6	1.06655	1.11452	0.242016	0.148318
7	1	1	0	0
8	0.06075	1.00038	0.02872	0.116843
9		1.11294		0.057725
10		1.02366		0.223309
11		0.93425		0.13984
12		1.00947		0.0921623
13	1	1	0	0
14	0.642444	0.159596	0.0481375	0.10508
15	0.54453	0.0317176	0.0924422	0.00131396
16	0.633481		0.193226
17	0.804193		0.383298
18	0.924811		0.35108
t 1I2	Qrr1	Qrr4* M1
ctr	>32min	>32min
QrrX	0.47185	>32min
QrrX* M1	>32min	0.793075

## Sheet: 3d
Source data for Fig. 3D
	means of 3 replicates		SD of 3 replicates
lane	Qrr1* M1	Qrr4	Qrr1* M1	Qrr4
1	1	1	0	0
2	1.00023	0.912106	0.144617	0.138891
3	1.03272	0.99003	0.0234625	0.135248
4	1.15304	1.00034	0.0791363	0.116906
5	1.33894	1.03174	0.323138	0.167942
6	1.19484	1.02774	0.126979	0.321411
7	1	1	0	0
8	0.777221	0.426666	0.262553	0.131854
9	0.868527	0.24621	0.290782	0.115861
10	0.775833	0.131032	0.350901	0.0345052
11	0.752385	0.0936796	0.272703	0
12	0.804884		0.390188
13	1	1	0	0
14	0.182202	0.991274	0.0262778	0.289024
15	0.169862	0.97817	0.0525625	0.077244
16	0.074865	0.957824	0.0356634	0.155858
17		0.991153		0.101952
18		1.04984		0.0813958
t 1I2 [min]	Qrr1* M1	Qrr4
Ctr	>32	>32
QrrX	>32	3.82954
QrrX* M1	1.8633	>32

## Sheet: 4b
Source data for Fig. 4B
lane	means of 3 replicates	SD of 3 replicates
1	1	0
2	1.41545	0.132474
3	1.07625	0.0617073
4	1.14025	0.0810101
5	1.19086	0.099758
6	1.30781	0.182745
7	1	0
8	0.504729	0.0323475
9	0.410375	0.0505421
10	0.195124	0.0422562
11	0.170962	0.0523502
12	0.14556	0.0601461
13	1	0
14	0.567913	0.214935
15	0.48616	0.325199
16	0.259713	0.148186
17	0.184481	0.044556
18	0.138342	0.0616736
t 1I2 [min]	Qrr4
Δrng p-ctr	>32
Δrng p-qrrX	8.77401
WT p-qrrX	9.00191

## Sheet: 4c
Source data for Fig. 4C
lane	means of 3 replicates	SD of 3 replicates
1	1	0
2	0.932996	0.231689
3	0.905439	0.184035
4	0.859732	0.185774
5	1.15192	0.258268
6	1.16842	0.360448
7	1	0
8	1.15818	0.0266134
9	1.10704	0.229125
10	1.10988	0.0603096
11	0.940592	0.108891
12	1.07756	0.0728438
13	1	0
14	0.581065	0.193458
15	0.498075	0.20663
16	0.332343	0.0884463
17	0.26476	0.0884848
18	0.202381	0.0798898
t 1I2 [min]	Qrr4
rneTS p-ctr	>32
rneTS p-qrrX	>32
WT p-qrrX	11.1798

## Sheet: 5c
Source data for Fig. 5C
Data: (fluorescence/OD600) - autofluorescence
	rep I	rep II	rep III
WT PqrrX	88021.4	84942.3	88374.7
∆qrrT PqrrX	27025.1	19064.6	25911.9
WT PqrrX ∆P1	7524.54	5138.19	6124.35
∆qrrT PqrrX ∆P1	5444.87	4398.35	3101.44
WT PqrrX ∆P2	1539.97	2856.97	5754.3
∆qrrT PqrrX ∆P2	4345.49	5570.54	7025.06

## Sheet: 5d
Source data for Fig. 5D
Data: DNA levels determined by qPCR, fold change relative to WT
		rep I	rep II	rep III
PqrrX	WT	0.737496	0.969268	1.39893
	qrrT::3XFLAG	7.15563	6.6431	8.8291
PvqmR	WT	0.902813	1.27057	0.871773
	qrrT::3XFLAG	0.686727	0.685921	0.926374

## Sheet: 6c
Source data for Fig. 6D
AphA
[%]	I	II	III	Average	SD
wt	100	100	100	100	0
∆qrrX	158.426	161.263	160.547	160.079	1.20477
∆qrrT	144.237	196.576	159.99	166.934	21.9244
∆qrrT∆qrrX	189.143	148.172	176.083	171.133	17.0888
Number of families	1
Number of comparisons per family	3
Alpha	0.05
Dunnett's multiple comparisons test	Mean Diff,	95,00% CI of diff,	Significant?	Summary	Adjusted P Value	A-?
wt vs. ∆qrrX	-60.08	-100,1 to -20,02	Yes	**	0.0065	B	∆qrrX
wt vs. ∆qrrT	-66.93	-107,0 to -26,87	Yes	**	0.0035	C	∆qrrT
wt vs. ∆qrrT∆qrrX	-71.13	-111,2 to -31,07	Yes	**	0.0024	D	∆qrrT∆qrrX
Test details	Mean 1	Mean 2	Mean Diff,	SE of diff,	n1	n2	q	DF
wt vs. ∆qrrX	100	160.1	-60.08	13.91	3	3	4.319	8
wt vs. ∆qrrT	100	166.9	-66.93	13.91	3	3	4.811	8
wt vs. ∆qrrT∆qrrX	100	171.1	-71.13	13.91	3	3	5.113	8
HapR
[%]	I	II	III	Average	SD
wt	100	100	100	100	0
∆qrrX	41.9004	50.9262	46.8044	46.5437	3.68935
∆qrrT	35.9458	51.1639	55.7125	47.6074	8.45253
∆qrrT∆qrrX	25.8942	60.5451	56.2933	47.5775	15.4303
Number of families	1
Number of comparisons per family	3
Alpha	0.05
Dunnett's multiple comparisons test	Mean Diff,	95,00% CI of diff,	Significant?	Summary	Adjusted P Value	A-?
wt vs. ∆qrrX	53.46	27.57 to 79.34	Yes	***	0.0009	B	ΔqrrX
wt vs. ∆qrrT	52.39	26.51 to 78.28	Yes	**	0.001	C	ΔqrrT
wt vs. ∆qrrT∆qrrX	52.42	26.54 to 78.31	Yes	**	0.001	D	ΔqrrTΔqrrX
Test details	Mean 1	Mean 2	Mean Diff,	SE of diff,	n1	n2	q	DF
wt vs. ∆qrrX	100	46.54	53.46	8.989	3	3	5.947	8
wt vs. ∆qrrT	100	47.61	52.39	8.989	3	3	5.829	8
wt vs. ∆qrrT∆qrrX	100	47.58	52.42	8.989	3	3	5.832	8

## Sheet: 6d
Source data for Fig. 6D
Data: (luminescence/OD600)
	WT
	rep I	rep II	rep III
o/n	5.13846e+06	4.84518e+06	5.81735e+06
2h	2698.37	1595.89	1118.17
3h	1043.6	720.582	587.989
4h	974.362	7790.36	41329.2
5h	3.60068e+06	3.93063e+06	3.10997e+06
6h	6.72104e+06	6.38866e+06	5.65e+06
7h	6.9489e+06	6.99429e+06	6.40936e+06
8h	9.11378e+06	9.40623e+06	9.65299e+06
9h	7.32458e+06	8.12682e+06	7.99789e+06
10h	7.76452e+06	7.98571e+06	8.17405e+06
	∆qrr1-4
	rep I	rep II	rep III
o/n	3.17961e+06	4.5129e+06	5.63779e+06
2h	559069	511597	600359
3h	488643	225486	413760
4h	243044	66043.3	219215
5h	128098	96206.9	112908
6h	130976	178182	212792
7h	234739	180066	257036
8h	297510	198808	321277
9h	281325	215621	381506
10h	376967	237121	579765
	∆qrrX
	rep I	rep II	rep III
o/n	3.25694e+06	3.47775e+06	4.67889e+06
2h	452.461	428.162	419.027
3h	921.125	766.672	588.439
4h	29618.4	9847.47	11202
5h	242930	141740	127071
6h	686808	333340	404807
7h	1.21876e+06	668723	713702
8h	1.89485e+06	907577	955329
9h	3.50308e+06	1.41523e+06	1.93011e+06
10h	5.02219e+06	2.79148e+06	3.26037e+06

[truncated: 14 more sheets: 6e+f, s1a, s4a, s5b, s5c, s5d, s5e, s5f, s6, s7b, s7d, s7e, s8a-c, s8d]
